# Supplementary material for: Global emission trends of anthropogenic full-volatility-range organic compounds 1970–2020
Source: Natl Sci Rev. 2026 May 18;13(11):nwag281. doi: 10.1093/nsr/nwag281 (PMC13289744; doi:10.1093/nsr/nwag281)
Supplement: nwag281_Supplemental_Files [file nwag281_supplemental_files.zip]

Archive with 2 entries (2 files):
- 2.SI Data EF.xlsx
- 2.SI.pdf
