# Supplementary material for: Global emission trends of anthropogenic full-volatility-range organic compounds 1970–2020
Source: Natl Sci Rev. 2026 May 18;13(11):nwag281. doi: 10.1093/nsr/nwag281 (PMC13289744; doi:10.1093/nsr/nwag281)
Supplement: nwag281_Supplemental_Files [file nwag281_supplemental_files.zip › 2.SI Data EF.xlsx]

## Sheet: LVOC1
year	Sector	Fuel/Products	Unit	Afghanistan	Albania	Algeria	American Samoa	Angola	Anguilla	Antigua and Barbuda	Argentina	Armenia	Aruba	Australia	Austria	Azerbaijan	Bahamas	Bahrain	Bangladesh	Barbados	Belarus	Belgium	Belize	Benin	Bermuda	Bhutan	Bolivia	Bonaire, Sint Eustatius and Saba	Bosnia and Herzegovina	Botswana	Brazil	Brunei Darussalam	Bulgaria	Burkina Faso	Burundi	Cape Verde	Cambodia	Cameroon	Canada	Cayman Islands	Central African Republic	Chad	Chile	China	Colombia	Comoros	Democratic Republic of Congo	Congo	Cook Islands
1970	Residential	Biofuel	t/kt	1.1803	7.0818	3.5593	1.1803	3.5593	0.025	0.025	1.1803	1.1803	0.025	0.025	0.025	1.1803	0.025	1.1803	1.815	0.025	7.0818	0.1	1.1803	3.5593	0.025	1.815	1.1803	0.025	7.0818	3.5593	1.1803	1.815	0.15	3.5593	3.5593	3.5593	1.815	3.5593	0.025	0.025	3.5593	3.5593	0.025	2.22632	1.1803	3.5593	3.5593	3.5593	0.025
1971	Residential	Biofuel	t/kt	1.1803	7.0818	3.5593	1.1803	3.5593	0.025	0.025	1.1803	1.1803	0.025	0.025	0.025	1.1803	0.025	1.1803	1.815	0.025	7.0818	0.1	1.1803	3.5593	0.025	1.815	1.1803	0.025	7.0818	3.5593	1.1803	1.815	0.15	3.5593	3.5593	3.5593	1.815	3.5593	0.025	0.025	3.5593	3.5593	0.025	2.22632	1.1803	3.5593	3.5593	3.5593	0.025
1972	Residential	Biofuel	t/kt	1.1803	7.0818	3.5593	1.1803	3.5593	0.025	0.025	1.1803	1.1803	0.025	0.025	0.025	1.1803	0.025	1.1803	1.815	0.025	7.0818	0.1	1.1803	3.5593	0.025	1.815	1.1803	0.025	7.0818	3.5593	1.1803	1.815	0.15	3.5593	3.5593	3.5593	1.815	3.5593	0.025	0.025	3.5593	3.5593	0.025	2.22632	1.1803	3.5593	3.5593	3.5593	0.025
1973	Residential	Biofuel	t/kt	1.1803	7.0818	3.5593	1.1803	3.5593	0.025	0.025	1.1803	1.1803	0.025	0.025	0.025	1.1803	0.025	1.1803	1.815	0.025	7.0818	0.1	1.1803	3.5593	0.025	1.815	1.1803	0.025	7.0818	3.5593	1.1803	1.815	0.15	3.5593	3.5593	3.5593	1.815	3.5593	0.025	0.025	3.5593	3.5593	0.025	2.22632	1.1803	3.5593	3.5593	3.5593	0.025
1974	Residential	Biofuel	t/kt	1.1803	7.0818	3.5593	1.1803	3.5593	0.025	0.025	1.1803	1.1803	0.025	0.025	0.025	1.1803	0.025	1.1803	1.815	0.025	7.0818	0.1	1.1803	3.5593	0.025	1.815	1.1803	0.025	7.0818	3.5593	1.1803	1.815	0.15	3.5593	3.5593	3.5593	1.815	3.5593	0.025	0.025	3.5593	3.5593	0.025	2.22632	1.1803	3.5593	3.5593	3.5593	0.025
1975	Residential	Biofuel	t/kt	1.1803	7.0818	3.5593	1.1803	3.5593	0.025	0.025	1.1803	1.1803	0.025	0.025	0.025	1.1803	0.025	1.1803	1.815	0.025	7.0818	0.1	1.1803	3.5593	0.025	1.815	1.1803	0.025	7.0818	3.5593	1.1803	1.815	0.15	3.5593	3.5593	3.5593	1.815	3.5593	0.025	0.025	3.5593	3.5593	0.025	2.22632	1.1803	3.5593	3.5593	3.5593	0.025
1976	Residential	Biofuel	t/kt	1.1803	7.0818	3.5593	1.1803	3.5593	0.025	0.025	1.1803	1.1803	0.025	0.025	0.025	1.1803	0.025	1.1803	1.815	0.025	7.0818	0.1	1.1803	3.5593	0.025	1.815	1.1803	0.025	7.0818	3.5593	1.1803	1.815	0.15	3.5593	3.5593	3.5593	1.815	3.5593	0.025	0.025	3.5593	3.5593	0.025	2.22632	1.1803	3.5593	3.5593	3.5593	0.025
1977	Residential	Biofuel	t/kt	1.1803	7.0818	3.5593	1.1803	3.5593	0.025	0.025	1.1803	1.1803	0.025	0.025	0.025	1.1803	0.025	1.1803	1.815	0.025	7.0818	0.1	1.1803	3.5593	0.025	1.815	1.1803	0.025	7.0818	3.5593	1.1803	1.815	0.15	3.5593	3.5593	3.5593	1.815	3.5593	0.025	0.025	3.5593	3.5593	0.025	2.22632	1.1803	3.5593	3.5593	3.5593	0.025
1978	Residential	Biofuel	t/kt	1.1803	7.0818	3.5593	1.1803	3.5593	0.025	0.025	1.1803	1.1803	0.025	0.025	0.025	1.1803	0.025	1.1803	1.815	0.025	7.0818	0.1	1.1803	3.5593	0.025	1.815	1.1803	0.025	7.0818	3.5593	1.1803	1.815	0.15	3.5593	3.5593	3.5593	1.815	3.5593	0.025	0.025	3.5593	3.5593	0.025	2.22632	1.1803	3.5593	3.5593	3.5593	0.025
1979	Residential	Biofuel	t/kt	1.1803	7.0818	3.5593	1.1803	3.5593	0.025	0.025	1.1803	1.1803	0.025	0.025	0.025	1.1803	0.025	1.1803	1.815	0.025	7.0818	0.1	1.1803	3.5593	0.025	1.815	1.1803	0.025	7.0818	3.5593	1.1803	1.815	0.15	3.5593	3.5593	3.5593	1.815	3.5593	0.025	0.025	3.5593	3.5593	0.025	2.22632	1.1803	3.5593	3.5593	3.5593	0.025
1980	Residential	Biofuel	t/kt	1.1803	7.0818	3.5593	1.1803	3.5593	0.025	0.025	1.1803	1.1803	0.025	0.025	0.025	1.1803	0.025	1.1803	1.815	0.025	7.0818	0.1	1.1803	3.5593	0.025	1.815	1.1803	0.025	7.0818	3.5593	1.1803	1.815	0.15	3.5593	3.5593	3.5593	1.815	3.5593	0.025	0.025	3.5593	3.5593	0.025	2.22632	1.1803	3.5593	3.5593	3.5593	0.025
1981	Residential	Biofuel	t/kt	1.1803	7.0818	3.5593	1.1803	3.5593	0.025	0.025	1.1803	1.1803	0.025	0.025	0.025	1.1803	0.025	1.1803	1.815	0.025	7.0818	0.1	1.1803	3.5593	0.025	1.815	1.1803	0.025	7.0818	3.5593	1.1803	1.815	0.15	3.5593	3.5593	3.5593	1.815	3.5593	0.025	0.025	3.5593	3.5593	0.025	2.22632	1.1803	3.5593	3.5593	3.5593	0.025
1982	Residential	Biofuel	t/kt	1.1803	7.0818	3.5593	1.1803	3.5593	0.025	0.025	1.1803	1.1803	0.025	0.025	0.025	1.1803	0.025	1.1803	1.815	0.025	7.0818	0.1	1.1803	3.5593	0.025	1.815	1.1803	0.025	7.0818	3.5593	1.1803	1.815	0.15	3.5593	3.5593	3.5593	1.815	3.5593	0.025	0.025	3.5593	3.5593	0.025	2.22632	1.1803	3.5593	3.5593	3.5593	0.025
1983	Residential	Biofuel	t/kt	1.1803	7.0818	3.5593	1.1803	3.5593	0.025	0.025	1.1803	1.1803	0.025	0.025	0.025	1.1803	0.025	1.1803	1.815	0.025	7.0818	0.1	1.1803	3.5593	0.025	1.815	1.1803	0.025	7.0818	3.5593	1.1803	1.815	0.15	3.5593	3.5593	3.5593	1.815	3.5593	0.025	0.025	3.5593	3.5593	0.025	2.22632	1.1803	3.5593	3.5593	3.5593	0.025
1984	Residential	Biofuel	t/kt	1.1803	7.0818	3.5593	1.1803	3.5593	0.025	0.025	1.1803	1.1803	0.025	0.025	0.025	1.1803	0.025	1.1803	1.815	0.025	7.0818	0.1	1.1803	3.5593	0.025	1.815	1.1803	0.025	7.0818	3.5593	1.1803	1.815	0.15	3.5593	3.5593	3.5593	1.815	3.5593	0.025	0.025	3.5593	3.5593	0.025	2.22632	1.1803	3.5593	3.5593	3.5593	0.025
1985	Residential	Biofuel	t/kt	1.1803	7.0818	3.5593	1.1803	3.5593	0.025	0.025	1.1803	1.1803	0.025	0.025	0.025	1.1803	0.025	1.1803	1.815	0.025	7.0818	0.1	1.1803	3.5593	0.025	1.815	1.1803	0.025	7.0818	3.5593	1.1803	1.815	0.15	3.5593	3.5593	3.5593	1.815	3.5593	0.025	0.025	3.5593	3.5593	0.025	2.22632	1.1803	3.5593	3.5593	3.5593	0.025
1986	Residential	Biofuel	t/kt	1.1803	7.0818	3.5593	1.1803	3.5593	0.025	0.025	1.1803	1.1803	0.025	0.025	0.025	1.1803	0.025	1.1803	1.815	0.025	7.0818	0.1	1.1803	3.5593	0.025	1.815	1.1803	0.025	7.0818	3.5593	1.1803	1.815	0.15	3.5593	3.5593	3.5593	1.815	3.5593	0.025	0.025	3.5593	3.5593	0.025	2.22632	1.1803	3.5593	3.5593	3.5593	0.025
1987	Residential	Biofuel	t/kt	1.1803	7.0818	3.5593	1.1803	3.5593	0.025	0.025	1.1803	1.1803	0.025	0.025	0.025	1.1803	0.025	1.1803	1.815	0.025	7.0818	0.1	1.1803	3.5593	0.025	1.815	1.1803	0.025	7.0818	3.5593	1.1803	1.815	0.15	3.5593	3.5593	3.5593	1.815	3.5593	0.025	0.025	3.5593	3.5593	0.025	2.22632	1.1803	3.5593	3.5593	3.5593	0.025
1988	Residential	Biofuel	t/kt	1.1803	7.0818	3.5593	1.1803	3.5593	0.025	0.025	1.1803	1.1803	0.025	0.025	0.025	1.1803	0.025	1.1803	1.815	0.025	7.0818	0.1	1.1803	3.5593	0.025	1.815	1.1803	0.025	7.0818	3.5593	1.1803	1.815	0.15	3.5593	3.5593	3.5593	1.815	3.5593	0.025	0.025	3.5593	3.5593	0.025	2.22632	1.1803	3.5593	3.5593	3.5593	0.025
1989	Residential	Biofuel	t/kt	1.1803	7.0818	3.5593	1.1803	3.5593	0.025	0.025	1.1803	1.1803	0.025	0.025	0.025	1.1803	0.025	1.1803	1.815	0.025	7.0818	0.1	1.1803	3.5593	0.025	1.815	1.1803	0.025	7.0818	3.5593	1.1803	1.815	0.15	3.5593	3.5593	3.5593	1.815	3.5593	0.025	0.025	3.5593	3.5593	0.025	2.22632	1.1803	3.5593	3.5593	3.5593	0.025
1990	Residential	Biofuel	t/kt	1.1803	7.0818	3.5593	1.1803	3.5593	0.025	0.025	1.1803	1.1803	0.025	0.025	0.025	1.1803	0.025	1.1803	1.815	0.025	7.0818	0.1	1.1803	3.5593	0.025	1.815	1.1803	0.025	7.0818	3.5593	1.1803	1.815	0.15	3.5593	3.5593	3.5593	1.815	3.5593	0.025	0.025	3.5593	3.5593	0.025	2.22632	1.1803	3.5593	3.5593	3.5593	0.025
1991	Residential	Biofuel	t/kt	1.1803	7.0818	3.5593	1.1803	3.5593	0.025	0.025	1.1803	1.1803	0.025	0.025	0.025	1.1803	0.025	1.1803	1.815	0.025	7.0818	0.1	1.1803	3.5593	0.025	1.815	1.1803	0.025	7.0818	3.5593	1.1803	1.815	0.15	3.5593	3.5593	3.5593	1.815	3.5593	0.025	0.025	3.5593	3.5593	0.025	2.11345	1.1803	3.5593	3.5593	3.5593	0.025
1992	Residential	Biofuel	t/kt	1.1803	7.0818	3.5593	1.1803	3.5593	0.025	0.025	1.1803	1.1803	0.025	0.025	0.025	1.1803	0.025	1.1803	1.815	0.025	7.0818	0.1	1.1803	3.5593	0.025	1.815	1.1803	0.025	7.0818	3.5593	1.1803	1.815	0.15	3.5593	3.5593	3.5593	1.815	3.5593	0.025	0.025	3.5593	3.5593	0.025	2.01444	1.1803	3.5593	3.5593	3.5593	0.025
1993	Residential	Biofuel	t/kt	1.1803	7.0818	3.5593	1.1803	3.5593	0.025	0.025	1.1803	1.1803	0.025	0.025	0.025	1.1803	0.025	1.1803	1.815	0.025	7.0818	0.1	1.1803	3.5593	0.025	1.815	1.1803	0.025	7.0818	3.5593	1.1803	1.815	0.15	3.5593	3.5593	3.5593	1.815	3.5593	0.025	0.025	3.5593	3.5593	0.025	1.92104	1.1803	3.5593	3.5593	3.5593	0.025
1994	Residential	Biofuel	t/kt	1.1803	7.0818	3.5593	1.1803	3.5593	0.025	0.025	1.1803	1.1803	0.025	0.025	0.025	1.1803	0.025	1.1803	1.815	0.025	7.0818	0.1	1.1803	3.5593	0.025	1.815	1.1803	0.025	7.0818	3.5593	1.1803	1.815	0.15	3.5593	3.5593	3.5593	1.815	3.5593	0.025	0.025	3.5593	3.5593	0.025	1.84697	1.1803	3.5593	3.5593	3.5593	0.025
1995	Residential	Biofuel	t/kt	1.1803	7.0818	3.5593	1.1803	3.5593	0.025	0.025	1.1803	1.1803	0.025	0.025	0.025	1.1803	0.025	1.1803	1.815	0.025	7.0818	0.1	1.1803	3.5593	0.025	1.815	1.1803	0.025	7.0818	3.5593	1.1803	1.815	0.15	3.5593	3.5593	3.5593	1.815	3.5593	0.025	0.025	3.5593	3.5593	0.025	1.7803	1.1803	3.5593	3.5593	3.5593	0.025
1996	Residential	Biofuel	t/kt	1.1803	7.0818	3.5593	1.1803	3.5593	0.025	0.025	1.1803	1.1803	0.025	0.025	0.025	1.1803	0.025	1.1803	1.815	0.025	7.0818	0.1	1.1803	3.5593	0.025	1.815	1.1803	0.025	7.0818	3.5593	1.1803	1.815	0.15	3.5593	3.5593	3.5593	1.815	3.5593	0.025	0.025	3.5593	3.5593	0.025	1.70529	1.1803	3.5593	3.5593	3.5593	0.025
1997	Residential	Biofuel	t/kt	1.1803	7.0818	3.5593	1.1803	3.5593	0.025	0.025	1.1803	1.1803	0.025	0.025	0.025	1.1803	0.025	1.1803	1.815	0.025	7.0818	0.1	1.1803	3.5593	0.025	1.815	1.1803	0.025	7.0818	3.5593	1.1803	1.815	0.15	3.5593	3.5593	3.5593	1.815	3.5593	0.025	0.025	3.5593	3.5593	0.025	1.63564	1.1803	3.5593	3.5593	3.5593	0.025
1998	Residential	Biofuel	t/kt	1.1803	7.0818	3.5593	1.1803	3.5593	0.025	0.025	1.1803	1.1803	0.025	0.025	0.025	1.1803	0.025	1.1803	1.815	0.025	7.0818	0.1	1.1803	3.5593	0.025	1.815	1.1803	0.025	7.0818	3.5593	1.1803	1.815	0.15	3.5593	3.5593	3.5593	1.815	3.5593	0.025	0.025	3.5593	3.5593	0.025	1.58704	1.1803	3.5593	3.5593	3.5593	0.025
1999	Residential	Biofuel	t/kt	1.1803	7.0818	3.5593	1.1803	3.5593	0.025	0.025	1.1803	1.1803	0.025	0.025	0.025	1.1803	0.025	1.1803	1.815	0.025	7.0818	0.1	1.1803	3.5593	0.025	1.815	1.1803	0.025	7.0818	3.5593	1.1803	1.815	0.15	3.5593	3.5593	3.5593	1.815	3.5593	0.025	0.025	3.5593	3.5593	0.025	1.52903	1.1803	3.5593	3.5593	3.5593	0.025
2000	Residential	Biofuel	t/kt	1.1803	7.0818	3.5593	1.1803	3.5593	0.025	0.025	1.1803	1.1803	0.025	0.025	0.025	1.1803	0.025	1.1803	1.815	0.025	7.0818	0.1	1.1803	3.5593	0.025	1.815	1.1803	0.025	7.0818	3.5593	1.1803	1.815	0.15	3.5593	3.5593	3.5593	1.815	3.5593	0.025	0.025	3.5593	3.5593	0.025	1.49412	1.1803	3.5593	3.5593	3.5593	0.025
2001	Residential	Biofuel	t/kt	1.1803	7.0818	3.5593	1.1803	3.5593	0.025	0.025	1.1803	1.1803	0.025	0.025	0.025	1.1803	0.025	1.1803	1.815	0.025	7.0818	0.1	1.1803	3.5593	0.025	1.815	1.1803	0.025	7.0818	3.5593	1.1803	1.815	0.15	3.5593	3.5593	3.5593	1.815	3.5593	0.025	0.025	3.5593	3.5593	0.025	1.49682	1.1803	3.5593	3.5593	3.5593	0.025
2002	Residential	Biofuel	t/kt	1.1803	7.0818	3.5593	1.1803	3.5593	0.025	0.025	1.1803	1.1803	0.025	0.025	0.025	1.1803	0.025	1.1803	1.815	0.025	7.0818	0.1	1.1803	3.5593	0.025	1.815	1.1803	0.025	7.0818	3.5593	1.1803	1.815	0.15	3.5593	3.5593	3.5593	1.815	3.5593	0.025	0.025	3.5593	3.5593	0.025	1.45724	1.1803	3.5593	3.5593	3.5593	0.025
2003	Residential	Biofuel	t/kt	1.1803	7.0818	3.5593	1.1803	3.5593	0.025	0.025	1.1803	1.1803	0.025	0.025	0.025	1.1803	0.025	1.1803	1.815	0.025	7.0818	0.1	1.1803	3.5593	0.025	1.815	1.1803	0.025	7.0818	3.5593	1.1803	1.815	0.15	3.5593	3.5593	3.5593	1.815	3.5593	0.025	0.025	3.5593	3.5593	0.025	1.45083	1.1803	3.5593	3.5593	3.5593	0.025
2004	Residential	Biofuel	t/kt	1.1803	7.0818	3.5593	1.1803	3.5593	0.025	0.025	1.1803	1.1803	0.025	0.025	0.025	1.1803	0.025	1.1803	1.815	0.025	7.0818	0.1	1.1803	3.5593	0.025	1.815	1.1803	0.025	7.0818	3.5593	1.1803	1.815	0.15	3.5593	3.5593	3.5593	1.815	3.5593	0.025	0.025	3.5593	3.5593	0.025	1.46035	1.1803	3.5593	3.5593	3.5593	0.025
2005	Residential	Biofuel	t/kt	1.1803	7.0818	3.5593	1.1803	3.5593	0.025	0.025	1.1803	1.1803	0.025	0.025	0.025	1.1803	0.025	1.1803	1.815	0.025	7.0818	0.1	1.1803	3.5593	0.025	1.815	1.1803	0.025	7.0818	3.5593	1.1803	1.815	0.15	3.5593	3.5593	3.5593	1.815	3.5593	0.025	0.025	3.5593	3.5593	0.025	1.4639	1.1803	3.5593	3.5593	3.5593	0.025
2006	Residential	Biofuel	t/kt	1.1803	7.0818	3.5593	1.1803	3.5593	0.025	0.025	1.1803	1.1803	0.025	0.025	0.025	1.1803	0.025	1.1803	1.815	0.025	7.0818	0.1	1.1803	3.5593	0.025	1.815	1.1803	0.025	7.0818	3.5593	1.1803	1.815	0.15	3.5593	3.5593	3.5593	1.815	3.5593	0.025	0.025	3.5593	3.5593	0.025	1.43032	1.1803	3.5593	3.5593	3.5593	0.025
2007	Residential	Biofuel	t/kt	1.1803	7.0818	3.5593	1.1803	3.5593	0.025	0.025	1.1803	1.1803	0.025	0.025	0.025	1.1803	0.025	1.1803	1.815	0.025	7.0818	0.1	1.1803	3.5593	0.025	1.815	1.1803	0.025	7.0818	3.5593	1.1803	1.815	0.15	3.5593	3.5593	3.5593	1.815	3.5593	0.025	0.025	3.5593	3.5593	0.025	1.50366	1.1803	3.5593	3.5593	3.5593	0.025
2008	Residential	Biofuel	t/kt	1.1803	7.0818	3.5593	1.1803	3.5593	0.025	0.025	1.1803	1.1803	0.025	0.025	0.025	1.1803	0.025	1.1803	1.815	0.025	7.0818	0.1	1.1803	3.5593	0.025	1.815	1.1803	0.025	7.0818	3.5593	1.1803	1.815	0.15	3.5593	3.5593	3.5593	1.815	3.5593	0.025	0.025	3.5593	3.5593	0.025	1.59699	1.1803	3.5593	3.5593	3.5593	0.025
2009	Residential	Biofuel	t/kt	1.1803	7.0818	3.5593	1.1803	3.5593	0.025	0.025	1.1803	1.1803	0.025	0.025	0.025	1.1803	0.025	1.1803	1.815	0.025	7.0818	0.1	1.1803	3.5593	0.025	1.815	1.1803	0.025	7.0818	3.5593	1.1803	1.815	0.15	3.5593	3.5593	3.5593	1.815	3.5593	0.025	0.025	3.5593	3.5593	0.025	1.64437	1.1803	3.5593	3.5593	3.5593	0.025
2010	Residential	Biofuel	t/kt	1.1803	7.0818	3.5593	1.1803	3.5593	0.025	0.025	1.1803	1.1803	0.025	0.025	0.025	1.1803	0.025	1.1803	1.815	0.025	7.0818	0.1	1.1803	3.5593	0.025	1.815	1.1803	0.025	7.0818	3.5593	1.1803	1.815	0.15	3.5593	3.5593	3.5593	1.815	3.5593	0.025	0.025	3.5593	3.5593	0.025	1.72329	1.1803	3.5593	3.5593	3.5593	0.025
2011	Residential	Biofuel	t/kt	1.1803	7.0818	3.5593	1.1803	3.5593	0.025	0.025	1.1803	1.1803	0.025	0.025	0.025	1.1803	0.025	1.1803	1.815	0.025	7.0818	0.1	1.1803	3.5593	0.025	1.815	1.1803	0.025	7.0818	3.5593	1.1803	1.815	0.15	3.5593	3.5593	3.5593	1.815	3.5593	0.025	0.025	3.5593	3.5593	0.025	1.80395	1.1803	3.5593	3.5593	3.5593	0.025
2012	Residential	Biofuel	t/kt	1.1803	7.0818	3.5593	1.1803	3.5593	0.025	0.025	1.1803	1.1803	0.025	0.025	0.025	1.1803	0.025	1.1803	1.815	0.025	7.0818	0.1	1.1803	3.5593	0.025	1.815	1.1803	0.025	7.0818	3.5593	1.1803	1.815	0.15	3.5593	3.5593	3.5593	1.815	3.5593	0.025	0.025	3.5593	3.5593	0.025	1.87851	1.1803	3.5593	3.5593	3.5593	0.025
2013	Residential	Biofuel	t/kt	1.1803	7.0818	3.5593	1.1803	3.5593	0.025	0.025	1.1803	1.1803	0.025	0.025	0.025	1.1803	0.025	1.1803	1.815	0.025	7.0818	0.1	1.1803	3.5593	0.025	1.815	1.1803	0.025	7.0818	3.5593	1.1803	1.815	0.15	3.5593	3.5593	3.5593	1.815	3.5593	0.025	0.025	3.5593	3.5593	0.025	1.9928	1.1803	3.5593	3.5593	3.5593	0.025
2014	Residential	Biofuel	t/kt	1.1803	7.0818	3.5593	1.1803	3.5593	0.025	0.025	1.1803	1.1803	0.025	0.025	0.025	1.1803	0.025	1.1803	1.815	0.025	7.0818	0.1	1.1803	3.5593	0.025	1.815	1.1803	0.025	7.0818	3.5593	1.1803	1.815	0.15	3.5593	3.5593	3.5593	1.815	3.5593	0.025	0.025	3.5593	3.5593	0.025	1.95961	1.1803	3.5593	3.5593	3.5593	0.025
2015	Residential	Biofuel	t/kt	1.1803	7.0818	3.5593	1.1803	3.5593	0.025	0.025	1.1803	1.1803	0.025	0.025	0.025	1.1803	0.025	1.1803	1.815	0.025	7.0818	0.1	1.1803	3.5593	0.025	1.815	1.1803	0.025	7.0818	3.5593	1.1803	1.815	0.15	3.5593	3.5593	3.5593	1.815	3.5593	0.025	0.025	3.5593	3.5593	0.025	1.94596	1.1803	3.5593	3.5593	3.5593	0.025
2016	Residential	Biofuel	t/kt	1.1803	7.0818	3.5593	1.1803	3.5593	0.025	0.025	1.1803	1.1803	0.025	0.025	0.025	1.1803	0.025	1.1803	1.815	0.025	7.0818	0.1	1.1803	3.5593	0.025	1.815	1.1803	0.025	7.0818	3.5593	1.1803	1.815	0.15	3.5593	3.5593	3.5593	1.815	3.5593	0.025	0.025	3.5593	3.5593	0.025	2.01029	1.1803	3.5593	3.5593	3.5593	0.025
2017	Residential	Biofuel	t/kt	1.1803	7.0818	3.5593	1.1803	3.5593	0.025	0.025	1.1803	1.1803	0.025	0.025	0.025	1.1803	0.025	1.1803	1.815	0.025	7.0818	0.1	1.1803	3.5593	0.025	1.815	1.1803	0.025	7.0818	3.5593	1.1803	1.815	0.15	3.5593	3.5593	3.5593	1.815	3.5593	0.025	0.025	3.5593	3.5593	0.025	1.95066	1.1803	3.5593	3.5593	3.5593	0.025
2018	Residential	Biofuel	t/kt	1.1803	7.0818	3.5593	1.1803	3.5593	0.025	0.025	1.1803	1.1803	0.025	0.025	0.025	1.1803	0.025	1.1803	1.815	0.025	7.0818	0.1	1.1803	3.5593	0.025	1.815	1.1803	0.025	7.0818	3.5593	1.1803	1.815	0.15	3.5593	3.5593	3.5593	1.815	3.5593	0.025	0.025	3.5593	3.5593	0.025	1.89386	1.1803	3.5593	3.5593	3.5593	0.025
2019	Residential	Biofuel	t/kt	1.1803	7.0818	3.5593	1.1803	3.5593	0.025	0.025	1.1803	1.1803	0.025	0.025	0.025	1.1803	0.025	1.1803	1.815	0.025	7.0818	0.1	1.1803	3.5593	0.025	1.815	1.1803	0.025	7.0818	3.5593	1.1803	1.815	0.15	3.5593	3.5593	3.5593	1.815	3.5593	0.025	0.025	3.5593	3.5593	0.025	1.81897	1.1803	3.5593	3.5593	3.5593	0.025
2020	Residential	Biofuel	t/kt	1.1803	7.0818	3.5593	1.1803	3.5593	0.025	0.025	1.1803	1.1803	0.025	0.025	0.025	1.1803	0.025	1.1803	1.815	0.025	7.0818	0.1	1.1803	3.5593	0.025	1.815	1.1803	0.025	7.0818	3.5593	1.1803	1.815	0.15	3.5593	3.5593	3.5593	1.815	3.5593	0.025	0.025	3.5593	3.5593	0.025	1.74727	1.1803	3.5593	3.5593	3.5593	0.025
1970	Mineral-industry	Brick production	t/kt	0.0211324	0.0354471	0.0208672	0.00148467	0.0210853	0.0221948	0.0221948	0.0208795	0.0185005	0.0221948	0.00102066	0.00101599	0.0180415	0.0221948	0.0209635	0.0218824	0.0221948	0.030277	0.000985297	0.0221948	0.0221948	0.0221948	0.0221948	0.0212089	0.0221948	0.0307446	0.0221948	0.0209042	0.0221948	0.0304124	0.0213758	0.0221948	0.0221948	0.0221948	0.0221948	0.000981828	0.0221948	0.0221948	0.0221948	0.0208863	0.0376808	0.0209054	0.0221948	0.0211753	0.0221948	0.00148467
1971	Mineral-industry	Brick production	t/kt	0.0211898	0.0335417	0.0208686	0.00148467	0.0210854	0.0221948	0.0221948	0.0208807	0.0179322	0.0221948	0.00102072	0.00101076	0.0180429	0.0221948	0.0209641	0.0218753	0.0221948	0.029982	0.000985202	0.0221948	0.0221948	0.0221948	0.0221948	0.0212565	0.0221948	0.0305309	0.0221948	0.0208532	0.0221948	0.0304139	0.021396	0.0221948	0.0221948	0.0221948	0.0221948	0.000978588	0.0221948	0.0221948	0.0221948	0.0208854	0.0376808	0.0208932	0.0221948	0.0211343	0.0221948	0.00148467
1972	Mineral-industry	Brick production	t/kt	0.0221948	0.0303972	0.0206142	0.00148467	0.0210855	0.0221948	0.0221948	0.021038	0.0174451	0.0221948	0.00102032	0.00100128	0.0176623	0.0221948	0.021088	0.0218799	0.0221948	0.0295937	0.00103361	0.0221948	0.0221948	0.0221948	0.0221948	0.0213135	0.0221948	0.0332636	0.0218501	0.0207935	0.0221943	0.0299757	0.0214141	0.0221948	0.0221948	0.0221948	0.0221948	0.000977666	0.0221948	0.0221948	0.0221948	0.0208871	0.0376808	0.0209535	0.0221948	0.021097	0.0221948	0.00148467
1973	Mineral-industry	Brick production	t/kt	0.0221948	0.0323085	0.0204735	0.00148467	0.0208456	0.0221948	0.0221948	0.0211103	0.017023	0.0221948	0.00104845	0.000985218	0.0176638	0.0221948	0.0210893	0.021455	0.0221948	0.0292193	0.00100586	0.0221948	0.0221948	0.0221948	0.0221948	0.0210854	0.0221948	0.031703	0.0215683	0.0206828	0.022177	0.029985	0.021431	0.0221948	0.0221948	0.0221948	0.0221948	0.000939724	0.0221948	0.0221948	0.0221948	0.0208621	0.0376808	0.0210122	0.0221948	0.0210882	0.0221948	0.00148467
1974	Mineral-industry	Brick production	t/kt	0.0221948	0.0304493	0.0204245	0.00148467	0.0208429	0.0221948	0.0221948	0.0211108	0.0166537	0.0221948	0.000737018	0.000996374	0.0173246	0.0221948	0.0210903	0.0214551	0.0221948	0.0288546	0.000999248	0.0221948	0.0221948	0.0221948	0.0221948	0.0210855	0.0221948	0.0317113	0.0213466	0.0206445	0.0221584	0.029593	0.0214002	0.0221948	0.0221948	0.0221948	0.0221948	0.000936783	0.0221948	0.0221948	0.0221948	0.0207844	0.0376808	0.0209444	0.0221948	0.0210873	0.0221948	0.00148467
1975	Mineral-industry	Brick production	t/kt	0.0221948	0.0306369	0.0204248	0.00148467	0.0208623	0.0221948	0.0221948	0.0211219	0.0163279	0.0221948	0.000720341	0.00100811	0.0149267	0.0221948	0.0210909	0.0212973	0.0221948	0.0283152	0.00107047	0.0221948	0.0221948	0.0221948	0.0221948	0.0209154	0.0221948	0.0313089	0.021003	0.0206267	0.0221454	0.0293981	0.0211659	0.0221948	0.0221948	0.0221948	0.0221948	0.000937377	0.0221948	0.0221948	0.0221948	0.0207747	0.0376808	0.020931	0.0221948	0.0210197	0.0221948	0.00148467
1976	Mineral-industry	Brick production	t/kt	0.0221948	0.0306857	0.0203508	0.00148467	0.0208567	0.0221948	0.0221948	0.0212229	0.0160381	0.0221948	0.000710935	0.000989551	0.0146964	0.0221948	0.0212486	0.0212961	0.0221948	0.0279783	0.000973506	0.0221948	0.0221948	0.0221948	0.0221948	0.0209231	0.0221948	0.0305541	0.0204858	0.0205733	0.0221324	0.0290422	0.0212483	0.0221948	0.0221948	0.0221948	0.0221948	0.000969983	0.0221948	0.0221948	0.0221948	0.0207982	0.0376808	0.021049	0.0221948	0.020979	0.0221948	0.00148467
1977	Mineral-industry	Brick production	t/kt	0.0221948	0.0281238	0.0202578	0.00148467	0.0208588	0.0221948	0.0221948	0.0211969	0.0157789	0.0221948	0.000676533	0.000964089	0.0144931	0.0221948	0.02109	0.0212933	0.0221948	0.0278384	0.000947772	0.0221948	0.0221948	0.0221948	0.0221948	0.0209329	0.0221948	0.027702	0.0202865	0.0205277	0.0220149	0.0291609	0.0215305	0.0221948	0.0221948	0.0221948	0.0221948	0.000977834	0.0221948	0.0221948	0.0221948	0.0207667	0.0376808	0.0209368	0.0221948	0.0209759	0.0221948	0.00148467
1978	Mineral-industry	Brick production	t/kt	0.0221948	0.026872	0.0202633	0.00148467	0.0203075	0.0221948	0.0221948	0.0211695	0.015779	0.0221948	0.000671675	0.000949126	0.0143118	0.0221948	0.0210907	0.0212905	0.0221948	0.0275804	0.000932125	0.0221948	0.0221948	0.0221948	0.0221948	0.0210857	0.0221948	0.0264157	0.0203577	0.020491	0.0220898	0.0287152	0.0215382	0.0221948	0.0221948	0.0221948	0.0214278	0.000963522	0.0221948	0.0221948	0.0221948	0.0207288	0.0376808	0.020816	0.0221948	0.020941	0.0221948	0.00148467
1979	Mineral-industry	Brick production	t/kt	0.0221819	0.0256012	0.0199866	0.00148467	0.0203231	0.0221948	0.0221948	0.0211627	0.0155459	0.0221948	0.000669339	0.000933688	0.0141497	0.0221948	0.0210906	0.0210855	0.0221948	0.0272618	0.000929053	0.0221948	0.0221948	0.0221948	0.0221922	0.0210856	0.0221948	0.0251835	0.0203546	0.0204645	0.0221199	0.0285578	0.0214816	0.0221948	0.0221948	0.0218176	0.0214944	0.00095605	0.0221948	0.0221948	0.0221948	0.020697	0.0376808	0.0208525	0.0221948	0.02091	0.0221948	0.00148306
1980	Mineral-industry	Brick production	t/kt	0.02216	0.0228959	0.0199853	0.00148467	0.0203197	0.0221948	0.0221948	0.021149	0.0153351	0.0221948	0.000672497	0.000921654	0.0140034	0.0221948	0.0210907	0.0208992	0.0221948	0.0269913	0.000903761	0.0221948	0.0221948	0.0221948	0.0221879	0.0209196	0.0221948	0.0233095	0.020361	0.020445	0.0221481	0.0278613	0.021531	0.0221948	0.0221948	0.020873	0.0208603	0.000952796	0.0221948	0.0221948	0.0221948	0.0206789	0.0376808	0.0208897	0.0221948	0.0208753	0.0221948	0.00148033
1981	Mineral-industry	Brick production	t/kt	0.022148	0.0223299	0.019988	0.00148467	0.0203238	0.0221948	0.0221948	0.0211807	0.0153358	0.0221948	0.000656215	0.000978149	0.0139357	0.0221948	0.0210906	0.0209058	0.0221948	0.0270281	0.000884755	0.0221948	0.0221948	0.0221948	0.0221855	0.0208015	0.0221948	0.0246014	0.0203083	0.0204357	0.0221341	0.0275098	0.0215646	0.0221948	0.0221948	0.0209701	0.0208346	0.000959714	0.0221948	0.0221948	0.0221948	0.0207016	0.0376808	0.0208969	0.0221948	0.020851	0.0221948	0.00147884
1982	Mineral-industry	Brick production	t/kt	0.0220767	0.0227122	0.0199902	0.00148467	0.0203611	0.0221948	0.0221948	0.0213305	0.0155478	0.0221948	0.000633613	0.000978452	0.013937	0.0221948	0.0210929	0.0208994	0.0221948	0.0269996	0.000819489	0.0221948	0.0221948	0.0221948	0.0221712	0.020628	0.0221948	0.020133	0.0202818	0.020456	0.0221475	0.0273715	0.0211195	0.0221948	0.0221948	0.0205224	0.0208772	0.000980322	0.0221948	0.0221948	0.0221948	0.020699	0.0376808	0.0208657	0.0221948	0.0208198	0.0221948	0.00146997
1983	Mineral-industry	Brick production	t/kt	0.0219272	0.0221265	0.0199954	0.00148467	0.0203479	0.0221948	0.0221948	0.0212634	0.0157823	0.0221948	0.000607969	0.00097395	0.0139392	0.0221948	0.0214607	0.0207939	0.0221948	0.0271448	0.000814289	0.0221948	0.0221948	0.0221948	0.0221413	0.0205856	0.0221948	0.0205439	0.0202444	0.020387	0.0221526	0.0273686	0.0205882	0.0221948	0.0221948	0.020259	0.0209129	0.000993209	0.0221948	0.0221948	0.0221948	0.0207018	0.0376808	0.0207365	0.0221948	0.0207984	0.0221948	0.00145137
1984	Mineral-industry	Brick production	t/kt	0.0219917	0.0222059	0.019992	0.00148467	0.02024	0.0221948	0.0221948	0.0212956	0.0160429	0.0221948	0.000504657	0.000937504	0.0138752	0.0221948	0.0212482	0.0202882	0.0221948	0.0272144	0.000742788	0.0221948	0.0221948	0.0221948	0.0221542	0.0204618	0.0221948	0.0221408	0.0201875	0.0202896	0.0221409	0.0274995	0.0206345	0.0221948	0.0221948	0.020252	0.0208204	0.000960264	0.0221948	0.0221948	0.0221948	0.0206544	0.0376808	0.0207342	0.0221948	0.0207711	0.0221948	0.00145939
1985	Mineral-industry	Brick production	t/kt	0.022055	0.0224856	0.0199904	0.00148467	0.0203365	0.0221947	0.0221947	0.0213036	0.0155527	0.0221947	0.000450698	0.000890974	0.013877	0.0221947	0.0212465	0.0202571	0.0221947	0.0273601	0.000742774	0.0221947	0.0221948	0.0221947	0.0221669	0.0202428	0.0221948	0.0215775	0.0202403	0.0202266	0.0221473	0.0259995	0.0200199	0.0221948	0.0221948	0.0204577	0.0206752	0.000955011	0.0221947	0.0221948	0.0221948	0.020644	0.0376808	0.0206424	0.0221948	0.0207485	0.0221948	0.00146727
1986	Mineral-industry	Brick production	t/kt	0.0221411	0.0223016	0.0199954	0.00148467	0.0202366	0.0221948	0.0221948	0.0211826	0.0152597	0.0221948	0.000362174	0.000863008	0.013817	0.0221948	0.0210879	0.0199799	0.0221948	0.0274562	0.000742641	0.0221948	0.0221948	0.0221948	0.0221841	0.0202673	0.0221948	0.0225056	0.020271	0.0201915	0.0221413	0.0260195	0.0200096	0.0221948	0.0221948	0.0209399	0.0205715	0.00092556	0.0221948	0.0221948	0.0221948	0.0206418	0.0376808	0.0206343	0.0221948	0.0207284	0.0221948	0.00147798
1987	Mineral-industry	Brick production	t/kt	0.0220844	0.0222773	0.0199956	0.00148467	0.0202294	0.0221948	0.0221948	0.0210153	0.0149251	0.0221948	0.000242435	0.000853605	0.0138182	0.0221948	0.021088	0.0175056	0.0221948	0.0275631	0.000742737	0.0221948	0.0221948	0.0221948	0.0221727	0.0202319	0.0221948	0.0233443	0.0203007	0.020177	0.02215	0.0254921	0.0199943	0.0214629	0.0221948	0.0206939	0.0205035	0.000923262	0.0221948	0.0221948	0.0221948	0.0206078	0.0376808	0.0205608	0.0221948	0.0206939	0.0221948	0.00144694
1988	Mineral-industry	Brick production	t/kt	0.0221287	0.0225565	0.0199974	0.00148467	0.0202488	0.0221948	0.0221948	0.0209865	0.0145385	0.0221948	0.000207174	0.000853586	0.0137612	0.0221948	0.0210881	0.0169253	0.0221948	0.0276716	0.000742725	0.0221948	0.0221948	0.0221948	0.0221816	0.0199783	0.0221948	0.0200772	0.0203252	0.0201723	0.0221551	0.0229456	0.0199884	0.0215436	0.0221948	0.0209786	0.0209498	0.000911248	0.0221948	0.0221948	0.0221948	0.0203928	0.0376808	0.0205571	0.0221948	0.0206777	0.0221948	0.00143584
1989	Mineral-industry	Brick production	t/kt	0.0220538	0.0224178	0.0200004	0.00148467	0.0202383	0.0221948	0.0221948	0.0207861	0.0145404	0.0221948	0.000164809	0.000833666	0.0134059	0.0221948	0.021088	0.0155233	0.0221948	0.0278949	0.000728611	0.0221948	0.0221948	0.0221948	0.0221666	0.0199785	0.0221948	0.02016	0.0204053	0.0201796	0.0221601	0.0226792	0.0199845	0.0215453	0.0221948	0.020538	0.0205835	0.000909842	0.0221948	0.0221948	0.0221948	0.0202282	0.0376808	0.0200007	0.0221948	0.0206714	0.0221948	0.00142544
1990	Mineral-industry	Brick production	t/kt	0.0207098	0.0217232	0.0199875	0.00148467	0.0201955	0.0221948	0.0221948	0.0206111	0.0138908	0.0221948	0.000164383	0.000778898	0.0133621	0.0221948	0.021088	0.0112692	0.0221948	0.0262278	0.000714632	0.0221948	0.0221948	0.0221948	0.0211281	0.0199778	0.0221948	0.0200495	0.0205036	0.0201073	0.0221589	0.0211603	0.0205546	0.0216851	0.0221948	0.0144669	0.0210089	0.00091127	0.0221948	0.0221948	0.0221948	0.0199709	0.0376808	0.0194075	0.0221948	0.0206445	0.0221948	0.0013379
1991	Mineral-industry	Brick production	t/kt	0.0209657	0.020043	0.0199869	0.00148467	0.0202412	0.0221948	0.0221948	0.0203538	0.0120409	0.0221948	0.000152398	0.000745065	0.0111572	0.0221948	0.0210879	0.0128871	0.0221948	0.0219326	0.000690628	0.0221948	0.0221948	0.0221948	0.0215545	0.019978	0.0221948	0.0200486	0.020384	0.0199194	0.0221615	0.0208067	0.0205453	0.0216675	0.0221948	0.0144438	0.020994	0.000901446	0.0221948	0.0221948	0.0221948	0.0199156	0.0376808	0.0185441	0.0221948	0.0205845	0.0221948	0.00131994
1992	Mineral-industry	Brick production	t/kt	0.0209044	0.020043	0.0199866	0.00148467	0.0202219	0.0221948	0.0221948	0.0199297	0.0120412	0.0221948	0.000127718	0.000722382	0.0111607	0.0221948	0.0210877	0.012201	0.0221948	0.0203897	0.00067559	0.0221948	0.0221948	0.0221948	0.0216001	0.0199785	0.0221948	0.0200513	0.0204975	0.0198555	0.01668	0.020043	0.0205871	0.0216451	0.0221948	0.0144663	0.0210826	0.000880472	0.0221948	0.0221948	0.0221948	0.0195384	0.0376808	0.0179953	0.0221948	0.0205514	0.0221948	0.00131404
1993	Mineral-industry	Brick production	t/kt	0.0209641	0.020043	0.0199861	0.00148467	0.02015	0.0221948	0.0221948	0.02019	0.0111014	0.0221948	0.000118496	0.00071647	0.0111539	0.0221948	0.0210876	0.012347	0.0221948	0.020058	0.00067177	0.0221948	0.0221948	0.0221948	0.021713	0.0199786	0.0221948	0.0200465	0.0204768	0.0198139	0.0166725	0.020043	0.0206384	0.0216446	0.0221948	0.0144729	0.020994	0.000873415	0.0221948	0.0221948	0.0221948	0.0195601	0.0376808	0.0174523	0.0221948	0.0205389	0.0221948	0.00130124
1994	Mineral-industry	Brick production	t/kt	0.0212972	0.020043	0.0199862	0.00148467	0.0202443	0.0221948	0.0221948	0.0196415	0.011122	0.0221948	0.000105332	0.0007163	0.0111573	0.0221948	0.0210879	0.0121872	0.0221948	0.0200579	0.000677343	0.0221948	0.0221948	0.0221948	0.0219149	0.0199784	0.0221948	0.0200712	0.0202531	0.0197942	0.0166721	0.020043	0.0206095	0.0216469	0.0221948	0.0146819	0.0210506	0.000860566	0.0221948	0.0221948	0.0221948	0.019708	0.0376808	0.0174869	0.0221948	0.0205172	0.0221948	0.0013245
1995	Mineral-industry	Brick production	t/kt	0.0195093	0.020043	0.0199869	0.00148467	0.0202096	0.0221948	0.0221948	0.0191183	0.0111224	0.0221948	0.000105356	0.000715121	0.0112991	0.0221948	0.0210879	0.00891363	0.0221948	0.0200594	0.000681706	0.0221948	0.0221948	0.0221948	0.0215881	0.0199778	0.0221948	0.0200649	0.0199753	0.0197559	0.0148383	0.020043	0.020614	0.0216681	0.0221948	0.0122956	0.0209923	0.000853475	0.0221948	0.0221948	0.0221948	0.0198719	0.0376808	0.0179577	0.0221948	0.0205064	0.0221948	0.00110784
1996	Mineral-industry	Brick production	t/kt	0.0197335	0.020043	0.0199863	0.00148467	0.0201946	0.0221948	0.0221948	0.0192612	0.011186	0.0221948	0.000105256	0.000689787	0.0111543	0.0221948	0.021088	0.0101935	0.0221948	0.0200619	0.000664147	0.0221948	0.0221948	0.0221948	0.0216278	0.019978	0.0221948	0.0200967	0.0199753	0.0197335	0.0148271	0.020043	0.0206082	0.021615	0.0221948	0.0122859	0.0210035	0.000840055	0.0221948	0.0221948	0.0221948	0.0194925	0.0376808	0.0181373	0.0221948	0.020486	0.0221948	0.00108456
1997	Mineral-industry	Brick production	t/kt	0.0196641	0.020043	0.0199866	0.00148467	0.0202246	0.0221948	0.0221948	0.0186416	0.0111539	0.0221948	0.000105246	0.000613501	0.0111533	0.0221948	0.0210878	0.00919042	0.0221948	0.020069	0.000604439	0.0221948	0.0221948	0.0221948	0.0216181	0.0199782	0.0221948	0.0200587	0.0199753	0.0197832	0.0139034	0.020043	0.0206119	0.0215861	0.0221948	0.0123024	0.0209819	0.000822152	0.0221948	0.0221948	0.0221948	0.0186171	0.0376808	0.018143	0.0221948	0.0204763	0.0221948	0.00107445
1998	Mineral-industry	Brick production	t/kt	0.0197773	0.020043	0.0199879	0.00148467	0.0203929	0.0221948	0.0221948	0.0189895	0.0111581	0.0221948	0.000105287	0.00048073	0.0111301	0.0221948	0.021088	0.0113893	0.0221948	0.0200728	0.000474375	0.0221948	0.0210851	0.0221948	0.0216413	0.019978	0.0221948	0.0200658	0.0199753	0.0197834	0.0138914	0.020043	0.0206086	0.0215705	0.0221948	0.0121487	0.021016	0.000820005	0.0221948	0.0221948	0.0221948	0.0191764	0.0376808	0.0181515	0.0221948	0.0204581	0.021455	0.00108244
1999	Mineral-industry	Brick production	t/kt	0.0200538	0.020043	0.0199855	0.00148467	0.0202841	0.0221948	0.0221948	0.019121	0.0111235	0.0221948	0.000105295	0.000400053	0.0111271	0.0221948	0.0210885	0.0111288	0.0221948	0.0200767	0.000398877	0.0221948	0.0209859	0.0221948	0.0216959	0.0199781	0.0221948	0.0200683	0.0199753	0.0195809	0.0111279	0.020043	0.0209011	0.0213315	0.0221948	0.0121583	0.0209199	0.000813151	0.0221948	0.0221948	0.0221948	0.0190501	0.0376808	0.018087	0.0221948	0.0204495	0.0207152	0.00111578
2000	Mineral-industry	Brick production	t/kt	0.0152372	0.020043	0.0199853	0.00148467	0.0202696	0.0221948	0.0221948	0.0192869	0.0221948	0.0221948	0.000105328	0.000395766	0.0111223	0.0221948	0.0209307	0.00852411	0.0221948	0.0200778	0.000369533	0.0221948	0.02099	0.0221948	0.0216405	0.0199772	0.0221948	0.0200574	0.0199753	0.0194051	0.0111419	0.020043	0.0208275	0.0212343	0.0221948	0.0121648	0.0208652	0.000803698	0.0221948	0.0221948	0.0221948	0.0193273	0.0376808	0.0175538	0.0221948	0.0204403	0.0199753	0.000856803
2001	Mineral-industry	Brick production	t/kt	0.0152234	0.020043	0.0199853	0.00148467	0.0202377	0.0221948	0.0221948	0.01933	0.0221948	0.0221948	0.000105415	0.000394439	0.0111309	0.0221948	0.020931	0.00890705	0.0221948	0.020081	0.000372666	0.0221948	0.0199753	0.0221948	0.0213734	0.0199771	0.0221948	0.0200529	0.0199753	0.019353	0.0111425	0.020043	0.0208573	0.0212571	0.0221948	0.0121747	0.0208652	0.000801561	0.0221948	0.0221948	0.0221948	0.0188904	0.0376808	0.0174161	0.0221948	0.020424	0.0199753	0.000885535
2002	Mineral-industry	Brick production	t/kt	0.0152603	0.020043	0.0199828	0.00148467	0.0202315	0.0221948	0.0221948	0.0193937	0.0221948	0.0221948	0.000105353	0.000388641	0.011155	0.0221948	0.0206151	0.00877976	0.0221948	0.0200817	0.000365331	0.0221948	0.0199753	0.0221948	0.0216185	0.0199772	0.0221948	0.020051	0.0199753	0.0194164	0.0111295	0.020043	0.0208048	0.0212667	0.0221948	0.0122474	0.0208431	0.000782201	0.0221948	0.0221948	0.0221948	0.0191737	0.0376808	0.0177046	0.0221948	0.0204088	0.0199753	0.000868417
2003	Mineral-industry	Brick production	t/kt	0.0154645	0.020043	0.0199853	0.00148467	0.0202562	0.0221948	0.0221948	0.019039	0.0221948	0.0221948	0.000105477	0.000394452	0.0111364	0.0221948	0.0206146	0.00895309	0.0221948	0.020087	0.000374193	0.0221948	0.0199753	0.0221948	0.0216299	0.0199773	0.0221948	0.0200859	0.0199753	0.0194203	0.0111451	0.020043	0.0207522	0.0212027	0.0221948	0.0116397	0.0208758	0.000777279	0.0221948	0.0221948	0.0221948	0.0193586	0.0376808	0.0177104	0.0221948	0.0203874	0.0199753	0.000910457
2004	Mineral-industry	Brick production	t/kt	0.0142996	0.020043	0.0199849	0.00148467	0.0202356	0.0221948	0.0221948	0.0188593	0.0221948	0.0221948	0.000105523	0.000393786	0.0111269	0.0221948	0.0206147	0.00797602	0.0221948	0.0200871	0.00038437	0.0221948	0.0199753	0.0221948	0.0216572	0.0199773	0.0221948	0.020087	0.0199753	0.0193958	0.0111401	0.020043	0.0207459	0.0211803	0.0221948	0.011639	0.0208947	0.000773404	0.0221948	0.0221948	0.0221948	0.0193112	0.0376808	0.0177191	0.0221948	0.0203745	0.0199753	0.000953219
2005	Mineral-industry	Brick production	t/kt	0.0143347	0.020043	0.0199847	0.00148467	0.0202861	0.0221948	0.0221948	0.0192867	0.0221948	0.0221948	0.000105505	0.000392948	0.0111385	0.0221948	0.0206146	0.00739216	0.0221948	0.0200908	0.000388569	0.0221948	0.0199753	0.0221948	0.0217503	0.0199774	0.0221948	0.0200888	0.0158097	0.0193665	0.0111366	0.020043	0.020731	0.0211655	0.0221948	0.0117377	0.0209396	0.000759447	0.0221948	0.0221948	0.0221948	0.0193936	0.0376808	0.0178017	0.0221948	0.0201043	0.0199753	0.000944215
2006	Mineral-industry	Brick production	t/kt	0.0142264	0.020043	0.0199839	0.00148467	0.0183236	0.0221948	0.0221948	0.0191192	0.0221948	0.0221948	0.000105632	0.000394834	0.0111327	0.0221948	0.0206148	0.00765105	0.0221948	0.0200888	0.000385765	0.0221948	0.0199753	0.0221948	0.0217047	0.0199772	0.0221948	0.0200886	0.0158005	0.019386	0.0111921	0.020043	0.0207051	0.0210828	0.0221948	0.0117713	0.0180465	0.000750177	0.0221948	0.0221948	0.0221948	0.0193744	0.0376808	0.0181521	0.0221948	0.0193493	0.0199753	0.000947143
2007	Mineral-industry	Brick production	t/kt	0.0151398	0.020043	0.0199836	0.00148467	0.0183111	0.0221948	0.0221948	0.0191084	0.0221948	0.0221948	0.000105759	0.000394378	0.0111193	0.0221948	0.0206161	0.00769977	0.0221948	0.0200875	0.000387563	0.0221948	0.0199753	0.0221948	0.0176891	0.0187276	0.0221948	0.020089	0.0145401	0.0186552	0.011182	0.020043	0.0206585	0.021071	0.0221948	0.0118026	0.0165825	0.000745973	0.0221948	0.0221948	0.0221948	0.0183854	0.0376808	0.0172271	0.0221948	0.0175731	0.0199753	0.00103265
2008	Mineral-industry	Brick production	t/kt	0.0143435	0.020043	0.0199827	0.00148467	0.016036	0.0221948	0.0221948	0.0184516	0.0221948	0.0221948	0.00010529	0.000394972	0.0111235	0.0221948	0.0206169	0.00638486	0.0221948	0.0200879	0.000374615	0.0221948	0.0199753	0.0221948	0.0182118	0.018777	0.0221948	0.0200673	0.0127023	0.0177682	0.0111767	0.020043	0.020344	0.0208016	0.0218444	0.0118035	0.0165512	0.000745955	0.0221948	0.0218462	0.0218503	0.0173251	0.0376808	0.0161847	0.0218443	0.0154128	0.0199753	0.00101585
2009	Mineral-industry	Brick production	t/kt	0.0140846	0.020043	0.0199822	0.00148467	0.0145134	0.0221948	0.0221948	0.0171958	0.0221948	0.0221948	0.000102788	0.000395684	0.0111149	0.0221948	0.0206268	0.00696841	0.0221948	0.0200801	0.000376052	0.0221948	0.0199753	0.0221948	0.0150839	0.0170004	0.0221948	0.0200672	0.0102941	0.0163572	0.0111724	0.020043	0.0180657	0.0207356	0.0218537	0.011516	0.0147983	0.000743107	0.0221948	0.021857	0.0218592	0.0161104	0.0376808	0.0146777	0.0218533	0.0141206	0.0199753	0.00102112
2010	Mineral-industry	Brick production	t/kt	0.013009	0.0158989	0.0199824	0.00148467	0.0142167	0.0221948	0.0221948	0.0151337	0.0221948	0.0221948	9.94976e-05	0.000392315	0.0111197	0.0221948	0.0199952	0.00713138	0.0221948	0.0190808	0.000373224	0.0221948	0.0199753	0.0221948	0.0162089	0.0157657	0.0221948	0.0200634	0.0120358	0.0140937	0.0111559	0.0169931	0.0168207	0.0206149	0.021898	0.0116089	0.0149393	0.000743122	0.0221948	0.0219004	0.0186664	0.0143711	0.0376808	0.0139904	0.0218975	0.0136413	0.0199753	0.00107556
2011	Mineral-industry	Brick production	t/kt	0.0115295	0.0162377	0.0199824	0.00148467	0.0142157	0.0221948	0.0221948	0.0136654	0.0221948	0.0221948	9.72157e-05	0.00039323	0.0111207	0.0221948	0.019996	0.00744249	0.0221948	0.0162646	0.000374583	0.0221948	0.0199753	0.0221948	0.0170107	0.0143208	0.0221948	0.0179731	0.0111917	0.0127108	0.0111558	0.0168272	0.0134372	0.0191723	0.0203049	0.0116102	0.0148928	0.000743229	0.0221948	0.020318	0.017448	0.0135417	0.0376808	0.0105596	0.0202994	0.0134138	0.0199753	0.000582184
2012	Mineral-industry	Brick production	t/kt	0.0100975	0.0179354	0.0199843	0.00148467	0.0142409	0.0221948	0.0221948	0.0129388	0.0221948	0.0221948	9.78197e-05	0.000392327	0.0111236	0.0221948	0.0199974	0.00705986	0.0221948	0.0113564	0.000368189	0.0221948	0.0199753	0.0221948	0.0166431	0.0135056	0.0186076	0.0144729	0.010769	0.0123088	0.0111424	0.012795	0.013507	0.0192208	0.0203723	0.0115834	0.014892	0.00074325	0.0221948	0.0203826	0.0175238	0.0128882	0.0376808	0.0119786	0.020368	0.0134368	0.0199753	0.000600475
2013	Mineral-industry	Brick production	t/kt	0.0101022	0.016012	0.0199861	0.00148467	0.0142151	0.0221948	0.0221948	0.01249	0.0221948	0.0221948	9.78488e-05	0.000376121	0.0111259	0.0221948	0.0200033	0.00724126	0.0221948	0.00827925	0.000352912	0.0221948	0.0155364	0.0221948	0.0157207	0.0134135	0.020459	0.00886606	0.010589	0.011999	0.0111567	0.0102231	0.0137678	0.0194438	0.0206646	0.0115333	0.0148719	0.000743341	0.0221948	0.0206646	0.0175927	0.0126801	0.0366171	0.00938386	0.0206517	0.014283	0.0199753	0.000668018
2014	Mineral-industry	Brick production	t/kt	0.00980094	0.0111389	0.0199851	0.00148467	0.0142126	0.0221948	0.0221948	0.0120149	0.0111642	0.0221948	9.76414e-05	0.000319144	0.0111323	0.0221948	0.0200054	0.00711374	0.0221948	0.00767861	0.000268924	0.0221948	0.0155364	0.0221948	0.0174998	0.0130858	0.0205388	0.00893481	0.0106218	0.011272	0.0111648	0.00983224	0.0120266	0.0193265	0.0205955	0.0110974	0.0147963	0.000742862	0.0221948	0.0205984	0.0162981	0.0118363	0.0327887	0.0088897	0.020587	0.0141815	0.0199753	0.000622023
2015	Mineral-industry	Brick production	t/kt	0.0103096	0.0126901	0.0199835	0.00148467	0.0142413	0.0221948	0.0221948	0.0113577	0.0118419	0.0221948	9.76437e-05	0.000206754	0.0111371	0.0221948	0.0199946	0.0033871	0.0221948	0.00769366	0.000178057	0.0221948	0.0155364	0.0221948	0.0168289	0.0122804	0.0204751	0.00763446	0.0109181	0.010934	0.00877262	0.00890569	0.0120333	0.0193055	0.0206988	0.0102749	0.0158523	0.000742841	0.0221948	0.0206989	0.015991	0.0114024	0.0300562	0.00888357	0.0206912	0.0139957	0.016005	0.000676849
2016	Mineral-industry	Brick production	t/kt	0.0104182	0.0125233	0.0199835	0.00148467	0.0145348	0.0221948	0.0221948	0.0111901	0.011169	0.0221948	9.64815e-05	0.0001441	0.0111329	0.0221948	0.0199944	0.00307472	0.0221948	0.00767108	0.000135901	0.0221948	0.0155364	0.0221948	0.0166019	0.0122789	0.0199722	0.0066286	0.010957	0.0109607	0.0087806	0.0095295	0.0119249	0.0191479	0.0204957	0.00772721	0.0141276	0.000742877	0.0221948	0.0204945	0.0159347	0.011396	0.0278924	0.00866978	0.0204827	0.0139204	0.0153888	0.000689768
2017	Mineral-industry	Brick production	t/kt	0.0100294	0.00880246	0.0199834	0.00148467	0.0139828	0.0221948	0.0221948	0.0111331	0.0111894	0.0221948	9.66545e-05	0.000131399	0.0111208	0.0221948	0.0199939	0.0020595	0.0221948	0.00772263	0.000123101	0.0221948	0.0110974	0.0221948	0.0170046	0.0121957	0.0191706	0.00566474	0.0108865	0.0109647	0.00879204	0.00823785	0.011625	0.019128	0.0205351	0.00575713	0.0141933	0.000742873	0.0221948	0.0205363	0.0133774	0.0114046	0.0261294	0.00855865	0.0205244	0.01388	0.0159785	0.000644453
2018	Mineral-industry	Brick production	t/kt	0.00977516	0.00875692	0.0199838	0.00148467	0.0132666	0.0221948	0.0221948	0.0110885	0.0112578	0.0221948	9.65823e-05	0.000131802	0.0111221	0.0221948	0.0199932	0.00195837	0.0221948	0.00793305	0.000124606	0.0221948	0.0110974	0.0221948	0.0168755	0.0118492	0.0197808	0.00639927	0.0110393	0.0109337	0.00800007	0.00802836	0.011811	0.01926	0.0207576	0.00489066	0.014172	0.000742901	0.0221948	0.0207593	0.0131621	0.0114841	0.0244409	0.00825502	0.0207493	0.0110974	0.0158238	0.000677298
2019	Mineral-industry	Brick production	t/kt	0.00983701	0.00570243	0.0199868	0.00148467	0.0130489	0.0221948	0.0221948	0.0111472	0.0111769	0.0221948	9.71838e-05	0.000131105	0.0111293	0.0221948	0.0199986	0.00149802	0.0221948	0.0077781	0.000124774	0.0221948	0.0110974	0.0221948	0.0168264	0.0117957	0.019881	0.00635456	0.0108035	0.0110019	0.00797267	0.00774387	0.011733	0.0193318	0.0209073	0.00463485	0.0144563	0.000742918	0.0221948	0.0209087	0.0129357	0.0114722	0.0227524	0.00801786	0.0209007	0.0110974	0.0157928	0.000686239
2020	Mineral-industry	Brick production	t/kt	0.00984899	0.00591243	0.0199853	0.00148467	0.0131384	0.0221948	0.0221948	0.0112197	0.0112084	0.0221948	9.76723e-05	0.000130848	0.011128	0.0221948	0.0200016	0.00142299	0.0221948	0.00774378	0.000127728	0.0221948	0.0110974	0.0221948	0.0168625	0.011943	0.0198487	0.00614483	0.0107151	0.011014	0.00397268	0.0073211	0.0117346	0.0193322	0.0209049	0.00451332	0.014773	0.000742967	0.0221948	0.0209092	0.0129366	0.0115095	0.0210639	0.00713466	0.0209004	0.0110974	0.0155645	0.000677893
1970	Domestic-use	Domestic Use	t/1000person	0	0	0	0	0	0	0	0	0	0	0	0	0	0	0	0	0	0	0	0	0	0	0	0	0	0	0	0	0	0	0	0	0	0	0	0	0	0	0	0	0	0	0	0	0	0
1971	Domestic-use	Domestic Use	t/1000person	0	0	0	0	0	0	0	0	0	0	0	0	0	0	0	0	0	0	0	0	0	0	0	0	0	0	0	0	0	0	0	0	0	0	0	0	0	0	0	0	0	0	0	0	0	0
1972	Domestic-use	Domestic Use	t/1000person	0	0	0	0	0	0	0	0	0	0	0	0	0	0	0	0	0	0	0	0	0	0	0	0	0	0	0	0	0	0	0	0	0	0	0	0	0	0	0	0	0	0	0	0	0	0
1973	Domestic-use	Domestic Use	t/1000person	0	0	0	0	0	0	0	0	0	0	0	0	0	0	0	0	0	0	0	0	0	0	0	0	0	0	0	0	0	0	0	0	0	0	0	0	0	0	0	0	0	0	0	0	0	0
1974	Domestic-use	Domestic Use	t/1000person	0	0	0	0	0	0	0	0	0	0	0	0	0	0	0	0	0	0	0	0	0	0	0	0	0	0	0	0	0	0	0	0	0	0	0	0	0	0	0	0	0	0	0	0	0	0
1975	Domestic-use	Domestic Use	t/1000person	0	0	0	0	0	0	0	0	0	0	0	0	0	0	0	0	0	0	0	0	0	0	0	0	0	0	0	0	0	0	0	0	0	0	0	0	0	0	0	0	0	0	0	0	0	0
1976	Domestic-use	Domestic Use	t/1000person	0	0	0	0	0	0	0	0	0	0	0	0	0	0	0	0	0	0	0	0	0	0	0	0	0	0	0	0	0	0	0	0	0	0	0	0	0	0	0	0	0	0	0	0	0	0
1977	Domestic-use	Domestic Use	t/1000person	0	0	0	0	0	0	0	0	0	0	0	0	0	0	0	0	0	0	0	0	0	0	0	0	0	0	0	0	0	0	0	0	0	0	0	0	0	0	0	0	0	0	0	0	0	0
1978	Domestic-use	Domestic Use	t/1000person	0	0	0	0	0	0	0	0	0	0	0	0	0	0	0	0	0	0	0	0	0	0	0	0	0	0	0	0	0	0	0	0	0	0	0	0	0	0	0	0	0	0	0	0	0	0
1979	Domestic-use	Domestic Use	t/1000person	0	0	0	0	0	0	0	0	0	0	0	0	0	0	0	0	0	0	0	0	0	0	0	0	0	0	0	0	0	0	0	0	0	0	0	0	0	0	0	0	0	0	0	0	0	0
1980	Domestic-use	Domestic Use	t/1000person	0	0	0	0	0	0	0	0	0	0	0	0	0	0	0	0	0	0	0	0	0	0	0	0	0	0	0	0	0	0	0	0	0	0	0	0	0	0	0	0	0	0	0	0	0	0
1981	Domestic-use	Domestic Use	t/1000person	0	0	0	0	0	0	0	0	0	0	0	0	0	0	0	0	0	0	0	0	0	0	0	0	0	0	0	0	0	0	0	0	0	0	0	0	0	0	0	0	0	0	0	0	0	0
1982	Domestic-use	Domestic Use	t/1000person	0	0	0	0	0	0	0	0	0	0	0	0	0	0	0	0	0	0	0	0	0	0	0	0	0	0	0	0	0	0	0	0	0	0	0	0	0	0	0	0	0	0	0	0	0	0
1983	Domestic-use	Domestic Use	t/1000person	0	0	0	0	0	0	0	0	0	0	0	0	0	0	0	0	0	0	0	0	0	0	0	0	0	0	0	0	0	0	0	0	0	0	0	0	0	0	0	0	0	0	0	0	0	0
1984	Domestic-use	Domestic Use	t/1000person	0	0	0	0	0	0	0	0	0	0	0	0	0	0	0	0	0	0	0	0	0	0	0	0	0	0	0	0	0	0	0	0	0	0	0	0	0	0	0	0	0	0	0	0	0	0
1985	Domestic-use	Domestic Use	t/1000person	0	0	0	0	0	0	0	0	0	0	0	0	0	0	0	0	0	0	0	0	0	0	0	0	0	0	0	0	0	0	0	0	0	0	0	0	0	0	0	0	0	0	0	0	0	0
1986	Domestic-use	Domestic Use	t/1000person	0	0	0	0	0	0	0	0	0	0	0	0	0	0	0	0	0	0	0	0	0	0	0	0	0	0	0	0	0	0	0	0	0	0	0	0	0	0	0	0	0	0	0	0	0	0
1987	Domestic-use	Domestic Use	t/1000person	0	0	0	0	0	0	0	0	0	0	0	0	0	0	0	0	0	0	0	0	0	0	0	0	0	0	0	0	0	0	0	0	0	0	0	0	0	0	0	0	0	0	0	0	0	0
1988	Domestic-use	Domestic Use	t/1000person	0	0	0	0	0	0	0	0	0	0	0	0	0	0	0	0	0	0	0	0	0	0	0	0	0	0	0	0	0	0	0	0	0	0	0	0	0	0	0	0	0	0	0	0	0	0
1989	Domestic-use	Domestic Use	t/1000person	0	0	0	0	0	0	0	0	0	0	0	0	0	0	0	0	0	0	0	0	0	0	0	0	0	0	0	0	0	0	0	0	0	0	0	0	0	0	0	0	0	0	0	0	0	0
1990	Domestic-use	Domestic Use	t/1000person	0	0	0	0	0	0	0	0	0	0	0	0	0	0	0	0	0	0	0	0	0	0	0	0	0	0	0	0	0	0	0	0	0	0	0	0	0	0	0	0	0	0	0	0	0	0
1991	Domestic-use	Domestic Use	t/1000person	0	0	0	0	0	0	0	0	0	0	0	0	0	0	0	0	0	0	0	0	0	0	0	0	0	0	0	0	0	0	0	0	0	0	0	0	0	0	0	0	0	0	0	0	0	0
1992	Domestic-use	Domestic Use	t/1000person	0	0	0	0	0	0	0	0	0	0	0	0	0	0	0	0	0	0	0	0	0	0	0	0	0	0	0	0	0	0	0	0	0	0	0	0	0	0	0	0	0	0	0	0	0	0
1993	Domestic-use	Domestic Use	t/1000person	0	0	0	0	0	0	0	0	0	0	0	0	0	0	0	0	0	0	0	0	0	0	0	0	0	0	0	0	0	0	0	0	0	0	0	0	0	0	0	0	0	0	0	0	0	0
1994	Domestic-use	Domestic Use	t/1000person	0	0	0	0	0	0	0	0	0	0	0	0	0	0	0	0	0	0	0	0	0	0	0	0	0	0	0	0	0	0	0	0	0	0	0	0	0	0	0	0	0	0	0	0	0	0
1995	Domestic-use	Domestic Use	t/1000person	0	0	0	0	0	0	0	0	0	0	0	0	0	0	0	0	0	0	0	0	0	0	0	0	0	0	0	0	0	0	0	0	0	0	0	0	0	0	0	0	0	0	0	0	0	0
1996	Domestic-use	Domestic Use	t/1000person	0	0	0	0	0	0	0	0	0	0	0	0	0	0	0	0	0	0	0	0	0	0	0	0	0	0	0	0	0	0	0	0	0	0	0	0	0	0	0	0	0	0	0	0	0	0
1997	Domestic-use	Domestic Use	t/1000person	0	0	0	0	0	0	0	0	0	0	0	0	0	0	0	0	0	0	0	0	0	0	0	0	0	0	0	0	0	0	0	0	0	0	0	0	0	0	0	0	0	0	0	0	0	0
1998	Domestic-use	Domestic Use	t/1000person	0	0	0	0	0	0	0	0	0	0	0	0	0	0	0	0	0	0	0	0	0	0	0	0	0	0	0	0	0	0	0	0	0	0	0	0	0	0	0	0	0	0	0	0	0	0
1999	Domestic-use	Domestic Use	t/1000person	0	0	0	0	0	0	0	0	0	0	0	0	0	0	0	0	0	0	0	0	0	0	0	0	0	0	0	0	0	0	0	0	0	0	0	0	0	0	0	0	0	0	0	0	0	0
2000	Domestic-use	Domestic Use	t/1000person	0	0	0	0	0	0	0	0	0	0	0	0	0	0	0	0	0	0	0	0	0	0	0	0	0	0	0	0	0	0	0	0	0	0	0	0	0	0	0	0	0	0	0	0	0	0
2001	Domestic-use	Domestic Use	t/1000person	0	0	0	0	0	0	0	0	0	0	0	0	0	0	0	0	0	0	0	0	0	0	0	0	0	0	0	0	0	0	0	0	0	0	0	0	0	0	0	0	0	0	0	0	0	0
2002	Domestic-use	Domestic Use	t/1000person	0	0	0	0	0	0	0	0	0	0	0	0	0	0	0	0	0	0	0	0	0	0	0	0	0	0	0	0	0	0	0	0	0	0	0	0	0	0	0	0	0	0	0	0	0	0
2003	Domestic-use	Domestic Use	t/1000person	0	0	0	0	0	0	0	0	0	0	0	0	0	0	0	0	0	0	0	0	0	0	0	0	0	0	0	0	0	0	0	0	0	0	0	0	0	0	0	0	0	0	0	0	0	0
2004	Domestic-use	Domestic Use	t/1000person	0	0	0	0	0	0	0	0	0	0	0	0	0	0	0	0	0	0	0	0	0	0	0	0	0	0	0	0	0	0	0	0	0	0	0	0	0	0	0	0	0	0	0	0	0	0
2005	Domestic-use	Domestic Use	t/1000person	0	0	0	0	0	0	0	0	0	0	0	0	0	0	0	0	0	0	0	0	0	0	0	0	0	0	0	0	0	0	0	0	0	0	0	0	0	0	0	0	0	0	0	0	0	0
2006	Domestic-use	Domestic Use	t/1000person	0	0	0	0	0	0	0	0	0	0	0	0	0	0	0	0	0	0	0	0	0	0	0	0	0	0	0	0	0	0	0	0	0	0	0	0	0	0	0	0	0	0	0	0	0	0
2007	Domestic-use	Domestic Use	t/1000person	0	0	0	0	0	0	0	0	0	0	0	0	0	0	0	0	0	0	0	0	0	0	0	0	0	0	0	0	0	0	0	0	0	0	0	0	0	0	0	0	0	0	0	0	0	0
2008	Domestic-use	Domestic Use	t/1000person	0	0	0	0	0	0	0	0	0	0	0	0	0	0	0	0	0	0	0	0	0	0	0	0	0	0	0	0	0	0	0	0	0	0	0	0	0	0	0	0	0	0	0	0	0	0
2009	Domestic-use	Domestic Use	t/1000person	0	0	0	0	0	0	0	0	0	0	0	0	0	0	0	0	0	0	0	0	0	0	0	0	0	0	0	0	0	0	0	0	0	0	0	0	0	0	0	0	0	0	0	0	0	0
2010	Domestic-use	Domestic Use	t/1000person	0	0	0	0	0	0	0	0	0	0	0	0	0	0	0	0	0	0	0	0	0	0	0	0	0	0	0	0	0	0	0	0	0	0	0	0	0	0	0	0	0	0	0	0	0	0
2011	Domestic-use	Domestic Use	t/1000person	0	0	0	0	0	0	0	0	0	0	0	0	0	0	0	0	0	0	0	0	0	0	0	0	0	0	0	0	0	0	0	0	0	0	0	0	0	0	0	0	0	0	0	0	0	0
2012	Domestic-use	Domestic Use	t/1000person	0	0	0	0	0	0	0	0	0	0	0	0	0	0	0	0	0	0	0	0	0	0	0	0	0	0	0	0	0	0	0	0	0	0	0	0	0	0	0	0	0	0	0	0	0	0
2013	Domestic-use	Domestic Use	t/1000person	0	0	0	0	0	0	0	0	0	0	0	0	0	0	0	0	0	0	0	0	0	0	0	0	0	0	0	0	0	0	0	0	0	0	0	0	0	0	0	0	0	0	0	0	0	0
2014	Domestic-use	Domestic Use	t/1000person	0	0	0	0	0	0	0	0	0	0	0	0	0	0	0	0	0	0	0	0	0	0	0	0	0	0	0	0	0	0	0	0	0	0	0	0	0	0	0	0	0	0	0	0	0	0
2015	Domestic-use	Domestic Use	t/1000person	0	0	0	0	0	0	0	0	0	0	0	0	0	0	0	0	0	0	0	0	0	0	0	0	0	0	0	0	0	0	0	0	0	0	0	0	0	0	0	0	0	0	0	0	0	0
2016	Domestic-use	Domestic Use	t/1000person	0	0	0	0	0	0	0	0	0	0	0	0	0	0	0	0	0	0	0	0	0	0	0	0	0	0	0	0	0	0	0	0	0	0	0	0	0	0	0	0	0	0	0	0	0	0
2017	Domestic-use	Domestic Use	t/1000person	0	0	0	0	0	0	0	0	0	0	0	0	0	0	0	0	0	0	0	0	0	0	0	0	0	0	0	0	0	0	0	0	0	0	0	0	0	0	0	0	0	0	0	0	0	0
2018	Domestic-use	Domestic Use	t/1000person	0	0	0	0	0	0	0	0	0	0	0	0	0	0	0	0	0	0	0	0	0	0	0	0	0	0	0	0	0	0	0	0	0	0	0	0	0	0	0	0	0	0	0	0	0	0
2019	Domestic-use	Domestic Use	t/1000person	0	0	0	0	0	0	0	0	0	0	0	0	0	0	0	0	0	0	0	0	0	0	0	0	0	0	0	0	0	0	0	0	0	0	0	0	0	0	0	0	0	0	0	0	0	0
2020	Domestic-use	Domestic Use	t/1000person	0	0	0	0	0	0	0	0	0	0	0	0	0	0	0	0	0	0	0	0	0	0	0	0	0	0	0	0	0	0	0	0	0	0	0	0	0	0	0	0	0	0	0	0	0	0
1970	Other-industrial-use	Dry cleaning	t/1000person	0	0	0	0	0	0	0	0	0	0	0	0	0	0	0	0	0	0	0	0	0	0	0	0	0	0	0	0	0	0	0	0	0	0	0	0	0	0	0	0	0	0	0	0	0	0
1971	Other-industrial-use	Dry cleaning	t/1000person	0	0	0	0	0	0	0	0	0	0	0	0	0	0	0	0	0	0	0	0	0	0	0	0	0	0	0	0	0	0	0	0	0	0	0	0	0	0	0	0	0	0	0	0	0	0
1972	Other-industrial-use	Dry cleaning	t/1000person	0	0	0	0	0	0	0	0	0	0	0	0	0	0	0	0	0	0	0	0	0	0	0	0	0	0	0	0	0	0	0	0	0	0	0	0	0	0	0	0	0	0	0	0	0	0
1973	Other-industrial-use	Dry cleaning	t/1000person	0	0	0	0	0	0	0	0	0	0	0	0	0	0	0	0	0	0	0	0	0	0	0	0	0	0	0	0	0	0	0	0	0	0	0	0	0	0	0	0	0	0	0	0	0	0
1974	Other-industrial-use	Dry cleaning	t/1000person	0	0	0	0	0	0	0	0	0	0	0	0	0	0	0	0	0	0	0	0	0	0	0	0	0	0	0	0	0	0	0	0	0	0	0	0	0	0	0	0	0	0	0	0	0	0
1975	Other-industrial-use	Dry cleaning	t/1000person	0	0	0	0	0	0	0	0	0	0	0	0	0	0	0	0	0	0	0	0	0	0	0	0	0	0	0	0	0	0	0	0	0	0	0	0	0	0	0	0	0	0	0	0	0	0
1976	Other-industrial-use	Dry cleaning	t/1000person	0	0	0	0	0	0	0	0	0	0	0	0	0	0	0	0	0	0	0	0	0	0	0	0	0	0	0	0	0	0	0	0	0	0	0	0	0	0	0	0	0	0	0	0	0	0
1977	Other-industrial-use	Dry cleaning	t/1000person	0	0	0	0	0	0	0	0	0	0	0	0	0	0	0	0	0	0	0	0	0	0	0	0	0	0	0	0	0	0	0	0	0	0	0	0	0	0	0	0	0	0	0	0	0	0
1978	Other-industrial-use	Dry cleaning	t/1000person	0	0	0	0	0	0	0	0	0	0	0	0	0	0	0	0	0	0	0	0	0	0	0	0	0	0	0	0	0	0	0	0	0	0	0	0	0	0	0	0	0	0	0	0	0	0
1979	Other-industrial-use	Dry cleaning	t/1000person	0	0	0	0	0	0	0	0	0	0	0	0	0	0	0	0	0	0	0	0	0	0	0	0	0	0	0	0	0	0	0	0	0	0	0	0	0	0	0	0	0	0	0	0	0	0
1980	Other-industrial-use	Dry cleaning	t/1000person	0	0	0	0	0	0	0	0	0	0	0	0	0	0	0	0	0	0	0	0	0	0	0	0	0	0	0	0	0	0	0	0	0	0	0	0	0	0	0	0	0	0	0	0	0	0
1981	Other-industrial-use	Dry cleaning	t/1000person	0	0	0	0	0	0	0	0	0	0	0	0	0	0	0	0	0	0	0	0	0	0	0	0	0	0	0	0	0	0	0	0	0	0	0	0	0	0	0	0	0	0	0	0	0	0
1982	Other-industrial-use	Dry cleaning	t/1000person	0	0	0	0	0	0	0	0	0	0	0	0	0	0	0	0	0	0	0	0	0	0	0	0	0	0	0	0	0	0	0	0	0	0	0	0	0	0	0	0	0	0	0	0	0	0
1983	Other-industrial-use	Dry cleaning	t/1000person	0	0	0	0	0	0	0	0	0	0	0	0	0	0	0	0	0	0	0	0	0	0	0	0	0	0	0	0	0	0	0	0	0	0	0	0	0	0	0	0	0	0	0	0	0	0
1984	Other-industrial-use	Dry cleaning	t/1000person	0	0	0	0	0	0	0	0	0	0	0	0	0	0	0	0	0	0	0	0	0	0	0	0	0	0	0	0	0	0	0	0	0	0	0	0	0	0	0	0	0	0	0	0	0	0
1985	Other-industrial-use	Dry cleaning	t/1000person	0	0	0	0	0	0	0	0	0	0	0	0	0	0	0	0	0	0	0	0	0	0	0	0	0	0	0	0	0	0	0	0	0	0	0	0	0	0	0	0	0	0	0	0	0	0
1986	Other-industrial-use	Dry cleaning	t/1000person	0	0	0	0	0	0	0	0	0	0	0	0	0	0	0	0	0	0	0	0	0	0	0	0	0	0	0	0	0	0	0	0	0	0	0	0	0	0	0	0	0	0	0	0	0	0
1987	Other-industrial-use	Dry cleaning	t/1000person	0	0	0	0	0	0	0	0	0	0	0	0	0	0	0	0	0	0	0	0	0	0	0	0	0	0	0	0	0	0	0	0	0	0	0	0	0	0	0	0	0	0	0	0	0	0
1988	Other-industrial-use	Dry cleaning	t/1000person	0	0	0	0	0	0	0	0	0	0	0	0	0	0	0	0	0	0	0	0	0	0	0	0	0	0	0	0	0	0	0	0	0	0	0	0	0	0	0	0	0	0	0	0	0	0
1989	Other-industrial-use	Dry cleaning	t/1000person	0	0	0	0	0	0	0	0	0	0	0	0	0	0	0	0	0	0	0	0	0	0	0	0	0	0	0	0	0	0	0	0	0	0	0	0	0	0	0	0	0	0	0	0	0	0
1990	Other-industrial-use	Dry cleaning	t/1000person	0	0	0	0	0	0	0	0	0	0	0	0	0	0	0	0	0	0	0	0	0	0	0	0	0	0	0	0	0	0	0	0	0	0	0	0	0	0	0	0	0	0	0	0	0	0
1991	Other-industrial-use	Dry cleaning	t/1000person	0	0	0	0	0	0	0	0	0	0	0	0	0	0	0	0	0	0	0	0	0	0	0	0	0	0	0	0	0	0	0	0	0	0	0	0	0	0	0	0	0	0	0	0	0	0
1992	Other-industrial-use	Dry cleaning	t/1000person	0	0	0	0	0	0	0	0	0	0	0	0	0	0	0	0	0	0	0	0	0	0	0	0	0	0	0	0	0	0	0	0	0	0	0	0	0	0	0	0	0	0	0	0	0	0
1993	Other-industrial-use	Dry cleaning	t/1000person	0	0	0	0	0	0	0	0	0	0	0	0	0	0	0	0	0	0	0	0	0	0	0	0	0	0	0	0	0	0	0	0	0	0	0	0	0	0	0	0	0	0	0	0	0	0
1994	Other-industrial-use	Dry cleaning	t/1000person	0	0	0	0	0	0	0	0	0	0	0	0	0	0	0	0	0	0	0	0	0	0	0	0	0	0	0	0	0	0	0	0	0	0	0	0	0	0	0	0	0	0	0	0	0	0
1995	Other-industrial-use	Dry cleaning	t/1000person	0	0	0	0	0	0	0	0	0	0	0	0	0	0	0	0	0	0	0	0	0	0	0	0	0	0	0	0	0	0	0	0	0	0	0	0	0	0	0	0	0	0	0	0	0	0
1996	Other-industrial-use	Dry cleaning	t/1000person	0	0	0	0	0	0	0	0	0	0	0	0	0	0	0	0	0	0	0	0	0	0	0	0	0	0	0	0	0	0	0	0	0	0	0	0	0	0	0	0	0	0	0	0	0	0
1997	Other-industrial-use	Dry cleaning	t/1000person	0	0	0	0	0	0	0	0	0	0	0	0	0	0	0	0	0	0	0	0	0	0	0	0	0	0	0	0	0	0	0	0	0	0	0	0	0	0	0	0	0	0	0	0	0	0
1998	Other-industrial-use	Dry cleaning	t/1000person	0	0	0	0	0	0	0	0	0	0	0	0	0	0	0	0	0	0	0	0	0	0	0	0	0	0	0	0	0	0	0	0	0	0	0	0	0	0	0	0	0	0	0	0	0	0
1999	Other-industrial-use	Dry cleaning	t/1000person	0	0	0	0	0	0	0	0	0	0	0	0	0	0	0	0	0	0	0	0	0	0	0	0	0	0	0	0	0	0	0	0	0	0	0	0	0	0	0	0	0	0	0	0	0	0
2000	Other-industrial-use	Dry cleaning	t/1000person	0	0	0	0	0	0	0	0	0	0	0	0	0	0	0	0	0	0	0	0	0	0	0	0	0	0	0	0	0	0	0	0	0	0	0	0	0	0	0	0	0	0	0	0	0	0
2001	Other-industrial-use	Dry cleaning	t/1000person	0	0	0	0	0	0	0	0	0	0	0	0	0	0	0	0	0	0	0	0	0	0	0	0	0	0	0	0	0	0	0	0	0	0	0	0	0	0	0	0	0	0	0	0	0	0
2002	Other-industrial-use	Dry cleaning	t/1000person	0	0	0	0	0	0	0	0	0	0	0	0	0	0	0	0	0	0	0	0	0	0	0	0	0	0	0	0	0	0	0	0	0	0	0	0	0	0	0	0	0	0	0	0	0	0
2003	Other-industrial-use	Dry cleaning	t/1000person	0	0	0	0	0	0	0	0	0	0	0	0	0	0	0	0	0	0	0	0	0	0	0	0	0	0	0	0	0	0	0	0	0	0	0	0	0	0	0	0	0	0	0	0	0	0
2004	Other-industrial-use	Dry cleaning	t/1000person	0	0	0	0	0	0	0	0	0	0	0	0	0	0	0	0	0	0	0	0	0	0	0	0	0	0	0	0	0	0	0	0	0	0	0	0	0	0	0	0	0	0	0	0	0	0
2005	Other-industrial-use	Dry cleaning	t/1000person	0	0	0	0	0	0	0	0	0	0	0	0	0	0	0	0	0	0	0	0	0	0	0	0	0	0	0	0	0	0	0	0	0	0	0	0	0	0	0	0	0	0	0	0	0	0
2006	Other-industrial-use	Dry cleaning	t/1000person	0	0	0	0	0	0	0	0	0	0	0	0	0	0	0	0	0	0	0	0	0	0	0	0	0	0	0	0	0	0	0	0	0	0	0	0	0	0	0	0	0	0	0	0	0	0
2007	Other-industrial-use	Dry cleaning	t/1000person	0	0	0	0	0	0	0	0	0	0	0	0	0	0	0	0	0	0	0	0	0	0	0	0	0	0	0	0	0	0	0	0	0	0	0	0	0	0	0	0	0	0	0	0	0	0
2008	Other-industrial-use	Dry cleaning	t/1000person	0	0	0	0	0	0	0	0	0	0	0	0	0	0	0	0	0	0	0	0	0	0	0	0	0	0	0	0	0	0	0	0	0	0	0	0	0	0	0	0	0	0	0	0	0	0
2009	Other-industrial-use	Dry cleaning	t/1000person	0	0	0	0	0	0	0	0	0	0	0	0	0	0	0	0	0	0	0	0	0	0	0	0	0	0	0	0	0	0	0	0	0	0	0	0	0	0	0	0	0	0	0	0	0	0
2010	Other-industrial-use	Dry cleaning	t/1000person	0	0	0	0	0	0	0	0	0	0	0	0	0	0	0	0	0	0	0	0	0	0	0	0	0	0	0	0	0	0	0	0	0	0	0	0	0	0	0	0	0	0	0	0	0	0
2011	Other-industrial-use	Dry cleaning	t/1000person	0	0	0	0	0	0	0	0	0	0	0	0	0	0	0	0	0	0	0	0	0	0	0	0	0	0	0	0	0	0	0	0	0	0	0	0	0	0	0	0	0	0	0	0	0	0
2012	Other-industrial-use	Dry cleaning	t/1000person	0	0	0	0	0	0	0	0	0	0	0	0	0	0	0	0	0	0	0	0	0	0	0	0	0	0	0	0	0	0	0	0	0	0	0	0	0	0	0	0	0	0	0	0	0	0
2013	Other-industrial-use	Dry cleaning	t/1000person	0	0	0	0	0	0	0	0	0	0	0	0	0	0	0	0	0	0	0	0	0	0	0	0	0	0	0	0	0	0	0	0	0	0	0	0	0	0	0	0	0	0	0	0	0	0
2014	Other-industrial-use	Dry cleaning	t/1000person	0	0	0	0	0	0	0	0	0	0	0	0	0	0	0	0	0	0	0	0	0	0	0	0	0	0	0	0	0	0	0	0	0	0	0	0	0	0	0	0	0	0	0	0	0	0
2015	Other-industrial-use	Dry cleaning	t/1000person	0	0	0	0	0	0	0	0	0	0	0	0	0	0	0	0	0	0	0	0	0	0	0	0	0	0	0	0	0	0	0	0	0	0	0	0	0	0	0	0	0	0	0	0	0	0
2016	Other-industrial-use	Dry cleaning	t/1000person	0	0	0	0	0	0	0	0	0	0	0	0	0	0	0	0	0	0	0	0	0	0	0	0	0	0	0	0	0	0	0	0	0	0	0	0	0	0	0	0	0	0	0	0	0	0
2017	Other-industrial-use	Dry cleaning	t/1000person	0	0	0	0	0	0	0	0	0	0	0	0	0	0	0	0	0	0	0	0	0	0	0	0	0	0	0	0	0	0	0	0	0	0	0	0	0	0	0	0	0	0	0	0	0	0
2018	Other-industrial-use	Dry cleaning	t/1000person	0	0	0	0	0	0	0	0	0	0	0	0	0	0	0	0	0	0	0	0	0	0	0	0	0	0	0	0	0	0	0	0	0	0	0	0	0	0	0	0	0	0	0	0	0	0
2019	Other-industrial-use	Dry cleaning	t/1000person	0	0	0	0	0	0	0	0	0	0	0	0	0	0	0	0	0	0	0	0	0	0	0	0	0	0	0	0	0	0	0	0	0	0	0	0	0	0	0	0	0	0	0	0	0	0
2020	Other-industrial-use	Dry cleaning	t/1000person	0	0	0	0	0	0	0	0	0	0	0	0	0	0	0	0	0	0	0	0	0	0	0	0	0	0	0	0	0	0	0	0	0	0	0	0	0	0	0	0	0	0	0	0	0	0
[truncated: 185 more columns]

## Sheet: LVOC2
year	Sector	Fuel/Products	Unit	Afghanistan	Albania	Algeria	American Samoa	Angola	Anguilla	Antigua and Barbuda	Argentina	Armenia	Aruba	Australia	Austria	Azerbaijan	Bahamas	Bahrain	Bangladesh	Barbados	Belarus	Belgium	Belize	Benin	Bermuda	Bhutan	Bolivia	Bonaire, Sint Eustatius and Saba	Bosnia and Herzegovina	Botswana	Brazil	Brunei Darussalam	Bulgaria	Burkina Faso	Burundi	Cape Verde	Cambodia	Cameroon	Canada	Cayman Islands	Central African Republic	Chad	Chile	China	Colombia	Comoros	Democratic Republic of Congo	Congo	Cook Islands
1970	Residential	Biofuel	t/kt	0.5197	3.1182	1.5672	0.5197	1.5672	0.325	0.325	0.5197	0.5197	0.325	0.325	0.325	0.5197	0.325	0.5197	0.79054	0.325	3.1182	1.3	0.5197	1.5672	0.325	0.79054	0.5197	0.325	3.1182	1.5672	0.5197	0.79054	1.95	1.5672	1.5672	1.5672	0.79054	1.5672	0.325	0.325	1.5672	1.5672	0.325	0.967008	0.5197	1.5672	1.5672	1.5672	0.325
1971	Residential	Biofuel	t/kt	0.5197	3.1182	1.5672	0.5197	1.5672	0.325	0.325	0.5197	0.5197	0.325	0.325	0.325	0.5197	0.325	0.5197	0.79054	0.325	3.1182	1.3	0.5197	1.5672	0.325	0.79054	0.5197	0.325	3.1182	1.5672	0.5197	0.79054	1.95	1.5672	1.5672	1.5672	0.79054	1.5672	0.325	0.325	1.5672	1.5672	0.325	0.967008	0.5197	1.5672	1.5672	1.5672	0.325
1972	Residential	Biofuel	t/kt	0.5197	3.1182	1.5672	0.5197	1.5672	0.325	0.325	0.5197	0.5197	0.325	0.325	0.325	0.5197	0.325	0.5197	0.79054	0.325	3.1182	1.3	0.5197	1.5672	0.325	0.79054	0.5197	0.325	3.1182	1.5672	0.5197	0.79054	1.95	1.5672	1.5672	1.5672	0.79054	1.5672	0.325	0.325	1.5672	1.5672	0.325	0.967008	0.5197	1.5672	1.5672	1.5672	0.325
1973	Residential	Biofuel	t/kt	0.5197	3.1182	1.5672	0.5197	1.5672	0.325	0.325	0.5197	0.5197	0.325	0.325	0.325	0.5197	0.325	0.5197	0.79054	0.325	3.1182	1.3	0.5197	1.5672	0.325	0.79054	0.5197	0.325	3.1182	1.5672	0.5197	0.79054	1.95	1.5672	1.5672	1.5672	0.79054	1.5672	0.325	0.325	1.5672	1.5672	0.325	0.967008	0.5197	1.5672	1.5672	1.5672	0.325
1974	Residential	Biofuel	t/kt	0.5197	3.1182	1.5672	0.5197	1.5672	0.325	0.325	0.5197	0.5197	0.325	0.325	0.325	0.5197	0.325	0.5197	0.79054	0.325	3.1182	1.3	0.5197	1.5672	0.325	0.79054	0.5197	0.325	3.1182	1.5672	0.5197	0.79054	1.95	1.5672	1.5672	1.5672	0.79054	1.5672	0.325	0.325	1.5672	1.5672	0.325	0.967008	0.5197	1.5672	1.5672	1.5672	0.325
1975	Residential	Biofuel	t/kt	0.5197	3.1182	1.5672	0.5197	1.5672	0.325	0.325	0.5197	0.5197	0.325	0.325	0.325	0.5197	0.325	0.5197	0.79054	0.325	3.1182	1.3	0.5197	1.5672	0.325	0.79054	0.5197	0.325	3.1182	1.5672	0.5197	0.79054	1.95	1.5672	1.5672	1.5672	0.79054	1.5672	0.325	0.325	1.5672	1.5672	0.325	0.967008	0.5197	1.5672	1.5672	1.5672	0.325
1976	Residential	Biofuel	t/kt	0.5197	3.1182	1.5672	0.5197	1.5672	0.325	0.325	0.5197	0.5197	0.325	0.325	0.325	0.5197	0.325	0.5197	0.79054	0.325	3.1182	1.3	0.5197	1.5672	0.325	0.79054	0.5197	0.325	3.1182	1.5672	0.5197	0.79054	1.95	1.5672	1.5672	1.5672	0.79054	1.5672	0.325	0.325	1.5672	1.5672	0.325	0.967008	0.5197	1.5672	1.5672	1.5672	0.325
1977	Residential	Biofuel	t/kt	0.5197	3.1182	1.5672	0.5197	1.5672	0.325	0.325	0.5197	0.5197	0.325	0.325	0.325	0.5197	0.325	0.5197	0.79054	0.325	3.1182	1.3	0.5197	1.5672	0.325	0.79054	0.5197	0.325	3.1182	1.5672	0.5197	0.79054	1.95	1.5672	1.5672	1.5672	0.79054	1.5672	0.325	0.325	1.5672	1.5672	0.325	0.967008	0.5197	1.5672	1.5672	1.5672	0.325
1978	Residential	Biofuel	t/kt	0.5197	3.1182	1.5672	0.5197	1.5672	0.325	0.325	0.5197	0.5197	0.325	0.325	0.325	0.5197	0.325	0.5197	0.79054	0.325	3.1182	1.3	0.5197	1.5672	0.325	0.79054	0.5197	0.325	3.1182	1.5672	0.5197	0.79054	1.95	1.5672	1.5672	1.5672	0.79054	1.5672	0.325	0.325	1.5672	1.5672	0.325	0.967008	0.5197	1.5672	1.5672	1.5672	0.325
1979	Residential	Biofuel	t/kt	0.5197	3.1182	1.5672	0.5197	1.5672	0.325	0.325	0.5197	0.5197	0.325	0.325	0.325	0.5197	0.325	0.5197	0.79054	0.325	3.1182	1.3	0.5197	1.5672	0.325	0.79054	0.5197	0.325	3.1182	1.5672	0.5197	0.79054	1.95	1.5672	1.5672	1.5672	0.79054	1.5672	0.325	0.325	1.5672	1.5672	0.325	0.967008	0.5197	1.5672	1.5672	1.5672	0.325
1980	Residential	Biofuel	t/kt	0.5197	3.1182	1.5672	0.5197	1.5672	0.325	0.325	0.5197	0.5197	0.325	0.325	0.325	0.5197	0.325	0.5197	0.79054	0.325	3.1182	1.3	0.5197	1.5672	0.325	0.79054	0.5197	0.325	3.1182	1.5672	0.5197	0.79054	1.95	1.5672	1.5672	1.5672	0.79054	1.5672	0.325	0.325	1.5672	1.5672	0.325	0.967008	0.5197	1.5672	1.5672	1.5672	0.325
1981	Residential	Biofuel	t/kt	0.5197	3.1182	1.5672	0.5197	1.5672	0.325	0.325	0.5197	0.5197	0.325	0.325	0.325	0.5197	0.325	0.5197	0.79054	0.325	3.1182	1.3	0.5197	1.5672	0.325	0.79054	0.5197	0.325	3.1182	1.5672	0.5197	0.79054	1.95	1.5672	1.5672	1.5672	0.79054	1.5672	0.325	0.325	1.5672	1.5672	0.325	0.967008	0.5197	1.5672	1.5672	1.5672	0.325
1982	Residential	Biofuel	t/kt	0.5197	3.1182	1.5672	0.5197	1.5672	0.325	0.325	0.5197	0.5197	0.325	0.325	0.325	0.5197	0.325	0.5197	0.79054	0.325	3.1182	1.3	0.5197	1.5672	0.325	0.79054	0.5197	0.325	3.1182	1.5672	0.5197	0.79054	1.95	1.5672	1.5672	1.5672	0.79054	1.5672	0.325	0.325	1.5672	1.5672	0.325	0.967008	0.5197	1.5672	1.5672	1.5672	0.325
1983	Residential	Biofuel	t/kt	0.5197	3.1182	1.5672	0.5197	1.5672	0.325	0.325	0.5197	0.5197	0.325	0.325	0.325	0.5197	0.325	0.5197	0.79054	0.325	3.1182	1.3	0.5197	1.5672	0.325	0.79054	0.5197	0.325	3.1182	1.5672	0.5197	0.79054	1.95	1.5672	1.5672	1.5672	0.79054	1.5672	0.325	0.325	1.5672	1.5672	0.325	0.967008	0.5197	1.5672	1.5672	1.5672	0.325
1984	Residential	Biofuel	t/kt	0.5197	3.1182	1.5672	0.5197	1.5672	0.325	0.325	0.5197	0.5197	0.325	0.325	0.325	0.5197	0.325	0.5197	0.79054	0.325	3.1182	1.3	0.5197	1.5672	0.325	0.79054	0.5197	0.325	3.1182	1.5672	0.5197	0.79054	1.95	1.5672	1.5672	1.5672	0.79054	1.5672	0.325	0.325	1.5672	1.5672	0.325	0.967008	0.5197	1.5672	1.5672	1.5672	0.325
1985	Residential	Biofuel	t/kt	0.5197	3.1182	1.5672	0.5197	1.5672	0.325	0.325	0.5197	0.5197	0.325	0.325	0.325	0.5197	0.325	0.5197	0.79054	0.325	3.1182	1.3	0.5197	1.5672	0.325	0.79054	0.5197	0.325	3.1182	1.5672	0.5197	0.79054	1.95	1.5672	1.5672	1.5672	0.79054	1.5672	0.325	0.325	1.5672	1.5672	0.325	0.967008	0.5197	1.5672	1.5672	1.5672	0.325
1986	Residential	Biofuel	t/kt	0.5197	3.1182	1.5672	0.5197	1.5672	0.325	0.325	0.5197	0.5197	0.325	0.325	0.325	0.5197	0.325	0.5197	0.79054	0.325	3.1182	1.3	0.5197	1.5672	0.325	0.79054	0.5197	0.325	3.1182	1.5672	0.5197	0.79054	1.95	1.5672	1.5672	1.5672	0.79054	1.5672	0.325	0.325	1.5672	1.5672	0.325	0.967008	0.5197	1.5672	1.5672	1.5672	0.325
1987	Residential	Biofuel	t/kt	0.5197	3.1182	1.5672	0.5197	1.5672	0.325	0.325	0.5197	0.5197	0.325	0.325	0.325	0.5197	0.325	0.5197	0.79054	0.325	3.1182	1.3	0.5197	1.5672	0.325	0.79054	0.5197	0.325	3.1182	1.5672	0.5197	0.79054	1.95	1.5672	1.5672	1.5672	0.79054	1.5672	0.325	0.325	1.5672	1.5672	0.325	0.967008	0.5197	1.5672	1.5672	1.5672	0.325
1988	Residential	Biofuel	t/kt	0.5197	3.1182	1.5672	0.5197	1.5672	0.325	0.325	0.5197	0.5197	0.325	0.325	0.325	0.5197	0.325	0.5197	0.79054	0.325	3.1182	1.3	0.5197	1.5672	0.325	0.79054	0.5197	0.325	3.1182	1.5672	0.5197	0.79054	1.95	1.5672	1.5672	1.5672	0.79054	1.5672	0.325	0.325	1.5672	1.5672	0.325	0.967008	0.5197	1.5672	1.5672	1.5672	0.325
1989	Residential	Biofuel	t/kt	0.5197	3.1182	1.5672	0.5197	1.5672	0.325	0.325	0.5197	0.5197	0.325	0.325	0.325	0.5197	0.325	0.5197	0.79054	0.325	3.1182	1.3	0.5197	1.5672	0.325	0.79054	0.5197	0.325	3.1182	1.5672	0.5197	0.79054	1.95	1.5672	1.5672	1.5672	0.79054	1.5672	0.325	0.325	1.5672	1.5672	0.325	0.967008	0.5197	1.5672	1.5672	1.5672	0.325
1990	Residential	Biofuel	t/kt	0.5197	3.1182	1.5672	0.5197	1.5672	0.325	0.325	0.5197	0.5197	0.325	0.325	0.325	0.5197	0.325	0.5197	0.79054	0.325	3.1182	1.3	0.5197	1.5672	0.325	0.79054	0.5197	0.325	3.1182	1.5672	0.5197	0.79054	1.95	1.5672	1.5672	1.5672	0.79054	1.5672	0.325	0.325	1.5672	1.5672	0.325	0.967008	0.5197	1.5672	1.5672	1.5672	0.325
1991	Residential	Biofuel	t/kt	0.5197	3.1182	1.5672	0.5197	1.5672	0.325	0.325	0.5197	0.5197	0.325	0.325	0.325	0.5197	0.325	0.5197	0.79054	0.325	3.1182	1.3	0.5197	1.5672	0.325	0.79054	0.5197	0.325	3.1182	1.5672	0.5197	0.79054	1.95	1.5672	1.5672	1.5672	0.79054	1.5672	0.325	0.325	1.5672	1.5672	0.325	0.917935	0.5197	1.5672	1.5672	1.5672	0.325
1992	Residential	Biofuel	t/kt	0.5197	3.1182	1.5672	0.5197	1.5672	0.325	0.325	0.5197	0.5197	0.325	0.325	0.325	0.5197	0.325	0.5197	0.79054	0.325	3.1182	1.3	0.5197	1.5672	0.325	0.79054	0.5197	0.325	3.1182	1.5672	0.5197	0.79054	1.95	1.5672	1.5672	1.5672	0.79054	1.5672	0.325	0.325	1.5672	1.5672	0.325	0.874883	0.5197	1.5672	1.5672	1.5672	0.325
1993	Residential	Biofuel	t/kt	0.5197	3.1182	1.5672	0.5197	1.5672	0.325	0.325	0.5197	0.5197	0.325	0.325	0.325	0.5197	0.325	0.5197	0.79054	0.325	3.1182	1.3	0.5197	1.5672	0.325	0.79054	0.5197	0.325	3.1182	1.5672	0.5197	0.79054	1.95	1.5672	1.5672	1.5672	0.79054	1.5672	0.325	0.325	1.5672	1.5672	0.325	0.834273	0.5197	1.5672	1.5672	1.5672	0.325
1994	Residential	Biofuel	t/kt	0.5197	3.1182	1.5672	0.5197	1.5672	0.325	0.325	0.5197	0.5197	0.325	0.325	0.325	0.5197	0.325	0.5197	0.79054	0.325	3.1182	1.3	0.5197	1.5672	0.325	0.79054	0.5197	0.325	3.1182	1.5672	0.5197	0.79054	1.95	1.5672	1.5672	1.5672	0.79054	1.5672	0.325	0.325	1.5672	1.5672	0.325	0.802064	0.5197	1.5672	1.5672	1.5672	0.325
1995	Residential	Biofuel	t/kt	0.5197	3.1182	1.5672	0.5197	1.5672	0.325	0.325	0.5197	0.5197	0.325	0.325	0.325	0.5197	0.325	0.5197	0.79054	0.325	3.1182	1.3	0.5197	1.5672	0.325	0.79054	0.5197	0.325	3.1182	1.5672	0.5197	0.79054	1.95	1.5672	1.5672	1.5672	0.79054	1.5672	0.325	0.325	1.5672	1.5672	0.325	0.773073	0.5197	1.5672	1.5672	1.5672	0.325
1996	Residential	Biofuel	t/kt	0.5197	3.1182	1.5672	0.5197	1.5672	0.325	0.325	0.5197	0.5197	0.325	0.325	0.325	0.5197	0.325	0.5197	0.79054	0.325	3.1182	1.3	0.5197	1.5672	0.325	0.79054	0.5197	0.325	3.1182	1.5672	0.5197	0.79054	1.95	1.5672	1.5672	1.5672	0.79054	1.5672	0.325	0.325	1.5672	1.5672	0.325	0.740461	0.5197	1.5672	1.5672	1.5672	0.325
1997	Residential	Biofuel	t/kt	0.5197	3.1182	1.5672	0.5197	1.5672	0.325	0.325	0.5197	0.5197	0.325	0.325	0.325	0.5197	0.325	0.5197	0.79054	0.325	3.1182	1.3	0.5197	1.5672	0.325	0.79054	0.5197	0.325	3.1182	1.5672	0.5197	0.79054	1.95	1.5672	1.5672	1.5672	0.79054	1.5672	0.325	0.325	1.5672	1.5672	0.325	0.710177	0.5197	1.5672	1.5672	1.5672	0.325
1998	Residential	Biofuel	t/kt	0.5197	3.1182	1.5672	0.5197	1.5672	0.325	0.325	0.5197	0.5197	0.325	0.325	0.325	0.5197	0.325	0.5197	0.79054	0.325	3.1182	1.3	0.5197	1.5672	0.325	0.79054	0.5197	0.325	3.1182	1.5672	0.5197	0.79054	1.95	1.5672	1.5672	1.5672	0.79054	1.5672	0.325	0.325	1.5672	1.5672	0.325	0.689042	0.5197	1.5672	1.5672	1.5672	0.325
1999	Residential	Biofuel	t/kt	0.5197	3.1182	1.5672	0.5197	1.5672	0.325	0.325	0.5197	0.5197	0.325	0.325	0.325	0.5197	0.325	0.5197	0.79054	0.325	3.1182	1.3	0.5197	1.5672	0.325	0.79054	0.5197	0.325	3.1182	1.5672	0.5197	0.79054	1.95	1.5672	1.5672	1.5672	0.79054	1.5672	0.325	0.325	1.5672	1.5672	0.325	0.663819	0.5197	1.5672	1.5672	1.5672	0.325
2000	Residential	Biofuel	t/kt	0.5197	3.1182	1.5672	0.5197	1.5672	0.325	0.325	0.5197	0.5197	0.325	0.325	0.325	0.5197	0.325	0.5197	0.79054	0.325	3.1182	1.3	0.5197	1.5672	0.325	0.79054	0.5197	0.325	3.1182	1.5672	0.5197	0.79054	1.95	1.5672	1.5672	1.5672	0.79054	1.5672	0.325	0.325	1.5672	1.5672	0.325	0.64863	0.5197	1.5672	1.5672	1.5672	0.325
2001	Residential	Biofuel	t/kt	0.5197	3.1182	1.5672	0.5197	1.5672	0.325	0.325	0.5197	0.5197	0.325	0.325	0.325	0.5197	0.325	0.5197	0.79054	0.325	3.1182	1.3	0.5197	1.5672	0.325	0.79054	0.5197	0.325	3.1182	1.5672	0.5197	0.79054	1.95	1.5672	1.5672	1.5672	0.79054	1.5672	0.325	0.325	1.5672	1.5672	0.325	0.649769	0.5197	1.5672	1.5672	1.5672	0.325
2002	Residential	Biofuel	t/kt	0.5197	3.1182	1.5672	0.5197	1.5672	0.325	0.325	0.5197	0.5197	0.325	0.325	0.325	0.5197	0.325	0.5197	0.79054	0.325	3.1182	1.3	0.5197	1.5672	0.325	0.79054	0.5197	0.325	3.1182	1.5672	0.5197	0.79054	1.95	1.5672	1.5672	1.5672	0.79054	1.5672	0.325	0.325	1.5672	1.5672	0.325	0.632558	0.5197	1.5672	1.5672	1.5672	0.325
2003	Residential	Biofuel	t/kt	0.5197	3.1182	1.5672	0.5197	1.5672	0.325	0.325	0.5197	0.5197	0.325	0.325	0.325	0.5197	0.325	0.5197	0.79054	0.325	3.1182	1.3	0.5197	1.5672	0.325	0.79054	0.5197	0.325	3.1182	1.5672	0.5197	0.79054	1.95	1.5672	1.5672	1.5672	0.79054	1.5672	0.325	0.325	1.5672	1.5672	0.325	0.629744	0.5197	1.5672	1.5672	1.5672	0.325
2004	Residential	Biofuel	t/kt	0.5197	3.1182	1.5672	0.5197	1.5672	0.325	0.325	0.5197	0.5197	0.325	0.325	0.325	0.5197	0.325	0.5197	0.79054	0.325	3.1182	1.3	0.5197	1.5672	0.325	0.79054	0.5197	0.325	3.1182	1.5672	0.5197	0.79054	1.95	1.5672	1.5672	1.5672	0.79054	1.5672	0.325	0.325	1.5672	1.5672	0.325	0.633843	0.5197	1.5672	1.5672	1.5672	0.325
2005	Residential	Biofuel	t/kt	0.5197	3.1182	1.5672	0.5197	1.5672	0.325	0.325	0.5197	0.5197	0.325	0.325	0.325	0.5197	0.325	0.5197	0.79054	0.325	3.1182	1.3	0.5197	1.5672	0.325	0.79054	0.5197	0.325	3.1182	1.5672	0.5197	0.79054	1.95	1.5672	1.5672	1.5672	0.79054	1.5672	0.325	0.325	1.5672	1.5672	0.325	0.635353	0.5197	1.5672	1.5672	1.5672	0.325
2006	Residential	Biofuel	t/kt	0.5197	3.1182	1.5672	0.5197	1.5672	0.325	0.325	0.5197	0.5197	0.325	0.325	0.325	0.5197	0.325	0.5197	0.79054	0.325	3.1182	1.3	0.5197	1.5672	0.325	0.79054	0.5197	0.325	3.1182	1.5672	0.5197	0.79054	1.95	1.5672	1.5672	1.5672	0.79054	1.5672	0.325	0.325	1.5672	1.5672	0.325	0.620758	0.5197	1.5672	1.5672	1.5672	0.325
2007	Residential	Biofuel	t/kt	0.5197	3.1182	1.5672	0.5197	1.5672	0.325	0.325	0.5197	0.5197	0.325	0.325	0.325	0.5197	0.325	0.5197	0.79054	0.325	3.1182	1.3	0.5197	1.5672	0.325	0.79054	0.5197	0.325	3.1182	1.5672	0.5197	0.79054	1.95	1.5672	1.5672	1.5672	0.79054	1.5672	0.325	0.325	1.5672	1.5672	0.325	0.652554	0.5197	1.5672	1.5672	1.5672	0.325
2008	Residential	Biofuel	t/kt	0.5197	3.1182	1.5672	0.5197	1.5672	0.325	0.325	0.5197	0.5197	0.325	0.325	0.325	0.5197	0.325	0.5197	0.79054	0.325	3.1182	1.3	0.5197	1.5672	0.325	0.79054	0.5197	0.325	3.1182	1.5672	0.5197	0.79054	1.95	1.5672	1.5672	1.5672	0.79054	1.5672	0.325	0.325	1.5672	1.5672	0.325	0.693022	0.5197	1.5672	1.5672	1.5672	0.325
2009	Residential	Biofuel	t/kt	0.5197	3.1182	1.5672	0.5197	1.5672	0.325	0.325	0.5197	0.5197	0.325	0.325	0.325	0.5197	0.325	0.5197	0.79054	0.325	3.1182	1.3	0.5197	1.5672	0.325	0.79054	0.5197	0.325	3.1182	1.5672	0.5197	0.79054	1.95	1.5672	1.5672	1.5672	0.79054	1.5672	0.325	0.325	1.5672	1.5672	0.325	0.713554	0.5197	1.5672	1.5672	1.5672	0.325
2010	Residential	Biofuel	t/kt	0.5197	3.1182	1.5672	0.5197	1.5672	0.325	0.325	0.5197	0.5197	0.325	0.325	0.325	0.5197	0.325	0.5197	0.79054	0.325	3.1182	1.3	0.5197	1.5672	0.325	0.79054	0.5197	0.325	3.1182	1.5672	0.5197	0.79054	1.95	1.5672	1.5672	1.5672	0.79054	1.5672	0.325	0.325	1.5672	1.5672	0.325	0.747775	0.5197	1.5672	1.5672	1.5672	0.325
2011	Residential	Biofuel	t/kt	0.5197	3.1182	1.5672	0.5197	1.5672	0.325	0.325	0.5197	0.5197	0.325	0.325	0.325	0.5197	0.325	0.5197	0.79054	0.325	3.1182	1.3	0.5197	1.5672	0.325	0.79054	0.5197	0.325	3.1182	1.5672	0.5197	0.79054	1.95	1.5672	1.5672	1.5672	0.79054	1.5672	0.325	0.325	1.5672	1.5672	0.325	0.782745	0.5197	1.5672	1.5672	1.5672	0.325
2012	Residential	Biofuel	t/kt	0.5197	3.1182	1.5672	0.5197	1.5672	0.325	0.325	0.5197	0.5197	0.325	0.325	0.325	0.5197	0.325	0.5197	0.79054	0.325	3.1182	1.3	0.5197	1.5672	0.325	0.79054	0.5197	0.325	3.1182	1.5672	0.5197	0.79054	1.95	1.5672	1.5672	1.5672	0.79054	1.5672	0.325	0.325	1.5672	1.5672	0.325	0.815074	0.5197	1.5672	1.5672	1.5672	0.325
2013	Residential	Biofuel	t/kt	0.5197	3.1182	1.5672	0.5197	1.5672	0.325	0.325	0.5197	0.5197	0.325	0.325	0.325	0.5197	0.325	0.5197	0.79054	0.325	3.1182	1.3	0.5197	1.5672	0.325	0.79054	0.5197	0.325	3.1182	1.5672	0.5197	0.79054	1.95	1.5672	1.5672	1.5672	0.79054	1.5672	0.325	0.325	1.5672	1.5672	0.325	0.864633	0.5197	1.5672	1.5672	1.5672	0.325
2014	Residential	Biofuel	t/kt	0.5197	3.1182	1.5672	0.5197	1.5672	0.325	0.325	0.5197	0.5197	0.325	0.325	0.325	0.5197	0.325	0.5197	0.79054	0.325	3.1182	1.3	0.5197	1.5672	0.325	0.79054	0.5197	0.325	3.1182	1.5672	0.5197	0.79054	1.95	1.5672	1.5672	1.5672	0.79054	1.5672	0.325	0.325	1.5672	1.5672	0.325	0.8502	0.5197	1.5672	1.5672	1.5672	0.325
2015	Residential	Biofuel	t/kt	0.5197	3.1182	1.5672	0.5197	1.5672	0.325	0.325	0.5197	0.5197	0.325	0.325	0.325	0.5197	0.325	0.5197	0.79054	0.325	3.1182	1.3	0.5197	1.5672	0.325	0.79054	0.5197	0.325	3.1182	1.5672	0.5197	0.79054	1.95	1.5672	1.5672	1.5672	0.79054	1.5672	0.325	0.325	1.5672	1.5672	0.325	0.84425	0.5197	1.5672	1.5672	1.5672	0.325
2016	Residential	Biofuel	t/kt	0.5197	3.1182	1.5672	0.5197	1.5672	0.325	0.325	0.5197	0.5197	0.325	0.325	0.325	0.5197	0.325	0.5197	0.79054	0.325	3.1182	1.3	0.5197	1.5672	0.325	0.79054	0.5197	0.325	3.1182	1.5672	0.5197	0.79054	1.95	1.5672	1.5672	1.5672	0.79054	1.5672	0.325	0.325	1.5672	1.5672	0.325	0.872145	0.5197	1.5672	1.5672	1.5672	0.325
2017	Residential	Biofuel	t/kt	0.5197	3.1182	1.5672	0.5197	1.5672	0.325	0.325	0.5197	0.5197	0.325	0.325	0.325	0.5197	0.325	0.5197	0.79054	0.325	3.1182	1.3	0.5197	1.5672	0.325	0.79054	0.5197	0.325	3.1182	1.5672	0.5197	0.79054	1.95	1.5672	1.5672	1.5672	0.79054	1.5672	0.325	0.325	1.5672	1.5672	0.325	0.846245	0.5197	1.5672	1.5672	1.5672	0.325
2018	Residential	Biofuel	t/kt	0.5197	3.1182	1.5672	0.5197	1.5672	0.325	0.325	0.5197	0.5197	0.325	0.325	0.325	0.5197	0.325	0.5197	0.79054	0.325	3.1182	1.3	0.5197	1.5672	0.325	0.79054	0.5197	0.325	3.1182	1.5672	0.5197	0.79054	1.95	1.5672	1.5672	1.5672	0.79054	1.5672	0.325	0.325	1.5672	1.5672	0.325	0.821585	0.5197	1.5672	1.5672	1.5672	0.325
2019	Residential	Biofuel	t/kt	0.5197	3.1182	1.5672	0.5197	1.5672	0.325	0.325	0.5197	0.5197	0.325	0.325	0.325	0.5197	0.325	0.5197	0.79054	0.325	3.1182	1.3	0.5197	1.5672	0.325	0.79054	0.5197	0.325	3.1182	1.5672	0.5197	0.79054	1.95	1.5672	1.5672	1.5672	0.79054	1.5672	0.325	0.325	1.5672	1.5672	0.325	0.789075	0.5197	1.5672	1.5672	1.5672	0.325
2020	Residential	Biofuel	t/kt	0.5197	3.1182	1.5672	0.5197	1.5672	0.325	0.325	0.5197	0.5197	0.325	0.325	0.325	0.5197	0.325	0.5197	0.79054	0.325	3.1182	1.3	0.5197	1.5672	0.325	0.79054	0.5197	0.325	3.1182	1.5672	0.5197	0.79054	1.95	1.5672	1.5672	1.5672	0.79054	1.5672	0.325	0.325	1.5672	1.5672	0.325	0.757956	0.5197	1.5672	1.5672	1.5672	0.325
1970	Mineral-industry	Brick production	t/kt	0.0120396	0.020195	0.0118885	0.000845845	0.0120128	0.0126449	0.0126449	0.0118955	0.0105402	0.0126449	0.000581491	0.00057883	0.0102786	0.0126449	0.0119433	0.0124668	0.0126449	0.0172494	0.000561344	0.0126449	0.0126449	0.0126449	0.0126449	0.0120832	0.0126449	0.0175159	0.0126449	0.0119096	0.0126449	0.0173266	0.0121782	0.0126449	0.0126449	0.0126449	0.0126449	0.000559368	0.0126449	0.0126449	0.0126449	0.0118994	0.0214675	0.0119103	0.0126449	0.012064	0.0126449	0.000845845
1971	Mineral-industry	Brick production	t/kt	0.0120723	0.0191094	0.0118893	0.000845845	0.0120128	0.0126449	0.0126449	0.0118962	0.0102164	0.0126449	0.000581524	0.000575851	0.0102794	0.0126449	0.0119437	0.0124628	0.0126449	0.0170814	0.000561291	0.0126449	0.0126449	0.0126449	0.0126449	0.0121103	0.0126449	0.0173941	0.0126449	0.0118805	0.0126449	0.0173274	0.0121898	0.0126449	0.0126449	0.0126449	0.0126449	0.000557522	0.0126449	0.0126449	0.0126449	0.0118988	0.0214675	0.0119033	0.0126449	0.0120407	0.0126449	0.000845845
1972	Mineral-industry	Brick production	t/kt	0.0126449	0.017318	0.0117443	0.000845845	0.0120128	0.0126449	0.0126449	0.0119858	0.00993882	0.0126449	0.000581297	0.000570453	0.0100626	0.0126449	0.0120143	0.0124655	0.0126449	0.0168602	0.000588867	0.0126449	0.0126449	0.0126449	0.0126449	0.0121427	0.0126449	0.018951	0.0124485	0.0118465	0.0126446	0.0170778	0.0122001	0.0126449	0.0126449	0.0126449	0.0126449	0.000556997	0.0126449	0.0126449	0.0126449	0.0118998	0.0214675	0.0119376	0.0126449	0.0120194	0.0126449	0.000845845
1973	Mineral-industry	Brick production	t/kt	0.0126449	0.0184068	0.0116642	0.000845845	0.0118762	0.0126449	0.0126449	0.012027	0.00969834	0.0126449	0.000597322	0.000561299	0.0100635	0.0126449	0.012015	0.0122234	0.0126449	0.0166468	0.00057306	0.0126449	0.0126449	0.0126449	0.0126449	0.0120128	0.0126449	0.0180619	0.0122879	0.0117834	0.0126347	0.0170831	0.0122097	0.0126449	0.0126449	0.0126449	0.0126449	0.000535381	0.0126449	0.0126449	0.0126449	0.0118856	0.0214675	0.0119711	0.0126449	0.0120144	0.0126449	0.000845845
1974	Mineral-industry	Brick production	t/kt	0.0126449	0.0173476	0.0116363	0.000845845	0.0118746	0.0126449	0.0126449	0.0120273	0.00948794	0.0126449	0.000419895	0.000567656	0.00987017	0.0126449	0.0120156	0.0122234	0.0126449	0.0164391	0.000569293	0.0126449	0.0126449	0.0126449	0.0126449	0.0120128	0.0126449	0.0180666	0.0121616	0.0117616	0.0126241	0.0168597	0.0121922	0.0126449	0.0126449	0.0126449	0.0126449	0.000533705	0.0126449	0.0126449	0.0126449	0.0118413	0.0214675	0.0119325	0.0126449	0.0120139	0.0126449	0.000845845
1975	Mineral-industry	Brick production	t/kt	0.0126449	0.0174545	0.0116364	0.000845845	0.0118857	0.0126449	0.0126449	0.0120336	0.00930236	0.0126449	0.000410394	0.000574342	0.00850406	0.0126449	0.0120159	0.0121335	0.0126449	0.0161318	0.000609869	0.0126449	0.0126449	0.0126449	0.0126449	0.011916	0.0126449	0.0178373	0.0119659	0.0117515	0.0126167	0.0167487	0.0120587	0.0126449	0.0126449	0.0126449	0.0126449	0.000534043	0.0126449	0.0126449	0.0126449	0.0118358	0.0214675	0.0119248	0.0126449	0.0119754	0.0126449	0.000845845
1976	Mineral-industry	Brick production	t/kt	0.0126449	0.0174823	0.0115943	0.000845845	0.0118825	0.0126448	0.0126448	0.0120911	0.00913723	0.0126448	0.000405035	0.000563768	0.00837288	0.0126448	0.0121058	0.0121328	0.0126448	0.0159398	0.000554627	0.0126448	0.0126449	0.0126448	0.0126449	0.0119203	0.0126449	0.0174073	0.0116712	0.0117211	0.0126093	0.016546	0.0121056	0.0126449	0.0126449	0.0126449	0.0126449	0.00055262	0.0126448	0.0126449	0.0126449	0.0118492	0.0214675	0.0119921	0.0126449	0.0119522	0.0126449	0.000845845
1977	Mineral-industry	Brick production	t/kt	0.0126449	0.0160227	0.0115413	0.000845845	0.0118837	0.0126449	0.0126449	0.0120763	0.00898957	0.0126449	0.000385435	0.000549262	0.00825702	0.0126449	0.0120154	0.0121313	0.0126449	0.0158601	0.000539966	0.0126449	0.0126449	0.0126449	0.0126449	0.0119259	0.0126449	0.0157824	0.0115576	0.0116951	0.0125424	0.0166136	0.0122664	0.0126449	0.0126449	0.0126449	0.0126449	0.000557093	0.0126449	0.0126449	0.0126449	0.0118312	0.0214675	0.0119282	0.0126449	0.0119504	0.0126449	0.000845845
1978	Mineral-industry	Brick production	t/kt	0.0126449	0.0153096	0.0115444	0.000845845	0.0115696	0.0126448	0.0126448	0.0120607	0.00898963	0.0126448	0.000382667	0.000540737	0.00815374	0.0126448	0.0120158	0.0121297	0.0126448	0.0157131	0.000531051	0.0126448	0.0126449	0.0126448	0.0126449	0.012013	0.0126449	0.0150496	0.0115982	0.0116741	0.012585	0.0163596	0.0122708	0.0126449	0.0126449	0.0126449	0.0122079	0.000548939	0.0126448	0.0126449	0.0126449	0.0118097	0.0214675	0.0118593	0.0126449	0.0119305	0.0126449	0.000845845
1979	Mineral-industry	Brick production	t/kt	0.0126375	0.0145855	0.0113868	0.000845845	0.0115785	0.0126448	0.0126448	0.0120568	0.00885684	0.0126448	0.000381337	0.000531941	0.00806136	0.0126448	0.0120158	0.0120128	0.0126448	0.0155316	0.000529301	0.0126448	0.0126449	0.0126448	0.0126434	0.0120129	0.0126449	0.0143476	0.0115965	0.011659	0.0126022	0.01627	0.0122385	0.0126449	0.0126449	0.0124299	0.0122458	0.000544682	0.0126448	0.0126449	0.0126449	0.0117915	0.0214675	0.0118801	0.0126449	0.0119129	0.0126449	0.00084493
1980	Mineral-industry	Brick production	t/kt	0.012625	0.0130443	0.011386	0.000845845	0.0115765	0.0126448	0.0126448	0.0120491	0.00873673	0.0126448	0.000383136	0.000525086	0.00797801	0.0126448	0.0120158	0.0119067	0.0126448	0.0153775	0.000514892	0.0126448	0.0126449	0.0126448	0.0126409	0.0119183	0.0126449	0.0132799	0.0116001	0.0116479	0.0126182	0.0158732	0.0122666	0.0126449	0.0126449	0.0118918	0.0118846	0.000542828	0.0126448	0.0126449	0.0126449	0.0117812	0.0214675	0.0119013	0.0126449	0.0118931	0.0126449	0.000843378
1981	Mineral-industry	Brick production	t/kt	0.0126182	0.0127218	0.0113876	0.000845845	0.0115789	0.0126448	0.0126448	0.0120671	0.00873714	0.0126448	0.000373859	0.000557272	0.00793946	0.0126448	0.0120157	0.0119105	0.0126448	0.0153985	0.000504063	0.0126448	0.0126449	0.0126448	0.0126395	0.0118511	0.0126449	0.014016	0.0115701	0.0116426	0.0126103	0.0156729	0.0122858	0.0126449	0.0126449	0.0119471	0.0118699	0.000546769	0.0126448	0.0126449	0.0126449	0.0117941	0.0214675	0.0119054	0.0126449	0.0118793	0.0126449	0.000842529
1982	Mineral-industry	Brick production	t/kt	0.0125776	0.0129396	0.0113888	0.000845845	0.0116002	0.0126448	0.0126448	0.0121525	0.0088579	0.0126448	0.000360983	0.000557445	0.00794023	0.0126448	0.0120171	0.0119068	0.0126448	0.0153823	0.00046688	0.0126448	0.0126449	0.0126448	0.0126314	0.0117522	0.0126449	0.0114702	0.011555	0.0116542	0.0126179	0.0155941	0.0120322	0.0126449	0.0126449	0.0116921	0.0118942	0.00055851	0.0126448	0.0126449	0.0126449	0.0117926	0.0214675	0.0118876	0.0126449	0.0118615	0.0126449	0.000837471
1983	Mineral-industry	Brick production	t/kt	0.0124924	0.0126059	0.0113918	0.000845845	0.0115926	0.0126448	0.0126448	0.0121142	0.00899154	0.0126448	0.000346373	0.00055488	0.00794148	0.0126448	0.0122266	0.0118467	0.0126448	0.015465	0.000463918	0.0126448	0.0126449	0.0126448	0.0126144	0.0117281	0.0126449	0.0117043	0.0115336	0.0116149	0.0126208	0.0155925	0.0117295	0.0126449	0.0126449	0.011542	0.0119145	0.000565852	0.0126448	0.0126449	0.0126449	0.0117943	0.0214675	0.011814	0.0126449	0.0118493	0.0126449	0.000826874
1984	Mineral-industry	Brick production	t/kt	0.0125291	0.0126512	0.0113899	0.000845845	0.0115311	0.0126448	0.0126448	0.0121326	0.00913999	0.0126448	0.000287514	0.000534116	0.00790497	0.0126448	0.0121056	0.0115586	0.0126448	0.0155046	0.000423182	0.0126448	0.0126449	0.0126448	0.0126217	0.0116575	0.0126449	0.0126141	0.0115012	0.0115594	0.0126141	0.0156671	0.0117559	0.0126449	0.0126449	0.011538	0.0118618	0.000547082	0.0126448	0.0126449	0.0126449	0.0117673	0.0214675	0.0118127	0.0126449	0.0118338	0.0126449	0.000831445
1985	Mineral-industry	Brick production	t/kt	0.0125652	0.0128105	0.0113889	0.000845845	0.0115861	0.0126448	0.0126448	0.0121371	0.00886073	0.0126448	0.000256772	0.000507606	0.00790601	0.0126448	0.0121046	0.0115409	0.0126448	0.0155876	0.000423174	0.0126448	0.0126449	0.0126448	0.0126289	0.0115327	0.0126449	0.0122931	0.0115314	0.0115235	0.0126178	0.0148125	0.0114058	0.0126449	0.0126449	0.0116552	0.0117791	0.00054409	0.0126448	0.0126449	0.0126449	0.0117613	0.0214675	0.0117604	0.0126449	0.0118208	0.0126449	0.000835934
1986	Mineral-industry	Brick production	t/kt	0.0126143	0.0127057	0.0113918	0.000845845	0.0115292	0.0126448	0.0126448	0.0120681	0.00869377	0.0126448	0.000206338	0.000491674	0.00787183	0.0126448	0.0120142	0.011383	0.0126448	0.0156424	0.000423098	0.0126448	0.0126449	0.0126448	0.0126387	0.0115467	0.0126449	0.0128219	0.0115488	0.0115035	0.0126144	0.0148239	0.0113999	0.0126449	0.0126449	0.0119299	0.01172	0.000527311	0.0126448	0.0126449	0.0126449	0.0117601	0.0214675	0.0117558	0.0126449	0.0118094	0.0126449	0.000842039
1987	Mineral-industry	Brick production	t/kt	0.0125819	0.0126918	0.0113919	0.000845845	0.0115251	0.0126448	0.0126448	0.0119728	0.00850312	0.0126448	0.00013812	0.000486317	0.00787253	0.0126448	0.0120143	0.00997333	0.0126448	0.0157033	0.000423153	0.0126448	0.0126449	0.0126448	0.0126323	0.0115266	0.0126449	0.0132997	0.0115657	0.0114952	0.0126193	0.0145234	0.0113912	0.0122279	0.0126449	0.0117897	0.0116813	0.000526002	0.0126448	0.0126449	0.0126449	0.0117407	0.0214675	0.0117139	0.0126449	0.0117897	0.0126449	0.000824353
1988	Mineral-industry	Brick production	t/kt	0.0126072	0.0128509	0.0113929	0.000845845	0.0115361	0.0126448	0.0126448	0.0119565	0.00828287	0.0126448	0.000118031	0.000486306	0.00784003	0.0126448	0.0120143	0.00964272	0.0126448	0.0157651	0.000423146	0.0126448	0.0126449	0.0126448	0.0126373	0.011382	0.0126449	0.0114384	0.0115797	0.0114926	0.0126223	0.0130726	0.0113878	0.0122738	0.0126449	0.0119519	0.0119355	0.000519157	0.0126448	0.0126449	0.0126449	0.0116182	0.0214675	0.0117118	0.0126449	0.0117805	0.0126449	0.000818029
1989	Mineral-industry	Brick production	t/kt	0.0125645	0.0127719	0.0113947	0.000845845	0.0115302	0.0126448	0.0126448	0.0118423	0.00828399	0.0126448	9.38954e-05	0.000474957	0.00763764	0.0126448	0.0120143	0.00884398	0.0126448	0.0158923	0.000415105	0.0126448	0.0126449	0.0126448	0.0126288	0.0113822	0.0126449	0.0114856	0.0116253	0.0114968	0.0126251	0.0129208	0.0113856	0.0122748	0.0126449	0.0117009	0.0117268	0.000518356	0.0126448	0.0126449	0.0126449	0.0115244	0.0214675	0.0113948	0.0126449	0.0117769	0.0126449	0.000812105
1990	Mineral-industry	Brick production	t/kt	0.0117988	0.0123762	0.0113873	0.000845845	0.0115058	0.0126449	0.0126449	0.0117426	0.00791387	0.0126449	9.36522e-05	0.000443755	0.0076127	0.0126449	0.0120143	0.00642027	0.0126449	0.0149425	0.000407141	0.0126449	0.0126449	0.0126449	0.0120371	0.0113818	0.0126449	0.0114226	0.0116813	0.0114555	0.0126244	0.0120555	0.0117104	0.0123544	0.0126449	0.00824208	0.0119692	0.00051917	0.0126449	0.0126449	0.0126449	0.0113778	0.0214675	0.0110569	0.0126449	0.0117616	0.0126449	0.000762232
1991	Mineral-industry	Brick production	t/kt	0.0119446	0.0114189	0.0113869	0.000845845	0.0115318	0.0126449	0.0126449	0.011596	0.00685994	0.0126449	8.68246e-05	0.000424479	0.00635648	0.0126449	0.0120142	0.00734206	0.0126449	0.0124955	0.000393465	0.0126449	0.0126449	0.0126449	0.0122801	0.0113819	0.0126449	0.0114221	0.0116132	0.0113485	0.0126259	0.011854	0.0117051	0.0123445	0.0126449	0.00822892	0.0119607	0.000513573	0.0126449	0.0126449	0.0126449	0.0113463	0.0214675	0.0105649	0.0126449	0.0117274	0.0126449	0.000751995
1992	Mineral-industry	Brick production	t/kt	0.0119097	0.0114189	0.0113868	0.000845845	0.0115208	0.0126449	0.0126449	0.0113544	0.00686015	0.0126449	7.27635e-05	0.000411556	0.00635848	0.0126449	0.0120141	0.00695117	0.0126449	0.0116165	0.000384898	0.0126449	0.0126449	0.0126449	0.012306	0.0113822	0.0126449	0.0114237	0.0116779	0.0113121	0.00950297	0.0114189	0.0117289	0.0123317	0.0126449	0.00824175	0.0120112	0.000501624	0.0126449	0.0126449	0.0126449	0.0111314	0.0214675	0.0102523	0.0126449	0.0117085	0.0126449	0.000748637
1993	Mineral-industry	Brick production	t/kt	0.0119437	0.0114189	0.0113865	0.000845845	0.0114799	0.0126449	0.0126449	0.0115027	0.0063247	0.0126449	6.75097e-05	0.000408188	0.00635462	0.0126449	0.0120141	0.00703435	0.0126449	0.0114275	0.000382722	0.0126449	0.0126449	0.0126449	0.0123703	0.0113822	0.0126449	0.0114209	0.0116661	0.0112884	0.0094987	0.0114189	0.0117581	0.0123314	0.0126449	0.00824554	0.0119607	0.000497603	0.0126449	0.0126449	0.0126449	0.0111438	0.0214675	0.00994295	0.0126449	0.0117015	0.0126449	0.000741344
1994	Mineral-industry	Brick production	t/kt	0.0121335	0.0114189	0.0113866	0.000845845	0.0115336	0.0126449	0.0126449	0.0111902	0.00633642	0.0126449	6.00097e-05	0.000408091	0.00635653	0.0126449	0.0120142	0.00694328	0.0126449	0.0114274	0.000385897	0.0126449	0.0126449	0.0126449	0.0124854	0.0113821	0.0126449	0.011435	0.0115386	0.0112772	0.00949845	0.0114189	0.0117417	0.0123327	0.0126449	0.00836461	0.011993	0.000490282	0.0126449	0.0126449	0.0126449	0.0112281	0.0214675	0.00996267	0.0126449	0.0116891	0.0126449	0.000754594
1995	Mineral-industry	Brick production	t/kt	0.0111149	0.0114189	0.011387	0.000845845	0.0115138	0.0126449	0.0126449	0.0108921	0.00633667	0.0126449	6.00234e-05	0.00040742	0.00643735	0.0126449	0.0120142	0.00507828	0.0126449	0.0114283	0.000388382	0.0126449	0.0126449	0.0126449	0.0122992	0.0113818	0.0126449	0.0114314	0.0113804	0.0112554	0.00845368	0.0114189	0.0117442	0.0123448	0.0126449	0.00700507	0.0119598	0.000486243	0.0126449	0.0126449	0.0126449	0.0113214	0.0214675	0.0102309	0.0126449	0.0116829	0.0126449	0.000631159
1996	Mineral-industry	Brick production	t/kt	0.0112426	0.0114189	0.0113866	0.000845845	0.0115053	0.0126449	0.0126449	0.0109735	0.0063729	0.0126449	5.99663e-05	0.000392986	0.00635485	0.0126449	0.0120143	0.00580743	0.0126449	0.0114297	0.000378378	0.0126449	0.0126449	0.0126449	0.0123218	0.0113819	0.0126449	0.0114495	0.0113804	0.0112426	0.00844733	0.0114189	0.0117409	0.0123145	0.0126449	0.00699955	0.0119661	0.000478597	0.0126449	0.0126449	0.0126449	0.0111053	0.0214675	0.0103332	0.0126449	0.0116713	0.0126449	0.000617899
1997	Mineral-industry	Brick production	t/kt	0.0112031	0.0114189	0.0113868	0.000845845	0.0115224	0.0126449	0.0126449	0.0106205	0.00635463	0.0126449	5.99609e-05	0.000349524	0.00635426	0.0126449	0.0120142	0.00523598	0.0126449	0.0114337	0.000344362	0.0126449	0.0126449	0.0126449	0.0123163	0.011382	0.0126449	0.0114279	0.0113804	0.0112709	0.00792104	0.0114189	0.0117431	0.0122981	0.0126449	0.00700896	0.0119538	0.000468397	0.0126449	0.0126449	0.0126449	0.0106065	0.0214675	0.0103364	0.0126449	0.0116658	0.0126449	0.000612138
1998	Mineral-industry	Brick production	t/kt	0.0112676	0.0114189	0.0113875	0.000845845	0.0116183	0.0126449	0.0126449	0.0108187	0.006357	0.0126449	5.99843e-05	0.000273882	0.00634107	0.0126449	0.0120143	0.00648875	0.0126449	0.0114359	0.000270261	0.0126449	0.0120126	0.0126449	0.0123295	0.0113819	0.0126449	0.0114319	0.0113804	0.011271	0.00791425	0.0114189	0.0117411	0.0122892	0.0126449	0.00692139	0.0119733	0.000467174	0.0126449	0.0126449	0.0126449	0.0109252	0.0214675	0.0103413	0.0126449	0.0116554	0.0122234	0.000616692
1999	Mineral-industry	Brick production	t/kt	0.0114251	0.0114189	0.0113862	0.000845845	0.0115563	0.0126449	0.0126449	0.0108936	0.0063373	0.0126449	5.99888e-05	0.000227918	0.00633937	0.0126449	0.0120146	0.00634032	0.0126449	0.0114381	0.000227249	0.0126449	0.0119561	0.0126449	0.0123606	0.011382	0.0126449	0.0114333	0.0113804	0.0111557	0.00633982	0.0114189	0.0119078	0.012153	0.0126449	0.00692683	0.0119185	0.000463269	0.0126449	0.0126449	0.0126449	0.0108532	0.0214675	0.0103045	0.0126449	0.0116505	0.0118019	0.000635682
2000	Mineral-industry	Brick production	t/kt	0.00868098	0.0114189	0.011386	0.000845845	0.011548	0.0126449	0.0126449	0.0109882	0.0126449	0.0126449	6.00073e-05	0.000225476	0.00633662	0.0126449	0.0119246	0.00485636	0.0126449	0.0114388	0.000210531	0.0126449	0.0119584	0.0126449	0.0123291	0.0113814	0.0126449	0.0114272	0.0113804	0.0110555	0.00634775	0.0114189	0.0118659	0.0120976	0.0126449	0.00693052	0.0118873	0.000457884	0.0126449	0.0126449	0.0126449	0.0110112	0.0214675	0.0100008	0.0126449	0.0116453	0.0113804	0.000488139
2001	Mineral-industry	Brick production	t/kt	0.0086731	0.0114189	0.011386	0.000845845	0.0115299	0.0126449	0.0126449	0.0110127	0.0126449	0.0126449	6.00573e-05	0.00022472	0.00634152	0.0126449	0.0119248	0.00507453	0.0126449	0.0114406	0.000212316	0.0126449	0.0113804	0.0126449	0.0121769	0.0113814	0.0126449	0.0114246	0.0113804	0.0110258	0.00634812	0.0114189	0.0118829	0.0121106	0.0126449	0.00693621	0.0118873	0.000456666	0.0126449	0.0126449	0.0126449	0.0107622	0.0214675	0.00992229	0.0126449	0.011636	0.0113804	0.000504508
2002	Mineral-industry	Brick production	t/kt	0.0086941	0.0114189	0.0113846	0.000845845	0.0115263	0.0126449	0.0126449	0.011049	0.0126449	0.0126449	6.00221e-05	0.000221417	0.00635525	0.0126449	0.0117448	0.00500201	0.0126449	0.011441	0.000208137	0.0126449	0.0113804	0.0126449	0.0123165	0.0113814	0.0126449	0.0114235	0.0113804	0.0110619	0.00634071	0.0114189	0.0118529	0.0121161	0.0126449	0.00697758	0.0118747	0.000445636	0.0126449	0.0126449	0.0126449	0.0109237	0.0214675	0.0100867	0.0126449	0.0116273	0.0113804	0.000494755
2003	Mineral-industry	Brick production	t/kt	0.00881046	0.0114189	0.0113861	0.000845845	0.0115404	0.0126449	0.0126449	0.0108469	0.0126449	0.0126449	6.00925e-05	0.000224728	0.00634464	0.0126449	0.0117446	0.00510076	0.0126449	0.011444	0.000213186	0.0126449	0.0113804	0.0126449	0.012323	0.0113815	0.0126449	0.0114434	0.0113804	0.0110641	0.00634959	0.0114189	0.011823	0.0120796	0.0126449	0.00663139	0.0118934	0.000442833	0.0126449	0.0126449	0.0126449	0.011029	0.0214675	0.01009	0.0126449	0.0116151	0.0113804	0.000518707
2004	Mineral-industry	Brick production	t/kt	0.00814679	0.0114189	0.0113858	0.000845845	0.0115286	0.0126449	0.0126449	0.0107445	0.0126449	0.0126449	6.01189e-05	0.000224348	0.00633924	0.0126449	0.0117446	0.00454411	0.0126449	0.0114441	0.000218984	0.0126449	0.0113804	0.0126449	0.0123385	0.0113815	0.0126449	0.011444	0.0113804	0.0110502	0.00634676	0.0114189	0.0118194	0.0120669	0.0126449	0.006631	0.0119042	0.000440624	0.0126449	0.0126449	0.0126449	0.011002	0.0214675	0.010095	0.0126449	0.0116078	0.0113804	0.000543069
2005	Mineral-industry	Brick production	t/kt	0.0081668	0.0114189	0.0113857	0.000845845	0.0115574	0.0126449	0.0126449	0.010988	0.0126449	0.0126449	6.01087e-05	0.000223871	0.00634581	0.0126449	0.0117446	0.00421147	0.0126449	0.0114461	0.000221376	0.0126449	0.0113804	0.0126449	0.0123916	0.0113816	0.0126449	0.011445	0.00900711	0.0110335	0.00634473	0.0114189	0.0118109	0.0120584	0.0126449	0.00668722	0.0119297	0.000432673	0.0126449	0.0126449	0.0126449	0.011049	0.0214675	0.010142	0.0126449	0.0114538	0.0113804	0.00053794
2006	Mineral-industry	Brick production	t/kt	0.0081051	0.0114189	0.0113853	0.000845845	0.0104394	0.0126449	0.0126449	0.0108926	0.0126449	0.0126449	6.01809e-05	0.000224945	0.00634256	0.0126449	0.0117447	0.00435896	0.0126449	0.011445	0.000219779	0.0126449	0.0113804	0.0126449	0.0123656	0.0113815	0.0126449	0.0114449	0.0090019	0.0110446	0.00637638	0.0114189	0.0117961	0.0120113	0.0126449	0.00670634	0.0102815	0.000427391	0.0126449	0.0126449	0.0126449	0.011038	0.0214675	0.0103416	0.0126449	0.0110237	0.0113804	0.000539607
2007	Mineral-industry	Brick production	t/kt	0.00862546	0.0114189	0.0113851	0.000845845	0.0104322	0.0126448	0.0126448	0.0108865	0.0126449	0.0126448	6.02534e-05	0.000224686	0.00633492	0.0126448	0.0117454	0.00438672	0.0126448	0.0114443	0.000220803	0.0126448	0.0113804	0.0126448	0.0100779	0.0106695	0.0126449	0.0114452	0.00828383	0.0106283	0.00637065	0.0114189	0.0117696	0.0120046	0.0126449	0.0067242	0.00944739	0.000424996	0.0126448	0.0126449	0.0126449	0.0104746	0.0214675	0.00981467	0.0126449	0.0100117	0.0113804	0.000588322
2008	Mineral-industry	Brick production	t/kt	0.00817179	0.0114189	0.0113846	0.000845845	0.00913603	0.0126448	0.0126448	0.0105122	0.0126449	0.0126448	5.99861e-05	0.000225024	0.00633727	0.0126448	0.0117459	0.00363759	0.0126448	0.0114445	0.000213426	0.0126448	0.0113804	0.0126448	0.0103756	0.0106977	0.0126449	0.0114327	0.00723676	0.0101229	0.00636761	0.0114189	0.0115904	0.0118511	0.0124452	0.0067247	0.00942959	0.000424986	0.0126448	0.0124463	0.0124486	0.00987045	0.0214675	0.00922075	0.0124452	0.00878098	0.0113804	0.00057875
2009	Mineral-industry	Brick production	t/kt	0.00802428	0.0114189	0.0113843	0.000845845	0.00826859	0.0126448	0.0126448	0.0097968	0.0126449	0.0126448	5.85607e-05	0.000225429	0.00633239	0.0126448	0.0117515	0.00397005	0.0126448	0.01144	0.000214244	0.0126448	0.0113804	0.0126448	0.00859359	0.00968548	0.0126449	0.0114327	0.00586478	0.00931903	0.00636513	0.0114189	0.0102924	0.0118135	0.0124505	0.00656092	0.00843091	0.000423364	0.0126448	0.0124524	0.0124537	0.00917842	0.0214675	0.00836218	0.0124503	0.00804482	0.0113804	0.000581752
2010	Mineral-industry	Brick production	t/kt	0.00741148	0.00905794	0.0113844	0.000845845	0.00809958	0.0126448	0.0126448	0.00862197	0.0126449	0.0126448	5.66859e-05	0.00022351	0.00633515	0.0126448	0.0113917	0.0040629	0.0126448	0.0108707	0.000212634	0.0126448	0.0113804	0.0126448	0.00923454	0.00898208	0.0126449	0.0114305	0.00685707	0.00802945	0.00635577	0.00968134	0.00958312	0.0117447	0.0124758	0.00661384	0.00851121	0.000423373	0.0126448	0.0124771	0.0106346	0.0081875	0.0214675	0.00797061	0.0124755	0.00777174	0.0113804	0.000612772
2011	Mineral-industry	Brick production	t/kt	0.00656857	0.00925096	0.0113844	0.000845845	0.00809896	0.0126448	0.0126448	0.00778545	0.0126449	0.0126448	5.53858e-05	0.000224031	0.00633569	0.0126448	0.0113922	0.00424014	0.0126448	0.00926629	0.000213408	0.0126448	0.0113804	0.0126448	0.00969135	0.00815887	0.0126449	0.0102396	0.00637614	0.00724162	0.00635569	0.00958681	0.00765544	0.0109229	0.0115681	0.0066146	0.00848472	0.000423433	0.0126448	0.0115756	0.00994052	0.00771499	0.0214675	0.00601601	0.011565	0.00764213	0.0113804	0.000331682
2012	Mineral-industry	Brick production	t/kt	0.00575275	0.0102181	0.0113855	0.000845845	0.00811334	0.0126448	0.0126448	0.00737149	0.0126449	0.0126448	5.573e-05	0.000223517	0.00633737	0.0126448	0.0113929	0.00402215	0.0126448	0.00646998	0.000209765	0.0126448	0.0113804	0.0126448	0.00948194	0.00769441	0.0106011	0.0082455	0.00613535	0.00701257	0.00634809	0.0072896	0.0076952	0.0109505	0.0116065	0.0065993	0.00848428	0.000423445	0.0126448	0.0116124	0.00998366	0.00734267	0.0214675	0.00682445	0.0116041	0.00765524	0.0113804	0.000342103
2013	Mineral-industry	Brick production	t/kt	0.00575542	0.00912236	0.0113865	0.000845845	0.00809866	0.0126448	0.0126448	0.00711582	0.0126449	0.0126448	5.57465e-05	0.000214284	0.00633864	0.0126448	0.0113963	0.0041255	0.0126448	0.00471686	0.000201061	0.0126448	0.0088514	0.0126448	0.0089564	0.00764195	0.0116559	0.00505118	0.00603278	0.00683606	0.00635621	0.00582433	0.00784383	0.0110775	0.0117731	0.00657077	0.00847283	0.000423497	0.0126448	0.0117731	0.010023	0.00722413	0.0208615	0.00534618	0.0117657	0.00813734	0.0113804	0.000380584
2014	Mineral-industry	Brick production	t/kt	0.0055838	0.00634606	0.0113859	0.000845845	0.00809719	0.0126448	0.0126448	0.00684514	0.00636047	0.0126448	5.56284e-05	0.000181823	0.0063423	0.0126448	0.0113975	0.00405285	0.0126448	0.00437467	0.000153212	0.0126448	0.0088514	0.0126448	0.00997002	0.00745524	0.0117014	0.00509035	0.00605144	0.00642192	0.00636079	0.00560163	0.00685183	0.0110107	0.0117337	0.00632243	0.00842976	0.000423224	0.0126448	0.0117353	0.00928538	0.00674336	0.0186804	0.00506465	0.0117288	0.00807952	0.0113804	0.00035438
2015	Mineral-industry	Brick production	t/kt	0.00587361	0.00722982	0.011385	0.000845845	0.00811358	0.0126448	0.0126448	0.00647074	0.00674658	0.0126448	5.56297e-05	0.000117792	0.00634505	0.0126448	0.0113914	0.0019297	0.0126448	0.00438324	0.000101443	0.0126448	0.0088514	0.0126448	0.00958779	0.0069964	0.0116651	0.00434951	0.00622029	0.00622932	0.00499794	0.00507376	0.00685561	0.0109987	0.0117925	0.00585381	0.00903136	0.000423212	0.0126448	0.0117926	0.00911039	0.00649618	0.0171237	0.00506116	0.0117882	0.00797362	0.00911839	0.000385615
2016	Mineral-industry	Brick production	t/kt	0.00593549	0.0071348	0.011385	0.000845845	0.0082808	0.0126448	0.0126448	0.00637523	0.00636321	0.0126448	5.49676e-05	8.20967e-05	0.00634262	0.0126448	0.0113912	0.00175173	0.0126448	0.00437038	7.74256e-05	0.0126448	0.0088514	0.0126448	0.00945843	0.00699553	0.0113786	0.00377645	0.00624243	0.00624452	0.00500249	0.00542916	0.00679388	0.010909	0.0116768	0.00440236	0.00804878	0.000423233	0.0126448	0.0116762	0.00907834	0.00649255	0.0158909	0.00493936	0.0116694	0.00793074	0.00876735	0.000392976
2017	Mineral-industry	Brick production	t/kt	0.00571395	0.00501495	0.011385	0.000845845	0.00796631	0.0126448	0.0126448	0.00634279	0.00637486	0.0126448	5.50661e-05	7.48606e-05	0.00633573	0.0126448	0.011391	0.00117334	0.0126448	0.00439975	7.0133e-05	0.0126448	0.00632243	0.0126448	0.00968786	0.00694817	0.0109219	0.00322732	0.00620227	0.00624684	0.00500901	0.00469328	0.00662298	0.0108977	0.0116993	0.00327996	0.00808625	0.00042323	0.0126448	0.0117	0.00762137	0.00649742	0.0148865	0.00487605	0.0116932	0.00790775	0.00910331	0.000367158
2018	Mineral-industry	Brick production	t/kt	0.00556911	0.004989	0.0113852	0.000845845	0.00755827	0.0126448	0.0126448	0.00631734	0.0064138	0.0126448	5.5025e-05	7.50906e-05	0.0063365	0.0126448	0.0113906	0.00111572	0.0126448	0.00451962	7.09909e-05	0.0126448	0.00632243	0.0126448	0.00961433	0.00675074	0.0112695	0.0036458	0.00628934	0.00622914	0.00455781	0.00457392	0.00672895	0.0109728	0.011826	0.00278631	0.00807408	0.000423247	0.0126448	0.011827	0.00749874	0.00654274	0.0139245	0.00470306	0.0118213	0.00632243	0.00901515	0.000385871
2019	Mineral-industry	Brick production	t/kt	0.00560435	0.0032488	0.0113869	0.000845845	0.00743426	0.0126448	0.0126448	0.00635079	0.00636773	0.0126448	5.53676e-05	7.4693e-05	0.00634058	0.0126448	0.0113936	0.000853452	0.0126448	0.00443135	7.10866e-05	0.0126448	0.00632243	0.0126448	0.00958637	0.00672025	0.0113266	0.00362033	0.00615497	0.00626802	0.0045422	0.00441185	0.00668453	0.0110137	0.0119113	0.00264057	0.00823604	0.000423256	0.0126448	0.0119121	0.00736972	0.00653595	0.0129625	0.00456794	0.0119076	0.00632243	0.00899747	0.000390965
2020	Mineral-industry	Brick production	t/kt	0.00561118	0.00336844	0.011386	0.000845845	0.00748524	0.0126448	0.0126448	0.00639209	0.00638567	0.0126448	5.5646e-05	7.45468e-05	0.00633988	0.0126448	0.0113953	0.000810706	0.0126448	0.00441179	7.27696e-05	0.0126448	0.00632243	0.0126448	0.00960691	0.0068042	0.0113082	0.00350084	0.00610463	0.0062749	0.00226332	0.00417098	0.00668543	0.011014	0.0119099	0.00257134	0.00841649	0.000423284	0.0126448	0.0119124	0.00737027	0.00655718	0.0120005	0.00406477	0.0119074	0.00632243	0.00886742	0.00038621
1970	Domestic-use	Domestic Use	t/1000person	0	0	0	0	0	0	0	0	0	0	0	0	0	0	0	0	0	0	0	0	0	0	0	0	0	0	0	0	0	0	0	0	0	0	0	0	0	0	0	0	0	0	0	0	0	0
1971	Domestic-use	Domestic Use	t/1000person	0	0	0	0	0	0	0	0	0	0	0	0	0	0	0	0	0	0	0	0	0	0	0	0	0	0	0	0	0	0	0	0	0	0	0	0	0	0	0	0	0	0	0	0	0	0
1972	Domestic-use	Domestic Use	t/1000person	0	0	0	0	0	0	0	0	0	0	0	0	0	0	0	0	0	0	0	0	0	0	0	0	0	0	0	0	0	0	0	0	0	0	0	0	0	0	0	0	0	0	0	0	0	0
1973	Domestic-use	Domestic Use	t/1000person	0	0	0	0	0	0	0	0	0	0	0	0	0	0	0	0	0	0	0	0	0	0	0	0	0	0	0	0	0	0	0	0	0	0	0	0	0	0	0	0	0	0	0	0	0	0
1974	Domestic-use	Domestic Use	t/1000person	0	0	0	0	0	0	0	0	0	0	0	0	0	0	0	0	0	0	0	0	0	0	0	0	0	0	0	0	0	0	0	0	0	0	0	0	0	0	0	0	0	0	0	0	0	0
1975	Domestic-use	Domestic Use	t/1000person	0	0	0	0	0	0	0	0	0	0	0	0	0	0	0	0	0	0	0	0	0	0	0	0	0	0	0	0	0	0	0	0	0	0	0	0	0	0	0	0	0	0	0	0	0	0
1976	Domestic-use	Domestic Use	t/1000person	0	0	0	0	0	0	0	0	0	0	0	0	0	0	0	0	0	0	0	0	0	0	0	0	0	0	0	0	0	0	0	0	0	0	0	0	0	0	0	0	0	0	0	0	0	0
1977	Domestic-use	Domestic Use	t/1000person	0	0	0	0	0	0	0	0	0	0	0	0	0	0	0	0	0	0	0	0	0	0	0	0	0	0	0	0	0	0	0	0	0	0	0	0	0	0	0	0	0	0	0	0	0	0
1978	Domestic-use	Domestic Use	t/1000person	0	0	0	0	0	0	0	0	0	0	0	0	0	0	0	0	0	0	0	0	0	0	0	0	0	0	0	0	0	0	0	0	0	0	0	0	0	0	0	0	0	0	0	0	0	0
1979	Domestic-use	Domestic Use	t/1000person	0	0	0	0	0	0	0	0	0	0	0	0	0	0	0	0	0	0	0	0	0	0	0	0	0	0	0	0	0	0	0	0	0	0	0	0	0	0	0	0	0	0	0	0	0	0
1980	Domestic-use	Domestic Use	t/1000person	0	0	0	0	0	0	0	0	0	0	0	0	0	0	0	0	0	0	0	0	0	0	0	0	0	0	0	0	0	0	0	0	0	0	0	0	0	0	0	0	0	0	0	0	0	0
1981	Domestic-use	Domestic Use	t/1000person	0	0	0	0	0	0	0	0	0	0	0	0	0	0	0	0	0	0	0	0	0	0	0	0	0	0	0	0	0	0	0	0	0	0	0	0	0	0	0	0	0	0	0	0	0	0
1982	Domestic-use	Domestic Use	t/1000person	0	0	0	0	0	0	0	0	0	0	0	0	0	0	0	0	0	0	0	0	0	0	0	0	0	0	0	0	0	0	0	0	0	0	0	0	0	0	0	0	0	0	0	0	0	0
1983	Domestic-use	Domestic Use	t/1000person	0	0	0	0	0	0	0	0	0	0	0	0	0	0	0	0	0	0	0	0	0	0	0	0	0	0	0	0	0	0	0	0	0	0	0	0	0	0	0	0	0	0	0	0	0	0
1984	Domestic-use	Domestic Use	t/1000person	0	0	0	0	0	0	0	0	0	0	0	0	0	0	0	0	0	0	0	0	0	0	0	0	0	0	0	0	0	0	0	0	0	0	0	0	0	0	0	0	0	0	0	0	0	0
1985	Domestic-use	Domestic Use	t/1000person	0	0	0	0	0	0	0	0	0	0	0	0	0	0	0	0	0	0	0	0	0	0	0	0	0	0	0	0	0	0	0	0	0	0	0	0	0	0	0	0	0	0	0	0	0	0
1986	Domestic-use	Domestic Use	t/1000person	0	0	0	0	0	0	0	0	0	0	0	0	0	0	0	0	0	0	0	0	0	0	0	0	0	0	0	0	0	0	0	0	0	0	0	0	0	0	0	0	0	0	0	0	0	0
1987	Domestic-use	Domestic Use	t/1000person	0	0	0	0	0	0	0	0	0	0	0	0	0	0	0	0	0	0	0	0	0	0	0	0	0	0	0	0	0	0	0	0	0	0	0	0	0	0	0	0	0	0	0	0	0	0
1988	Domestic-use	Domestic Use	t/1000person	0	0	0	0	0	0	0	0	0	0	0	0	0	0	0	0	0	0	0	0	0	0	0	0	0	0	0	0	0	0	0	0	0	0	0	0	0	0	0	0	0	0	0	0	0	0
1989	Domestic-use	Domestic Use	t/1000person	0	0	0	0	0	0	0	0	0	0	0	0	0	0	0	0	0	0	0	0	0	0	0	0	0	0	0	0	0	0	0	0	0	0	0	0	0	0	0	0	0	0	0	0	0	0
1990	Domestic-use	Domestic Use	t/1000person	0	0	0	0	0	0	0	0	0	0	0	0	0	0	0	0	0	0	0	0	0	0	0	0	0	0	0	0	0	0	0	0	0	0	0	0	0	0	0	0	0	0	0	0	0	0
1991	Domestic-use	Domestic Use	t/1000person	0	0	0	0	0	0	0	0	0	0	0	0	0	0	0	0	0	0	0	0	0	0	0	0	0	0	0	0	0	0	0	0	0	0	0	0	0	0	0	0	0	0	0	0	0	0
1992	Domestic-use	Domestic Use	t/1000person	0	0	0	0	0	0	0	0	0	0	0	0	0	0	0	0	0	0	0	0	0	0	0	0	0	0	0	0	0	0	0	0	0	0	0	0	0	0	0	0	0	0	0	0	0	0
1993	Domestic-use	Domestic Use	t/1000person	0	0	0	0	0	0	0	0	0	0	0	0	0	0	0	0	0	0	0	0	0	0	0	0	0	0	0	0	0	0	0	0	0	0	0	0	0	0	0	0	0	0	0	0	0	0
1994	Domestic-use	Domestic Use	t/1000person	0	0	0	0	0	0	0	0	0	0	0	0	0	0	0	0	0	0	0	0	0	0	0	0	0	0	0	0	0	0	0	0	0	0	0	0	0	0	0	0	0	0	0	0	0	0
1995	Domestic-use	Domestic Use	t/1000person	0	0	0	0	0	0	0	0	0	0	0	0	0	0	0	0	0	0	0	0	0	0	0	0	0	0	0	0	0	0	0	0	0	0	0	0	0	0	0	0	0	0	0	0	0	0
1996	Domestic-use	Domestic Use	t/1000person	0	0	0	0	0	0	0	0	0	0	0	0	0	0	0	0	0	0	0	0	0	0	0	0	0	0	0	0	0	0	0	0	0	0	0	0	0	0	0	0	0	0	0	0	0	0
1997	Domestic-use	Domestic Use	t/1000person	0	0	0	0	0	0	0	0	0	0	0	0	0	0	0	0	0	0	0	0	0	0	0	0	0	0	0	0	0	0	0	0	0	0	0	0	0	0	0	0	0	0	0	0	0	0
1998	Domestic-use	Domestic Use	t/1000person	0	0	0	0	0	0	0	0	0	0	0	0	0	0	0	0	0	0	0	0	0	0	0	0	0	0	0	0	0	0	0	0	0	0	0	0	0	0	0	0	0	0	0	0	0	0
1999	Domestic-use	Domestic Use	t/1000person	0	0	0	0	0	0	0	0	0	0	0	0	0	0	0	0	0	0	0	0	0	0	0	0	0	0	0	0	0	0	0	0	0	0	0	0	0	0	0	0	0	0	0	0	0	0
2000	Domestic-use	Domestic Use	t/1000person	0	0	0	0	0	0	0	0	0	0	0	0	0	0	0	0	0	0	0	0	0	0	0	0	0	0	0	0	0	0	0	0	0	0	0	0	0	0	0	0	0	0	0	0	0	0
2001	Domestic-use	Domestic Use	t/1000person	0	0	0	0	0	0	0	0	0	0	0	0	0	0	0	0	0	0	0	0	0	0	0	0	0	0	0	0	0	0	0	0	0	0	0	0	0	0	0	0	0	0	0	0	0	0
2002	Domestic-use	Domestic Use	t/1000person	0	0	0	0	0	0	0	0	0	0	0	0	0	0	0	0	0	0	0	0	0	0	0	0	0	0	0	0	0	0	0	0	0	0	0	0	0	0	0	0	0	0	0	0	0	0
2003	Domestic-use	Domestic Use	t/1000person	0	0	0	0	0	0	0	0	0	0	0	0	0	0	0	0	0	0	0	0	0	0	0	0	0	0	0	0	0	0	0	0	0	0	0	0	0	0	0	0	0	0	0	0	0	0
2004	Domestic-use	Domestic Use	t/1000person	0	0	0	0	0	0	0	0	0	0	0	0	0	0	0	0	0	0	0	0	0	0	0	0	0	0	0	0	0	0	0	0	0	0	0	0	0	0	0	0	0	0	0	0	0	0
2005	Domestic-use	Domestic Use	t/1000person	0	0	0	0	0	0	0	0	0	0	0	0	0	0	0	0	0	0	0	0	0	0	0	0	0	0	0	0	0	0	0	0	0	0	0	0	0	0	0	0	0	0	0	0	0	0
2006	Domestic-use	Domestic Use	t/1000person	0	0	0	0	0	0	0	0	0	0	0	0	0	0	0	0	0	0	0	0	0	0	0	0	0	0	0	0	0	0	0	0	0	0	0	0	0	0	0	0	0	0	0	0	0	0
2007	Domestic-use	Domestic Use	t/1000person	0	0	0	0	0	0	0	0	0	0	0	0	0	0	0	0	0	0	0	0	0	0	0	0	0	0	0	0	0	0	0	0	0	0	0	0	0	0	0	0	0	0	0	0	0	0
2008	Domestic-use	Domestic Use	t/1000person	0	0	0	0	0	0	0	0	0	0	0	0	0	0	0	0	0	0	0	0	0	0	0	0	0	0	0	0	0	0	0	0	0	0	0	0	0	0	0	0	0	0	0	0	0	0
2009	Domestic-use	Domestic Use	t/1000person	0	0	0	0	0	0	0	0	0	0	0	0	0	0	0	0	0	0	0	0	0	0	0	0	0	0	0	0	0	0	0	0	0	0	0	0	0	0	0	0	0	0	0	0	0	0
2010	Domestic-use	Domestic Use	t/1000person	0	0	0	0	0	0	0	0	0	0	0	0	0	0	0	0	0	0	0	0	0	0	0	0	0	0	0	0	0	0	0	0	0	0	0	0	0	0	0	0	0	0	0	0	0	0
2011	Domestic-use	Domestic Use	t/1000person	0	0	0	0	0	0	0	0	0	0	0	0	0	0	0	0	0	0	0	0	0	0	0	0	0	0	0	0	0	0	0	0	0	0	0	0	0	0	0	0	0	0	0	0	0	0
2012	Domestic-use	Domestic Use	t/1000person	0	0	0	0	0	0	0	0	0	0	0	0	0	0	0	0	0	0	0	0	0	0	0	0	0	0	0	0	0	0	0	0	0	0	0	0	0	0	0	0	0	0	0	0	0	0
2013	Domestic-use	Domestic Use	t/1000person	0	0	0	0	0	0	0	0	0	0	0	0	0	0	0	0	0	0	0	0	0	0	0	0	0	0	0	0	0	0	0	0	0	0	0	0	0	0	0	0	0	0	0	0	0	0
2014	Domestic-use	Domestic Use	t/1000person	0	0	0	0	0	0	0	0	0	0	0	0	0	0	0	0	0	0	0	0	0	0	0	0	0	0	0	0	0	0	0	0	0	0	0	0	0	0	0	0	0	0	0	0	0	0
2015	Domestic-use	Domestic Use	t/1000person	0	0	0	0	0	0	0	0	0	0	0	0	0	0	0	0	0	0	0	0	0	0	0	0	0	0	0	0	0	0	0	0	0	0	0	0	0	0	0	0	0	0	0	0	0	0
2016	Domestic-use	Domestic Use	t/1000person	0	0	0	0	0	0	0	0	0	0	0	0	0	0	0	0	0	0	0	0	0	0	0	0	0	0	0	0	0	0	0	0	0	0	0	0	0	0	0	0	0	0	0	0	0	0
2017	Domestic-use	Domestic Use	t/1000person	0	0	0	0	0	0	0	0	0	0	0	0	0	0	0	0	0	0	0	0	0	0	0	0	0	0	0	0	0	0	0	0	0	0	0	0	0	0	0	0	0	0	0	0	0	0
2018	Domestic-use	Domestic Use	t/1000person	0	0	0	0	0	0	0	0	0	0	0	0	0	0	0	0	0	0	0	0	0	0	0	0	0	0	0	0	0	0	0	0	0	0	0	0	0	0	0	0	0	0	0	0	0	0
2019	Domestic-use	Domestic Use	t/1000person	0	0	0	0	0	0	0	0	0	0	0	0	0	0	0	0	0	0	0	0	0	0	0	0	0	0	0	0	0	0	0	0	0	0	0	0	0	0	0	0	0	0	0	0	0	0
2020	Domestic-use	Domestic Use	t/1000person	0	0	0	0	0	0	0	0	0	0	0	0	0	0	0	0	0	0	0	0	0	0	0	0	0	0	0	0	0	0	0	0	0	0	0	0	0	0	0	0	0	0	0	0	0	0
1970	Other-industrial-use	Dry cleaning	t/1000person	0	0	0	0	0	0	0	0	0	0	0	0	0	0	0	0	0	0	0	0	0	0	0	0	0	0	0	0	0	0	0	0	0	0	0	0	0	0	0	0	0	0	0	0	0	0
1971	Other-industrial-use	Dry cleaning	t/1000person	0	0	0	0	0	0	0	0	0	0	0	0	0	0	0	0	0	0	0	0	0	0	0	0	0	0	0	0	0	0	0	0	0	0	0	0	0	0	0	0	0	0	0	0	0	0
1972	Other-industrial-use	Dry cleaning	t/1000person	0	0	0	0	0	0	0	0	0	0	0	0	0	0	0	0	0	0	0	0	0	0	0	0	0	0	0	0	0	0	0	0	0	0	0	0	0	0	0	0	0	0	0	0	0	0
1973	Other-industrial-use	Dry cleaning	t/1000person	0	0	0	0	0	0	0	0	0	0	0	0	0	0	0	0	0	0	0	0	0	0	0	0	0	0	0	0	0	0	0	0	0	0	0	0	0	0	0	0	0	0	0	0	0	0
1974	Other-industrial-use	Dry cleaning	t/1000person	0	0	0	0	0	0	0	0	0	0	0	0	0	0	0	0	0	0	0	0	0	0	0	0	0	0	0	0	0	0	0	0	0	0	0	0	0	0	0	0	0	0	0	0	0	0
1975	Other-industrial-use	Dry cleaning	t/1000person	0	0	0	0	0	0	0	0	0	0	0	0	0	0	0	0	0	0	0	0	0	0	0	0	0	0	0	0	0	0	0	0	0	0	0	0	0	0	0	0	0	0	0	0	0	0
1976	Other-industrial-use	Dry cleaning	t/1000person	0	0	0	0	0	0	0	0	0	0	0	0	0	0	0	0	0	0	0	0	0	0	0	0	0	0	0	0	0	0	0	0	0	0	0	0	0	0	0	0	0	0	0	0	0	0
1977	Other-industrial-use	Dry cleaning	t/1000person	0	0	0	0	0	0	0	0	0	0	0	0	0	0	0	0	0	0	0	0	0	0	0	0	0	0	0	0	0	0	0	0	0	0	0	0	0	0	0	0	0	0	0	0	0	0
1978	Other-industrial-use	Dry cleaning	t/1000person	0	0	0	0	0	0	0	0	0	0	0	0	0	0	0	0	0	0	0	0	0	0	0	0	0	0	0	0	0	0	0	0	0	0	0	0	0	0	0	0	0	0	0	0	0	0
1979	Other-industrial-use	Dry cleaning	t/1000person	0	0	0	0	0	0	0	0	0	0	0	0	0	0	0	0	0	0	0	0	0	0	0	0	0	0	0	0	0	0	0	0	0	0	0	0	0	0	0	0	0	0	0	0	0	0
1980	Other-industrial-use	Dry cleaning	t/1000person	0	0	0	0	0	0	0	0	0	0	0	0	0	0	0	0	0	0	0	0	0	0	0	0	0	0	0	0	0	0	0	0	0	0	0	0	0	0	0	0	0	0	0	0	0	0
1981	Other-industrial-use	Dry cleaning	t/1000person	0	0	0	0	0	0	0	0	0	0	0	0	0	0	0	0	0	0	0	0	0	0	0	0	0	0	0	0	0	0	0	0	0	0	0	0	0	0	0	0	0	0	0	0	0	0
1982	Other-industrial-use	Dry cleaning	t/1000person	0	0	0	0	0	0	0	0	0	0	0	0	0	0	0	0	0	0	0	0	0	0	0	0	0	0	0	0	0	0	0	0	0	0	0	0	0	0	0	0	0	0	0	0	0	0
1983	Other-industrial-use	Dry cleaning	t/1000person	0	0	0	0	0	0	0	0	0	0	0	0	0	0	0	0	0	0	0	0	0	0	0	0	0	0	0	0	0	0	0	0	0	0	0	0	0	0	0	0	0	0	0	0	0	0
1984	Other-industrial-use	Dry cleaning	t/1000person	0	0	0	0	0	0	0	0	0	0	0	0	0	0	0	0	0	0	0	0	0	0	0	0	0	0	0	0	0	0	0	0	0	0	0	0	0	0	0	0	0	0	0	0	0	0
1985	Other-industrial-use	Dry cleaning	t/1000person	0	0	0	0	0	0	0	0	0	0	0	0	0	0	0	0	0	0	0	0	0	0	0	0	0	0	0	0	0	0	0	0	0	0	0	0	0	0	0	0	0	0	0	0	0	0
1986	Other-industrial-use	Dry cleaning	t/1000person	0	0	0	0	0	0	0	0	0	0	0	0	0	0	0	0	0	0	0	0	0	0	0	0	0	0	0	0	0	0	0	0	0	0	0	0	0	0	0	0	0	0	0	0	0	0
1987	Other-industrial-use	Dry cleaning	t/1000person	0	0	0	0	0	0	0	0	0	0	0	0	0	0	0	0	0	0	0	0	0	0	0	0	0	0	0	0	0	0	0	0	0	0	0	0	0	0	0	0	0	0	0	0	0	0
1988	Other-industrial-use	Dry cleaning	t/1000person	0	0	0	0	0	0	0	0	0	0	0	0	0	0	0	0	0	0	0	0	0	0	0	0	0	0	0	0	0	0	0	0	0	0	0	0	0	0	0	0	0	0	0	0	0	0
1989	Other-industrial-use	Dry cleaning	t/1000person	0	0	0	0	0	0	0	0	0	0	0	0	0	0	0	0	0	0	0	0	0	0	0	0	0	0	0	0	0	0	0	0	0	0	0	0	0	0	0	0	0	0	0	0	0	0
1990	Other-industrial-use	Dry cleaning	t/1000person	0	0	0	0	0	0	0	0	0	0	0	0	0	0	0	0	0	0	0	0	0	0	0	0	0	0	0	0	0	0	0	0	0	0	0	0	0	0	0	0	0	0	0	0	0	0
1991	Other-industrial-use	Dry cleaning	t/1000person	0	0	0	0	0	0	0	0	0	0	0	0	0	0	0	0	0	0	0	0	0	0	0	0	0	0	0	0	0	0	0	0	0	0	0	0	0	0	0	0	0	0	0	0	0	0
1992	Other-industrial-use	Dry cleaning	t/1000person	0	0	0	0	0	0	0	0	0	0	0	0	0	0	0	0	0	0	0	0	0	0	0	0	0	0	0	0	0	0	0	0	0	0	0	0	0	0	0	0	0	0	0	0	0	0
1993	Other-industrial-use	Dry cleaning	t/1000person	0	0	0	0	0	0	0	0	0	0	0	0	0	0	0	0	0	0	0	0	0	0	0	0	0	0	0	0	0	0	0	0	0	0	0	0	0	0	0	0	0	0	0	0	0	0
1994	Other-industrial-use	Dry cleaning	t/1000person	0	0	0	0	0	0	0	0	0	0	0	0	0	0	0	0	0	0	0	0	0	0	0	0	0	0	0	0	0	0	0	0	0	0	0	0	0	0	0	0	0	0	0	0	0	0
1995	Other-industrial-use	Dry cleaning	t/1000person	0	0	0	0	0	0	0	0	0	0	0	0	0	0	0	0	0	0	0	0	0	0	0	0	0	0	0	0	0	0	0	0	0	0	0	0	0	0	0	0	0	0	0	0	0	0
1996	Other-industrial-use	Dry cleaning	t/1000person	0	0	0	0	0	0	0	0	0	0	0	0	0	0	0	0	0	0	0	0	0	0	0	0	0	0	0	0	0	0	0	0	0	0	0	0	0	0	0	0	0	0	0	0	0	0
1997	Other-industrial-use	Dry cleaning	t/1000person	0	0	0	0	0	0	0	0	0	0	0	0	0	0	0	0	0	0	0	0	0	0	0	0	0	0	0	0	0	0	0	0	0	0	0	0	0	0	0	0	0	0	0	0	0	0
1998	Other-industrial-use	Dry cleaning	t/1000person	0	0	0	0	0	0	0	0	0	0	0	0	0	0	0	0	0	0	0	0	0	0	0	0	0	0	0	0	0	0	0	0	0	0	0	0	0	0	0	0	0	0	0	0	0	0
1999	Other-industrial-use	Dry cleaning	t/1000person	0	0	0	0	0	0	0	0	0	0	0	0	0	0	0	0	0	0	0	0	0	0	0	0	0	0	0	0	0	0	0	0	0	0	0	0	0	0	0	0	0	0	0	0	0	0
2000	Other-industrial-use	Dry cleaning	t/1000person	0	0	0	0	0	0	0	0	0	0	0	0	0	0	0	0	0	0	0	0	0	0	0	0	0	0	0	0	0	0	0	0	0	0	0	0	0	0	0	0	0	0	0	0	0	0
2001	Other-industrial-use	Dry cleaning	t/1000person	0	0	0	0	0	0	0	0	0	0	0	0	0	0	0	0	0	0	0	0	0	0	0	0	0	0	0	0	0	0	0	0	0	0	0	0	0	0	0	0	0	0	0	0	0	0
2002	Other-industrial-use	Dry cleaning	t/1000person	0	0	0	0	0	0	0	0	0	0	0	0	0	0	0	0	0	0	0	0	0	0	0	0	0	0	0	0	0	0	0	0	0	0	0	0	0	0	0	0	0	0	0	0	0	0
2003	Other-industrial-use	Dry cleaning	t/1000person	0	0	0	0	0	0	0	0	0	0	0	0	0	0	0	0	0	0	0	0	0	0	0	0	0	0	0	0	0	0	0	0	0	0	0	0	0	0	0	0	0	0	0	0	0	0
2004	Other-industrial-use	Dry cleaning	t/1000person	0	0	0	0	0	0	0	0	0	0	0	0	0	0	0	0	0	0	0	0	0	0	0	0	0	0	0	0	0	0	0	0	0	0	0	0	0	0	0	0	0	0	0	0	0	0
2005	Other-industrial-use	Dry cleaning	t/1000person	0	0	0	0	0	0	0	0	0	0	0	0	0	0	0	0	0	0	0	0	0	0	0	0	0	0	0	0	0	0	0	0	0	0	0	0	0	0	0	0	0	0	0	0	0	0
2006	Other-industrial-use	Dry cleaning	t/1000person	0	0	0	0	0	0	0	0	0	0	0	0	0	0	0	0	0	0	0	0	0	0	0	0	0	0	0	0	0	0	0	0	0	0	0	0	0	0	0	0	0	0	0	0	0	0
2007	Other-industrial-use	Dry cleaning	t/1000person	0	0	0	0	0	0	0	0	0	0	0	0	0	0	0	0	0	0	0	0	0	0	0	0	0	0	0	0	0	0	0	0	0	0	0	0	0	0	0	0	0	0	0	0	0	0
2008	Other-industrial-use	Dry cleaning	t/1000person	0	0	0	0	0	0	0	0	0	0	0	0	0	0	0	0	0	0	0	0	0	0	0	0	0	0	0	0	0	0	0	0	0	0	0	0	0	0	0	0	0	0	0	0	0	0
2009	Other-industrial-use	Dry cleaning	t/1000person	0	0	0	0	0	0	0	0	0	0	0	0	0	0	0	0	0	0	0	0	0	0	0	0	0	0	0	0	0	0	0	0	0	0	0	0	0	0	0	0	0	0	0	0	0	0
2010	Other-industrial-use	Dry cleaning	t/1000person	0	0	0	0	0	0	0	0	0	0	0	0	0	0	0	0	0	0	0	0	0	0	0	0	0	0	0	0	0	0	0	0	0	0	0	0	0	0	0	0	0	0	0	0	0	0
2011	Other-industrial-use	Dry cleaning	t/1000person	0	0	0	0	0	0	0	0	0	0	0	0	0	0	0	0	0	0	0	0	0	0	0	0	0	0	0	0	0	0	0	0	0	0	0	0	0	0	0	0	0	0	0	0	0	0
2012	Other-industrial-use	Dry cleaning	t/1000person	0	0	0	0	0	0	0	0	0	0	0	0	0	0	0	0	0	0	0	0	0	0	0	0	0	0	0	0	0	0	0	0	0	0	0	0	0	0	0	0	0	0	0	0	0	0
2013	Other-industrial-use	Dry cleaning	t/1000person	0	0	0	0	0	0	0	0	0	0	0	0	0	0	0	0	0	0	0	0	0	0	0	0	0	0	0	0	0	0	0	0	0	0	0	0	0	0	0	0	0	0	0	0	0	0
2014	Other-industrial-use	Dry cleaning	t/1000person	0	0	0	0	0	0	0	0	0	0	0	0	0	0	0	0	0	0	0	0	0	0	0	0	0	0	0	0	0	0	0	0	0	0	0	0	0	0	0	0	0	0	0	0	0	0
2015	Other-industrial-use	Dry cleaning	t/1000person	0	0	0	0	0	0	0	0	0	0	0	0	0	0	0	0	0	0	0	0	0	0	0	0	0	0	0	0	0	0	0	0	0	0	0	0	0	0	0	0	0	0	0	0	0	0
2016	Other-industrial-use	Dry cleaning	t/1000person	0	0	0	0	0	0	0	0	0	0	0	0	0	0	0	0	0	0	0	0	0	0	0	0	0	0	0	0	0	0	0	0	0	0	0	0	0	0	0	0	0	0	0	0	0	0
2017	Other-industrial-use	Dry cleaning	t/1000person	0	0	0	0	0	0	0	0	0	0	0	0	0	0	0	0	0	0	0	0	0	0	0	0	0	0	0	0	0	0	0	0	0	0	0	0	0	0	0	0	0	0	0	0	0	0
2018	Other-industrial-use	Dry cleaning	t/1000person	0	0	0	0	0	0	0	0	0	0	0	0	0	0	0	0	0	0	0	0	0	0	0	0	0	0	0	0	0	0	0	0	0	0	0	0	0	0	0	0	0	0	0	0	0	0
2019	Other-industrial-use	Dry cleaning	t/1000person	0	0	0	0	0	0	0	0	0	0	0	0	0	0	0	0	0	0	0	0	0	0	0	0	0	0	0	0	0	0	0	0	0	0	0	0	0	0	0	0	0	0	0	0	0	0
2020	Other-industrial-use	Dry cleaning	t/1000person	0	0	0	0	0	0	0	0	0	0	0	0	0	0	0	0	0	0	0	0	0	0	0	0	0	0	0	0	0	0	0	0	0	0	0	0	0	0	0	0	0	0	0	0	0	0
[truncated: 185 more columns]

## Sheet: SVOC1
year	Sector	Fuel/Products	Unit	Afghanistan	Albania	Algeria	American Samoa	Angola	Anguilla	Antigua and Barbuda	Argentina	Armenia	Aruba	Australia	Austria	Azerbaijan	Bahamas	Bahrain	Bangladesh	Barbados	Belarus	Belgium	Belize	Benin	Bermuda	Bhutan	Bolivia	Bonaire, Sint Eustatius and Saba	Bosnia and Herzegovina	Botswana	Brazil	Brunei Darussalam	Bulgaria	Burkina Faso	Burundi	Cape Verde	Cambodia	Cameroon	Canada	Cayman Islands	Central African Republic	Chad	Chile	China	Colombia	Comoros	Democratic Republic of Congo	Congo	Cook Islands
1970	Residential	Biofuel	t/kt	0.42	2.52	1.2666	0.42	1.2666	0.42	0.42	0.42	0.42	0.42	0.42	0.42	0.42	0.42	0.42	0.93254	0.42	2.52	1.68	0.42	1.2666	0.42	0.93254	0.42	0.42	2.52	1.2666	0.42	0.93254	2.52	1.2666	1.2666	1.2666	0.93254	1.2666	0.42	0.42	1.2666	1.2666	0.42	1.25517	0.42	1.2666	1.2666	1.2666	0.42
1971	Residential	Biofuel	t/kt	0.42	2.52	1.2666	0.42	1.2666	0.42	0.42	0.42	0.42	0.42	0.42	0.42	0.42	0.42	0.42	0.93254	0.42	2.52	1.68	0.42	1.2666	0.42	0.93254	0.42	0.42	2.52	1.2666	0.42	0.93254	2.52	1.2666	1.2666	1.2666	0.93254	1.2666	0.42	0.42	1.2666	1.2666	0.42	1.25517	0.42	1.2666	1.2666	1.2666	0.42
1972	Residential	Biofuel	t/kt	0.42	2.52	1.2666	0.42	1.2666	0.42	0.42	0.42	0.42	0.42	0.42	0.42	0.42	0.42	0.42	0.93254	0.42	2.52	1.68	0.42	1.2666	0.42	0.93254	0.42	0.42	2.52	1.2666	0.42	0.93254	2.52	1.2666	1.2666	1.2666	0.93254	1.2666	0.42	0.42	1.2666	1.2666	0.42	1.25517	0.42	1.2666	1.2666	1.2666	0.42
1973	Residential	Biofuel	t/kt	0.42	2.52	1.2666	0.42	1.2666	0.42	0.42	0.42	0.42	0.42	0.42	0.42	0.42	0.42	0.42	0.93254	0.42	2.52	1.68	0.42	1.2666	0.42	0.93254	0.42	0.42	2.52	1.2666	0.42	0.93254	2.52	1.2666	1.2666	1.2666	0.93254	1.2666	0.42	0.42	1.2666	1.2666	0.42	1.25517	0.42	1.2666	1.2666	1.2666	0.42
1974	Residential	Biofuel	t/kt	0.42	2.52	1.2666	0.42	1.2666	0.42	0.42	0.42	0.42	0.42	0.42	0.42	0.42	0.42	0.42	0.93254	0.42	2.52	1.68	0.42	1.2666	0.42	0.93254	0.42	0.42	2.52	1.2666	0.42	0.93254	2.52	1.2666	1.2666	1.2666	0.93254	1.2666	0.42	0.42	1.2666	1.2666	0.42	1.25517	0.42	1.2666	1.2666	1.2666	0.42
1975	Residential	Biofuel	t/kt	0.42	2.52	1.2666	0.42	1.2666	0.42	0.42	0.42	0.42	0.42	0.42	0.42	0.42	0.42	0.42	0.93254	0.42	2.52	1.68	0.42	1.2666	0.42	0.93254	0.42	0.42	2.52	1.2666	0.42	0.93254	2.52	1.2666	1.2666	1.2666	0.93254	1.2666	0.42	0.42	1.2666	1.2666	0.42	1.25517	0.42	1.2666	1.2666	1.2666	0.42
1976	Residential	Biofuel	t/kt	0.42	2.52	1.2666	0.42	1.2666	0.42	0.42	0.42	0.42	0.42	0.42	0.42	0.42	0.42	0.42	0.93254	0.42	2.52	1.68	0.42	1.2666	0.42	0.93254	0.42	0.42	2.52	1.2666	0.42	0.93254	2.52	1.2666	1.2666	1.2666	0.93254	1.2666	0.42	0.42	1.2666	1.2666	0.42	1.25517	0.42	1.2666	1.2666	1.2666	0.42
1977	Residential	Biofuel	t/kt	0.42	2.52	1.2666	0.42	1.2666	0.42	0.42	0.42	0.42	0.42	0.42	0.42	0.42	0.42	0.42	0.93254	0.42	2.52	1.68	0.42	1.2666	0.42	0.93254	0.42	0.42	2.52	1.2666	0.42	0.93254	2.52	1.2666	1.2666	1.2666	0.93254	1.2666	0.42	0.42	1.2666	1.2666	0.42	1.25517	0.42	1.2666	1.2666	1.2666	0.42
1978	Residential	Biofuel	t/kt	0.42	2.52	1.2666	0.42	1.2666	0.42	0.42	0.42	0.42	0.42	0.42	0.42	0.42	0.42	0.42	0.93254	0.42	2.52	1.68	0.42	1.2666	0.42	0.93254	0.42	0.42	2.52	1.2666	0.42	0.93254	2.52	1.2666	1.2666	1.2666	0.93254	1.2666	0.42	0.42	1.2666	1.2666	0.42	1.25517	0.42	1.2666	1.2666	1.2666	0.42
1979	Residential	Biofuel	t/kt	0.42	2.52	1.2666	0.42	1.2666	0.42	0.42	0.42	0.42	0.42	0.42	0.42	0.42	0.42	0.42	0.93254	0.42	2.52	1.68	0.42	1.2666	0.42	0.93254	0.42	0.42	2.52	1.2666	0.42	0.93254	2.52	1.2666	1.2666	1.2666	0.93254	1.2666	0.42	0.42	1.2666	1.2666	0.42	1.25517	0.42	1.2666	1.2666	1.2666	0.42
1980	Residential	Biofuel	t/kt	0.42	2.52	1.2666	0.42	1.2666	0.42	0.42	0.42	0.42	0.42	0.42	0.42	0.42	0.42	0.42	0.93254	0.42	2.52	1.68	0.42	1.2666	0.42	0.93254	0.42	0.42	2.52	1.2666	0.42	0.93254	2.52	1.2666	1.2666	1.2666	0.93254	1.2666	0.42	0.42	1.2666	1.2666	0.42	1.25517	0.42	1.2666	1.2666	1.2666	0.42
1981	Residential	Biofuel	t/kt	0.42	2.52	1.2666	0.42	1.2666	0.42	0.42	0.42	0.42	0.42	0.42	0.42	0.42	0.42	0.42	0.93254	0.42	2.52	1.68	0.42	1.2666	0.42	0.93254	0.42	0.42	2.52	1.2666	0.42	0.93254	2.52	1.2666	1.2666	1.2666	0.93254	1.2666	0.42	0.42	1.2666	1.2666	0.42	1.25517	0.42	1.2666	1.2666	1.2666	0.42
1982	Residential	Biofuel	t/kt	0.42	2.52	1.2666	0.42	1.2666	0.42	0.42	0.42	0.42	0.42	0.42	0.42	0.42	0.42	0.42	0.93254	0.42	2.52	1.68	0.42	1.2666	0.42	0.93254	0.42	0.42	2.52	1.2666	0.42	0.93254	2.52	1.2666	1.2666	1.2666	0.93254	1.2666	0.42	0.42	1.2666	1.2666	0.42	1.25517	0.42	1.2666	1.2666	1.2666	0.42
1983	Residential	Biofuel	t/kt	0.42	2.52	1.2666	0.42	1.2666	0.42	0.42	0.42	0.42	0.42	0.42	0.42	0.42	0.42	0.42	0.93254	0.42	2.52	1.68	0.42	1.2666	0.42	0.93254	0.42	0.42	2.52	1.2666	0.42	0.93254	2.52	1.2666	1.2666	1.2666	0.93254	1.2666	0.42	0.42	1.2666	1.2666	0.42	1.25517	0.42	1.2666	1.2666	1.2666	0.42
1984	Residential	Biofuel	t/kt	0.42	2.52	1.2666	0.42	1.2666	0.42	0.42	0.42	0.42	0.42	0.42	0.42	0.42	0.42	0.42	0.93254	0.42	2.52	1.68	0.42	1.2666	0.42	0.93254	0.42	0.42	2.52	1.2666	0.42	0.93254	2.52	1.2666	1.2666	1.2666	0.93254	1.2666	0.42	0.42	1.2666	1.2666	0.42	1.25517	0.42	1.2666	1.2666	1.2666	0.42
1985	Residential	Biofuel	t/kt	0.42	2.52	1.2666	0.42	1.2666	0.42	0.42	0.42	0.42	0.42	0.42	0.42	0.42	0.42	0.42	0.93254	0.42	2.52	1.68	0.42	1.2666	0.42	0.93254	0.42	0.42	2.52	1.2666	0.42	0.93254	2.52	1.2666	1.2666	1.2666	0.93254	1.2666	0.42	0.42	1.2666	1.2666	0.42	1.25517	0.42	1.2666	1.2666	1.2666	0.42
1986	Residential	Biofuel	t/kt	0.42	2.52	1.2666	0.42	1.2666	0.42	0.42	0.42	0.42	0.42	0.42	0.42	0.42	0.42	0.42	0.93254	0.42	2.52	1.68	0.42	1.2666	0.42	0.93254	0.42	0.42	2.52	1.2666	0.42	0.93254	2.52	1.2666	1.2666	1.2666	0.93254	1.2666	0.42	0.42	1.2666	1.2666	0.42	1.25517	0.42	1.2666	1.2666	1.2666	0.42
1987	Residential	Biofuel	t/kt	0.42	2.52	1.2666	0.42	1.2666	0.42	0.42	0.42	0.42	0.42	0.42	0.42	0.42	0.42	0.42	0.93254	0.42	2.52	1.68	0.42	1.2666	0.42	0.93254	0.42	0.42	2.52	1.2666	0.42	0.93254	2.52	1.2666	1.2666	1.2666	0.93254	1.2666	0.42	0.42	1.2666	1.2666	0.42	1.25517	0.42	1.2666	1.2666	1.2666	0.42
1988	Residential	Biofuel	t/kt	0.42	2.52	1.2666	0.42	1.2666	0.42	0.42	0.42	0.42	0.42	0.42	0.42	0.42	0.42	0.42	0.93254	0.42	2.52	1.68	0.42	1.2666	0.42	0.93254	0.42	0.42	2.52	1.2666	0.42	0.93254	2.52	1.2666	1.2666	1.2666	0.93254	1.2666	0.42	0.42	1.2666	1.2666	0.42	1.25517	0.42	1.2666	1.2666	1.2666	0.42
1989	Residential	Biofuel	t/kt	0.42	2.52	1.2666	0.42	1.2666	0.42	0.42	0.42	0.42	0.42	0.42	0.42	0.42	0.42	0.42	0.93254	0.42	2.52	1.68	0.42	1.2666	0.42	0.93254	0.42	0.42	2.52	1.2666	0.42	0.93254	2.52	1.2666	1.2666	1.2666	0.93254	1.2666	0.42	0.42	1.2666	1.2666	0.42	1.25517	0.42	1.2666	1.2666	1.2666	0.42
1990	Residential	Biofuel	t/kt	0.42	2.52	1.2666	0.42	1.2666	0.42	0.42	0.42	0.42	0.42	0.42	0.42	0.42	0.42	0.42	0.93254	0.42	2.52	1.68	0.42	1.2666	0.42	0.93254	0.42	0.42	2.52	1.2666	0.42	0.93254	2.52	1.2666	1.2666	1.2666	0.93254	1.2666	0.42	0.42	1.2666	1.2666	0.42	1.25517	0.42	1.2666	1.2666	1.2666	0.42
1991	Residential	Biofuel	t/kt	0.42	2.52	1.2666	0.42	1.2666	0.42	0.42	0.42	0.42	0.42	0.42	0.42	0.42	0.42	0.42	0.93254	0.42	2.52	1.68	0.42	1.2666	0.42	0.93254	0.42	0.42	2.52	1.2666	0.42	0.93254	2.52	1.2666	1.2666	1.2666	0.93254	1.2666	0.42	0.42	1.2666	1.2666	0.42	1.19304	0.42	1.2666	1.2666	1.2666	0.42
1992	Residential	Biofuel	t/kt	0.42	2.52	1.2666	0.42	1.2666	0.42	0.42	0.42	0.42	0.42	0.42	0.42	0.42	0.42	0.42	0.93254	0.42	2.52	1.68	0.42	1.2666	0.42	0.93254	0.42	0.42	2.52	1.2666	0.42	0.93254	2.52	1.2666	1.2666	1.2666	0.93254	1.2666	0.42	0.42	1.2666	1.2666	0.42	1.13856	0.42	1.2666	1.2666	1.2666	0.42
1993	Residential	Biofuel	t/kt	0.42	2.52	1.2666	0.42	1.2666	0.42	0.42	0.42	0.42	0.42	0.42	0.42	0.42	0.42	0.42	0.93254	0.42	2.52	1.68	0.42	1.2666	0.42	0.93254	0.42	0.42	2.52	1.2666	0.42	0.93254	2.52	1.2666	1.2666	1.2666	0.93254	1.2666	0.42	0.42	1.2666	1.2666	0.42	1.08711	0.42	1.2666	1.2666	1.2666	0.42
1994	Residential	Biofuel	t/kt	0.42	2.52	1.2666	0.42	1.2666	0.42	0.42	0.42	0.42	0.42	0.42	0.42	0.42	0.42	0.42	0.93254	0.42	2.52	1.68	0.42	1.2666	0.42	0.93254	0.42	0.42	2.52	1.2666	0.42	0.93254	2.52	1.2666	1.2666	1.2666	0.93254	1.2666	0.42	0.42	1.2666	1.2666	0.42	1.04647	0.42	1.2666	1.2666	1.2666	0.42
1995	Residential	Biofuel	t/kt	0.42	2.52	1.2666	0.42	1.2666	0.42	0.42	0.42	0.42	0.42	0.42	0.42	0.42	0.42	0.42	0.93254	0.42	2.52	1.68	0.42	1.2666	0.42	0.93254	0.42	0.42	2.52	1.2666	0.42	0.93254	2.52	1.2666	1.2666	1.2666	0.93254	1.2666	0.42	0.42	1.2666	1.2666	0.42	1.00993	0.42	1.2666	1.2666	1.2666	0.42
1996	Residential	Biofuel	t/kt	0.42	2.52	1.2666	0.42	1.2666	0.42	0.42	0.42	0.42	0.42	0.42	0.42	0.42	0.42	0.42	0.93254	0.42	2.52	1.68	0.42	1.2666	0.42	0.93254	0.42	0.42	2.52	1.2666	0.42	0.93254	2.52	1.2666	1.2666	1.2666	0.93254	1.2666	0.42	0.42	1.2666	1.2666	0.42	0.968559	0.42	1.2666	1.2666	1.2666	0.42
1997	Residential	Biofuel	t/kt	0.42	2.52	1.2666	0.42	1.2666	0.42	0.42	0.42	0.42	0.42	0.42	0.42	0.42	0.42	0.42	0.93254	0.42	2.52	1.68	0.42	1.2666	0.42	0.93254	0.42	0.42	2.52	1.2666	0.42	0.93254	2.52	1.2666	1.2666	1.2666	0.93254	1.2666	0.42	0.42	1.2666	1.2666	0.42	0.93012	0.42	1.2666	1.2666	1.2666	0.42
1998	Residential	Biofuel	t/kt	0.42	2.52	1.2666	0.42	1.2666	0.42	0.42	0.42	0.42	0.42	0.42	0.42	0.42	0.42	0.42	0.93254	0.42	2.52	1.68	0.42	1.2666	0.42	0.93254	0.42	0.42	2.52	1.2666	0.42	0.93254	2.52	1.2666	1.2666	1.2666	0.93254	1.2666	0.42	0.42	1.2666	1.2666	0.42	0.903555	0.42	1.2666	1.2666	1.2666	0.42
1999	Residential	Biofuel	t/kt	0.42	2.52	1.2666	0.42	1.2666	0.42	0.42	0.42	0.42	0.42	0.42	0.42	0.42	0.42	0.42	0.93254	0.42	2.52	1.68	0.42	1.2666	0.42	0.93254	0.42	0.42	2.52	1.2666	0.42	0.93254	2.52	1.2666	1.2666	1.2666	0.93254	1.2666	0.42	0.42	1.2666	1.2666	0.42	0.871584	0.42	1.2666	1.2666	1.2666	0.42
2000	Residential	Biofuel	t/kt	0.42	2.52	1.2666	0.42	1.2666	0.42	0.42	0.42	0.42	0.42	0.42	0.42	0.42	0.42	0.42	0.93254	0.42	2.52	1.68	0.42	1.2666	0.42	0.93254	0.42	0.42	2.52	1.2666	0.42	0.93254	2.52	1.2666	1.2666	1.2666	0.93254	1.2666	0.42	0.42	1.2666	1.2666	0.42	0.852727	0.42	1.2666	1.2666	1.2666	0.42
2001	Residential	Biofuel	t/kt	0.42	2.52	1.2666	0.42	1.2666	0.42	0.42	0.42	0.42	0.42	0.42	0.42	0.42	0.42	0.42	0.93254	0.42	2.52	1.68	0.42	1.2666	0.42	0.93254	0.42	0.42	2.52	1.2666	0.42	0.93254	2.52	1.2666	1.2666	1.2666	0.93254	1.2666	0.42	0.42	1.2666	1.2666	0.42	0.855202	0.42	1.2666	1.2666	1.2666	0.42
2002	Residential	Biofuel	t/kt	0.42	2.52	1.2666	0.42	1.2666	0.42	0.42	0.42	0.42	0.42	0.42	0.42	0.42	0.42	0.42	0.93254	0.42	2.52	1.68	0.42	1.2666	0.42	0.93254	0.42	0.42	2.52	1.2666	0.42	0.93254	2.52	1.2666	1.2666	1.2666	0.93254	1.2666	0.42	0.42	1.2666	1.2666	0.42	0.833473	0.42	1.2666	1.2666	1.2666	0.42
2003	Residential	Biofuel	t/kt	0.42	2.52	1.2666	0.42	1.2666	0.42	0.42	0.42	0.42	0.42	0.42	0.42	0.42	0.42	0.42	0.93254	0.42	2.52	1.68	0.42	1.2666	0.42	0.93254	0.42	0.42	2.52	1.2666	0.42	0.93254	2.52	1.2666	1.2666	1.2666	0.93254	1.2666	0.42	0.42	1.2666	1.2666	0.42	0.830865	0.42	1.2666	1.2666	1.2666	0.42
2004	Residential	Biofuel	t/kt	0.42	2.52	1.2666	0.42	1.2666	0.42	0.42	0.42	0.42	0.42	0.42	0.42	0.42	0.42	0.42	0.93254	0.42	2.52	1.68	0.42	1.2666	0.42	0.93254	0.42	0.42	2.52	1.2666	0.42	0.93254	2.52	1.2666	1.2666	1.2666	0.93254	1.2666	0.42	0.42	1.2666	1.2666	0.42	0.837143	0.42	1.2666	1.2666	1.2666	0.42
2005	Residential	Biofuel	t/kt	0.42	2.52	1.2666	0.42	1.2666	0.42	0.42	0.42	0.42	0.42	0.42	0.42	0.42	0.42	0.42	0.93254	0.42	2.52	1.68	0.42	1.2666	0.42	0.93254	0.42	0.42	2.52	1.2666	0.42	0.93254	2.52	1.2666	1.2666	1.2666	0.93254	1.2666	0.42	0.42	1.2666	1.2666	0.42	0.840128	0.42	1.2666	1.2666	1.2666	0.42
2006	Residential	Biofuel	t/kt	0.42	2.52	1.2666	0.42	1.2666	0.42	0.42	0.42	0.42	0.42	0.42	0.42	0.42	0.42	0.42	0.93254	0.42	2.52	1.68	0.42	1.2666	0.42	0.93254	0.42	0.42	2.52	1.2666	0.42	0.93254	2.52	1.2666	1.2666	1.2666	0.93254	1.2666	0.42	0.42	1.2666	1.2666	0.42	0.821548	0.42	1.2666	1.2666	1.2666	0.42
2007	Residential	Biofuel	t/kt	0.42	2.52	1.2666	0.42	1.2666	0.42	0.42	0.42	0.42	0.42	0.42	0.42	0.42	0.42	0.42	0.93254	0.42	2.52	1.68	0.42	1.2666	0.42	0.93254	0.42	0.42	2.52	1.2666	0.42	0.93254	2.52	1.2666	1.2666	1.2666	0.93254	1.2666	0.42	0.42	1.2666	1.2666	0.42	0.864617	0.42	1.2666	1.2666	1.2666	0.42
2008	Residential	Biofuel	t/kt	0.42	2.52	1.2666	0.42	1.2666	0.42	0.42	0.42	0.42	0.42	0.42	0.42	0.42	0.42	0.42	0.93254	0.42	2.52	1.68	0.42	1.2666	0.42	0.93254	0.42	0.42	2.52	1.2666	0.42	0.93254	2.52	1.2666	1.2666	1.2666	0.93254	1.2666	0.42	0.42	1.2666	1.2666	0.42	0.919275	0.42	1.2666	1.2666	1.2666	0.42
2009	Residential	Biofuel	t/kt	0.42	2.52	1.2666	0.42	1.2666	0.42	0.42	0.42	0.42	0.42	0.42	0.42	0.42	0.42	0.42	0.93254	0.42	2.52	1.68	0.42	1.2666	0.42	0.93254	0.42	0.42	2.52	1.2666	0.42	0.93254	2.52	1.2666	1.2666	1.2666	0.93254	1.2666	0.42	0.42	1.2666	1.2666	0.42	0.947422	0.42	1.2666	1.2666	1.2666	0.42
2010	Residential	Biofuel	t/kt	0.42	2.52	1.2666	0.42	1.2666	0.42	0.42	0.42	0.42	0.42	0.42	0.42	0.42	0.42	0.42	0.93254	0.42	2.52	1.68	0.42	1.2666	0.42	0.93254	0.42	0.42	2.52	1.2666	0.42	0.93254	2.52	1.2666	1.2666	1.2666	0.93254	1.2666	0.42	0.42	1.2666	1.2666	0.42	0.993772	0.42	1.2666	1.2666	1.2666	0.42
2011	Residential	Biofuel	t/kt	0.42	2.52	1.2666	0.42	1.2666	0.42	0.42	0.42	0.42	0.42	0.42	0.42	0.42	0.42	0.42	0.93254	0.42	2.52	1.68	0.42	1.2666	0.42	0.93254	0.42	0.42	2.52	1.2666	0.42	0.93254	2.52	1.2666	1.2666	1.2666	0.93254	1.2666	0.42	0.42	1.2666	1.2666	0.42	1.04117	0.42	1.2666	1.2666	1.2666	0.42
2012	Residential	Biofuel	t/kt	0.42	2.52	1.2666	0.42	1.2666	0.42	0.42	0.42	0.42	0.42	0.42	0.42	0.42	0.42	0.42	0.93254	0.42	2.52	1.68	0.42	1.2666	0.42	0.93254	0.42	0.42	2.52	1.2666	0.42	0.93254	2.52	1.2666	1.2666	1.2666	0.93254	1.2666	0.42	0.42	1.2666	1.2666	0.42	1.08493	0.42	1.2666	1.2666	1.2666	0.42
2013	Residential	Biofuel	t/kt	0.42	2.52	1.2666	0.42	1.2666	0.42	0.42	0.42	0.42	0.42	0.42	0.42	0.42	0.42	0.42	0.93254	0.42	2.52	1.68	0.42	1.2666	0.42	0.93254	0.42	0.42	2.52	1.2666	0.42	0.93254	2.52	1.2666	1.2666	1.2666	0.93254	1.2666	0.42	0.42	1.2666	1.2666	0.42	1.15182	0.42	1.2666	1.2666	1.2666	0.42
2014	Residential	Biofuel	t/kt	0.42	2.52	1.2666	0.42	1.2666	0.42	0.42	0.42	0.42	0.42	0.42	0.42	0.42	0.42	0.42	0.93254	0.42	2.52	1.68	0.42	1.2666	0.42	0.93254	0.42	0.42	2.52	1.2666	0.42	0.93254	2.52	1.2666	1.2666	1.2666	0.93254	1.2666	0.42	0.42	1.2666	1.2666	0.42	1.13352	0.42	1.2666	1.2666	1.2666	0.42
2015	Residential	Biofuel	t/kt	0.42	2.52	1.2666	0.42	1.2666	0.42	0.42	0.42	0.42	0.42	0.42	0.42	0.42	0.42	0.42	0.93254	0.42	2.52	1.68	0.42	1.2666	0.42	0.93254	0.42	0.42	2.52	1.2666	0.42	0.93254	2.52	1.2666	1.2666	1.2666	0.93254	1.2666	0.42	0.42	1.2666	1.2666	0.42	1.1265	0.42	1.2666	1.2666	1.2666	0.42
2016	Residential	Biofuel	t/kt	0.42	2.52	1.2666	0.42	1.2666	0.42	0.42	0.42	0.42	0.42	0.42	0.42	0.42	0.42	0.42	0.93254	0.42	2.52	1.68	0.42	1.2666	0.42	0.93254	0.42	0.42	2.52	1.2666	0.42	0.93254	2.52	1.2666	1.2666	1.2666	0.93254	1.2666	0.42	0.42	1.2666	1.2666	0.42	1.16422	0.42	1.2666	1.2666	1.2666	0.42
2017	Residential	Biofuel	t/kt	0.42	2.52	1.2666	0.42	1.2666	0.42	0.42	0.42	0.42	0.42	0.42	0.42	0.42	0.42	0.42	0.93254	0.42	2.52	1.68	0.42	1.2666	0.42	0.93254	0.42	0.42	2.52	1.2666	0.42	0.93254	2.52	1.2666	1.2666	1.2666	0.93254	1.2666	0.42	0.42	1.2666	1.2666	0.42	1.13052	0.42	1.2666	1.2666	1.2666	0.42
2018	Residential	Biofuel	t/kt	0.42	2.52	1.2666	0.42	1.2666	0.42	0.42	0.42	0.42	0.42	0.42	0.42	0.42	0.42	0.42	0.93254	0.42	2.52	1.68	0.42	1.2666	0.42	0.93254	0.42	0.42	2.52	1.2666	0.42	0.93254	2.52	1.2666	1.2666	1.2666	0.93254	1.2666	0.42	0.42	1.2666	1.2666	0.42	1.09823	0.42	1.2666	1.2666	1.2666	0.42
2019	Residential	Biofuel	t/kt	0.42	2.52	1.2666	0.42	1.2666	0.42	0.42	0.42	0.42	0.42	0.42	0.42	0.42	0.42	0.42	0.93254	0.42	2.52	1.68	0.42	1.2666	0.42	0.93254	0.42	0.42	2.52	1.2666	0.42	0.93254	2.52	1.2666	1.2666	1.2666	0.93254	1.2666	0.42	0.42	1.2666	1.2666	0.42	1.05535	0.42	1.2666	1.2666	1.2666	0.42
2020	Residential	Biofuel	t/kt	0.42	2.52	1.2666	0.42	1.2666	0.42	0.42	0.42	0.42	0.42	0.42	0.42	0.42	0.42	0.42	0.93254	0.42	2.52	1.68	0.42	1.2666	0.42	0.93254	0.42	0.42	2.52	1.2666	0.42	0.93254	2.52	1.2666	1.2666	1.2666	0.93254	1.2666	0.42	0.42	1.2666	1.2666	0.42	1.01423	0.42	1.2666	1.2666	1.2666	0.42
1970	Mineral-industry	Brick production	t/kt	0.00370448	0.00621383	0.00365799	0.00026026	0.00369623	0.00389073	0.00389073	0.00366014	0.00324312	0.00389073	0.00017892	0.000178102	0.00316265	0.00389073	0.00367487	0.00383595	0.00389073	0.00530751	0.000172721	0.00389073	0.00389073	0.00389073	0.00389073	0.0037179	0.00389073	0.00538949	0.00389073	0.00366448	0.00389073	0.00533126	0.00374715	0.00389073	0.00389073	0.00389073	0.00389073	0.000172113	0.00389073	0.00389073	0.00389073	0.00366134	0.0066054	0.00366469	0.00389073	0.00371201	0.00389073	0.00026026
1971	Mineral-industry	Brick production	t/kt	0.00371455	0.00587981	0.00365825	0.00026026	0.00369624	0.00389073	0.00389073	0.00366036	0.00314349	0.00389073	0.00017893	0.000177185	0.0031629	0.00389073	0.00367499	0.00383471	0.00389073	0.00525582	0.000172705	0.00389073	0.00389073	0.00389073	0.00389073	0.00372624	0.00389073	0.00535203	0.00389073	0.00365553	0.00389073	0.00533152	0.0037507	0.00389073	0.00389073	0.00389073	0.00389073	0.000171545	0.00389073	0.00389073	0.00389073	0.00366118	0.0066054	0.00366255	0.00389073	0.00370482	0.00389073	0.00026026
1972	Mineral-industry	Brick production	t/kt	0.00389073	0.0053286	0.00361364	0.00026026	0.00369626	0.00389073	0.00389073	0.00368793	0.0030581	0.00389073	0.000178861	0.000175524	0.00309619	0.00389073	0.00369671	0.00383552	0.00389073	0.00518775	0.00018119	0.00389073	0.00389073	0.00389073	0.00389073	0.00373622	0.00389073	0.00583106	0.0038303	0.00364507	0.00389064	0.00525471	0.00375386	0.00389073	0.00389073	0.00389073	0.00389073	0.000171384	0.00389073	0.00389073	0.00389073	0.00366149	0.0066054	0.00367312	0.00389073	0.00369828	0.00389073	0.00026026
1973	Mineral-industry	Brick production	t/kt	0.00389073	0.00566364	0.00358898	0.00026026	0.0036542	0.00389073	0.00389073	0.00370062	0.0029841	0.00389073	0.000183791	0.000172708	0.00309645	0.00389073	0.00369692	0.00376104	0.00389073	0.0051221	0.000176326	0.00389073	0.00389073	0.00389073	0.00389073	0.00369625	0.00389073	0.0055575	0.0037809	0.00362567	0.00388761	0.00525634	0.00375683	0.00389073	0.00389073	0.00389073	0.00389073	0.000164733	0.00389073	0.00389073	0.00389073	0.00365711	0.0066054	0.00368341	0.00389073	0.00369674	0.00389073	0.00026026
1974	Mineral-industry	Brick production	t/kt	0.00389073	0.00533772	0.00358039	0.00026026	0.00365373	0.00389073	0.00389073	0.0037007	0.00291937	0.00389073	0.000129198	0.000174663	0.00303697	0.00389073	0.0036971	0.00376105	0.00389073	0.00505818	0.000175167	0.00389073	0.00389073	0.00389073	0.00389073	0.00369626	0.00389073	0.00555895	0.00374203	0.00361895	0.00388435	0.00518761	0.00375143	0.00389073	0.00389073	0.00389073	0.00389073	0.000164217	0.00389073	0.00389073	0.00389073	0.00364348	0.0066054	0.00367153	0.00389073	0.00369658	0.00389073	0.00026026
1975	Mineral-industry	Brick production	t/kt	0.00389073	0.00537061	0.00358044	0.00026026	0.00365714	0.00389073	0.00389073	0.00370264	0.00286226	0.00389073	0.000126275	0.000176721	0.00261663	0.00389073	0.00369721	0.00373339	0.00389073	0.00496363	0.000187652	0.00389073	0.00389073	0.00389073	0.00389073	0.00366645	0.00389073	0.00548841	0.0036818	0.00361584	0.00388207	0.00515345	0.00371036	0.00389073	0.00389073	0.00389073	0.00389073	0.000164321	0.00389073	0.00389073	0.00389073	0.00364178	0.0066054	0.00366917	0.00389073	0.00368472	0.00389073	0.00026026
1976	Mineral-industry	Brick production	t/kt	0.00389073	0.00537917	0.00356748	0.00026026	0.00365615	0.00389072	0.00389072	0.00372035	0.00281146	0.00389072	0.000124626	0.000173467	0.00257627	0.00389072	0.00372485	0.00373318	0.00389072	0.00490457	0.000170654	0.00389072	0.00389073	0.00389072	0.00389073	0.00366779	0.00389073	0.00535609	0.00359113	0.00360648	0.00387979	0.00509107	0.00372479	0.00389073	0.00389073	0.00389073	0.00389073	0.000170037	0.00389072	0.00389073	0.00389073	0.0036459	0.0066054	0.00368987	0.00389073	0.00367759	0.00389073	0.00026026
1977	Mineral-industry	Brick production	t/kt	0.00389073	0.00493007	0.00355117	0.00026026	0.00365652	0.00389072	0.00389072	0.00371578	0.00276602	0.00389072	0.000118595	0.000169004	0.00254062	0.00389072	0.00369706	0.00373269	0.00389072	0.00488004	0.000166143	0.00389072	0.00389073	0.00389072	0.00389073	0.00366952	0.00389073	0.00485613	0.00355619	0.00359848	0.00385919	0.00511188	0.00377427	0.00389073	0.00389073	0.00389073	0.00389073	0.000171413	0.00389072	0.00389073	0.00389073	0.00364037	0.0066054	0.0036702	0.00389073	0.00367704	0.00389073	0.00026026
1978	Mineral-industry	Brick production	t/kt	0.00389073	0.00471063	0.00355213	0.00026026	0.00355988	0.00389072	0.00389072	0.00371099	0.00276604	0.00389072	0.000117744	0.000166381	0.00250884	0.00389072	0.00369717	0.0037322	0.00389072	0.0048348	0.0001634	0.00389072	0.00389073	0.00389072	0.00389073	0.00369629	0.00389073	0.00463065	0.00356867	0.00359205	0.00387232	0.00503373	0.00377562	0.00389073	0.00389073	0.00389073	0.00375627	0.000168904	0.00389072	0.00389073	0.00389073	0.00363374	0.0066054	0.00364902	0.00389073	0.00367093	0.00389073	0.00026026
1979	Mineral-industry	Brick production	t/kt	0.00388846	0.00448786	0.00350362	0.00026026	0.00356262	0.00389072	0.00389072	0.00370979	0.00272518	0.00389072	0.000117334	0.000163674	0.00248042	0.00389072	0.00369716	0.00369626	0.00389072	0.00477896	0.000162862	0.00389072	0.00389073	0.00389072	0.00389027	0.00369629	0.00389073	0.00441464	0.00356814	0.0035874	0.00387759	0.00500614	0.0037657	0.00389073	0.00389073	0.0038246	0.00376794	0.000167594	0.00389072	0.00389073	0.00389073	0.00362815	0.0066054	0.00365541	0.00389073	0.00366549	0.00389073	0.000259978
1980	Mineral-industry	Brick production	t/kt	0.00388462	0.00401362	0.0035034	0.00026026	0.00356201	0.00389072	0.00389072	0.0037074	0.00268823	0.00389072	0.000117888	0.000161565	0.00245477	0.00389072	0.00369717	0.0036636	0.00389072	0.00473154	0.000158428	0.00389072	0.00389073	0.00389072	0.0038895	0.00366718	0.00389073	0.00408613	0.00356925	0.00358398	0.00388253	0.00488406	0.00377435	0.00389073	0.00389073	0.00365901	0.00365679	0.000167024	0.00389072	0.00389073	0.00389073	0.00362499	0.0066054	0.00366194	0.00389073	0.00365941	0.00389073	0.000259501
1981	Mineral-industry	Brick production	t/kt	0.00388252	0.00391441	0.00350387	0.00026026	0.00356273	0.00389072	0.00389072	0.00371295	0.00268835	0.00389072	0.000115034	0.000171468	0.00244291	0.00389072	0.00369715	0.00366476	0.00389072	0.00473799	0.000155096	0.00389072	0.00389073	0.00389072	0.00388909	0.00364648	0.00389073	0.0043126	0.00356002	0.00358235	0.00388008	0.00482244	0.00378026	0.00389073	0.00389073	0.00367603	0.00365228	0.000168237	0.00389072	0.00389073	0.00389073	0.00362896	0.0066054	0.0036632	0.00389073	0.00365516	0.00389073	0.00025924
1982	Mineral-industry	Brick production	t/kt	0.00387002	0.00398142	0.00350426	0.00026026	0.00356928	0.00389072	0.00389072	0.00373922	0.00272551	0.00389072	0.000111072	0.000171522	0.00244315	0.00389072	0.00369756	0.00366364	0.00389072	0.004733	0.000143655	0.00389072	0.00389073	0.00389072	0.00388658	0.00361607	0.00389073	0.0035293	0.00355537	0.00358591	0.00388243	0.00479819	0.00370222	0.00389073	0.00389073	0.00359756	0.00365975	0.000171849	0.00389072	0.00389073	0.00389073	0.0036285	0.0066054	0.00365774	0.00389073	0.00364968	0.00389073	0.000257683
1983	Mineral-industry	Brick production	t/kt	0.00384381	0.00387875	0.00350517	0.00026026	0.00356696	0.00389072	0.00389072	0.00372745	0.00276663	0.00389072	0.000106576	0.000170732	0.00244353	0.00389072	0.00376203	0.00364515	0.00389072	0.00475845	0.000142744	0.00389072	0.00389073	0.00389072	0.00388134	0.00360863	0.00389073	0.00360132	0.00354881	0.00357382	0.00388332	0.00479768	0.00360908	0.00389073	0.00389073	0.00355138	0.00366601	0.000174108	0.00389072	0.00389073	0.00389073	0.00362901	0.0066054	0.00363508	0.00389073	0.00364594	0.00389073	0.000254423
1984	Mineral-industry	Brick production	t/kt	0.00385511	0.00389267	0.00350457	0.00026026	0.00354804	0.00389072	0.00389072	0.0037331	0.0028123	0.00389072	8.84657e-05	0.000164343	0.0024323	0.00389072	0.00372479	0.0035565	0.00389072	0.00477065	0.00013021	0.00389072	0.00389073	0.00389072	0.0038836	0.00358692	0.00389073	0.00388125	0.00353884	0.00355675	0.00388127	0.00482063	0.00361721	0.00389073	0.00389073	0.00355015	0.00364979	0.000168333	0.00389072	0.00389073	0.00389073	0.00362069	0.0066054	0.00363468	0.00389073	0.00364116	0.00389073	0.000255829
1985	Mineral-industry	Brick production	t/kt	0.00386622	0.00394169	0.00350429	0.00026026	0.00356496	0.00389071	0.00389071	0.00373449	0.00272638	0.00389071	7.90069e-05	0.000156187	0.00243262	0.00389071	0.00372448	0.00355105	0.00389071	0.00479619	0.000130207	0.00389071	0.00389073	0.00389071	0.00388582	0.00354854	0.00389073	0.0037825	0.00354811	0.0035457	0.00388239	0.00455768	0.00350947	0.00389073	0.00389073	0.00358621	0.00362434	0.000167412	0.00389071	0.00389073	0.00389073	0.00361888	0.0066054	0.00361859	0.00389073	0.00363718	0.00389073	0.000257211
1986	Mineral-industry	Brick production	t/kt	0.00388131	0.00390944	0.00350516	0.00026026	0.00354746	0.00389072	0.00389072	0.00371328	0.002675	0.00389072	6.34887e-05	0.000151284	0.0024221	0.00389072	0.00369668	0.00350246	0.00389072	0.00481304	0.000130184	0.00389072	0.00389073	0.00389072	0.00388884	0.00355283	0.00389073	0.0039452	0.00355348	0.00353955	0.00388135	0.00456119	0.00350765	0.00389073	0.00389073	0.00367074	0.00360617	0.00016225	0.00389072	0.00389073	0.00389073	0.00361849	0.0066054	0.00361717	0.00389073	0.00363366	0.00389073	0.000259089
1987	Mineral-industry	Brick production	t/kt	0.00387137	0.00390518	0.0035052	0.00026026	0.00354618	0.00389072	0.00389072	0.00368395	0.00261635	0.00389072	4.24985e-05	0.000149636	0.00242232	0.00389072	0.00369669	0.00306872	0.00389072	0.00483178	0.000130201	0.00389072	0.00389073	0.00389072	0.00388685	0.00354663	0.00389073	0.00409222	0.00355868	0.003537	0.00388286	0.00446874	0.00350497	0.00376242	0.00389073	0.00362761	0.00359424	0.000161847	0.00389072	0.00389073	0.00389073	0.00361253	0.0066054	0.00360428	0.00389073	0.00362761	0.00389073	0.000253647
1988	Mineral-industry	Brick production	t/kt	0.00387913	0.00395413	0.00350552	0.00026026	0.00354958	0.00389072	0.00389072	0.00367891	0.00254857	0.00389072	3.63174e-05	0.000149633	0.00241232	0.00389072	0.00369671	0.00296699	0.00389072	0.0048508	0.000130199	0.00389072	0.00389073	0.00389072	0.00388841	0.00350217	0.00389073	0.00351951	0.00356299	0.00353618	0.00388377	0.00402234	0.00350394	0.00377657	0.00389073	0.00367752	0.00367247	0.000159741	0.00389072	0.00389073	0.00389073	0.00357484	0.0066054	0.00360363	0.00389073	0.00362477	0.00389073	0.000251701
1989	Mineral-industry	Brick production	t/kt	0.00386601	0.00392981	0.00350605	0.00026026	0.00354775	0.00389072	0.00389072	0.00364378	0.00254892	0.00389072	2.88909e-05	0.000146141	0.00235004	0.00389072	0.00369671	0.00272122	0.00389072	0.00488995	0.000127725	0.00389072	0.00389073	0.00389072	0.00388578	0.00350221	0.00389073	0.00353402	0.00357703	0.00353746	0.00388464	0.00397563	0.00350326	0.00377686	0.00389073	0.00360029	0.00360826	0.000159494	0.00389072	0.00389073	0.00389073	0.00354598	0.0066054	0.0035061	0.00389073	0.00362367	0.00389073	0.000249879
1990	Mineral-industry	Brick production	t/kt	0.00363041	0.00380805	0.00350378	0.00026026	0.00354025	0.00389072	0.00389072	0.0036131	0.00243504	0.00389072	2.88161e-05	0.00013654	0.00234237	0.00389072	0.0036967	0.00197547	0.00389072	0.0045977	0.000125274	0.00389072	0.00389073	0.00389072	0.00370373	0.00350209	0.00389073	0.00351466	0.00359426	0.00352478	0.00388442	0.00370937	0.00360319	0.00380137	0.00389073	0.00253603	0.00368284	0.000159745	0.00389072	0.00389073	0.00389073	0.00350087	0.0066054	0.00340211	0.00389073	0.00361895	0.00389073	0.000234533
1991	Mineral-industry	Brick production	t/kt	0.00367526	0.00351351	0.00350367	0.00026026	0.00354826	0.00389072	0.00389072	0.00356799	0.00211075	0.00389072	2.67152e-05	0.000130609	0.00195584	0.00389072	0.00369668	0.0022591	0.00389072	0.00384476	0.000121066	0.00389072	0.00389073	0.00389072	0.00377848	0.00350212	0.00389073	0.00351449	0.00357329	0.00349184	0.00388489	0.0036474	0.00360157	0.00379829	0.00389073	0.00253197	0.00368023	0.000158022	0.00389072	0.00389073	0.00389073	0.00349117	0.0066054	0.00325075	0.00389073	0.00360844	0.00389073	0.000231383
1992	Mineral-industry	Brick production	t/kt	0.00366452	0.00351351	0.00350363	0.00026026	0.00354487	0.00389072	0.00389072	0.00349366	0.00211082	0.00389072	2.23888e-05	0.000126633	0.00195646	0.00389072	0.00369665	0.00213882	0.00389072	0.0035743	0.00011843	0.00389072	0.00389073	0.00389072	0.00378647	0.00350221	0.00389073	0.00351497	0.0035932	0.00348064	0.00292399	0.00351351	0.0036089	0.00379436	0.00389073	0.00253592	0.00369576	0.000154346	0.00389072	0.00389073	0.00389073	0.00342506	0.0066054	0.00315456	0.00389073	0.00360263	0.00389073	0.00023035
1993	Mineral-industry	Brick production	t/kt	0.00367498	0.00351351	0.00350354	0.00026026	0.00353227	0.00389072	0.00389072	0.00353928	0.00194606	0.00389072	2.07722e-05	0.000125596	0.00195527	0.00389072	0.00369664	0.00216441	0.00389072	0.00351615	0.000117761	0.00389072	0.00389073	0.00389072	0.00380626	0.00350222	0.00389073	0.00351413	0.00358956	0.00347335	0.00292268	0.00351351	0.00361788	0.00379427	0.00389073	0.00253709	0.00368023	0.000153109	0.00389072	0.00389073	0.00389073	0.00342887	0.0066054	0.00305937	0.00389073	0.00360045	0.00389073	0.000228106
1994	Mineral-industry	Brick production	t/kt	0.00373337	0.00351351	0.00350356	0.00026026	0.0035488	0.00389072	0.00389072	0.00344312	0.00194967	0.00389072	1.84645e-05	0.000125567	0.00195586	0.00389072	0.00369668	0.00213639	0.00389072	0.00351613	0.000118737	0.00389072	0.00389073	0.00389072	0.00384165	0.00350218	0.00389073	0.00351845	0.00355034	0.0034699	0.0029226	0.00351351	0.00361282	0.00379468	0.00389073	0.00257373	0.00369015	0.000150856	0.00389072	0.00389073	0.00389073	0.00345479	0.0066054	0.00306544	0.00389073	0.00359664	0.00389073	0.000232183
1995	Mineral-industry	Brick production	t/kt	0.00341996	0.00351351	0.00350369	0.00026026	0.00354272	0.00389072	0.00389072	0.00335141	0.00194975	0.00389072	1.84687e-05	0.00012536	0.00198072	0.00389072	0.00369669	0.00156255	0.00389072	0.00351639	0.000119502	0.00389072	0.00389073	0.00389072	0.00378437	0.00350209	0.00389073	0.00351735	0.00350165	0.00346319	0.00260113	0.00351351	0.00361361	0.00379839	0.00389073	0.00215541	0.00367993	0.000149613	0.00389072	0.00389073	0.00389073	0.00348352	0.0066054	0.00314797	0.00389073	0.00359475	0.00389073	0.000194203
1996	Mineral-industry	Brick production	t/kt	0.00345925	0.00351351	0.00350357	0.00026026	0.00354009	0.00389072	0.00389072	0.00337646	0.00196089	0.00389072	1.84512e-05	0.000120919	0.00195534	0.00389072	0.0036967	0.0017869	0.00389072	0.00351683	0.000116424	0.00389072	0.00389073	0.00389072	0.00379133	0.00350213	0.00389073	0.00352292	0.00350165	0.00345927	0.00259918	0.00351351	0.00361259	0.00378909	0.00389073	0.00215371	0.00368189	0.000147261	0.00389072	0.00389073	0.00389073	0.00341701	0.0066054	0.00317944	0.00389073	0.00359118	0.00389073	0.000190123
1997	Mineral-industry	Brick production	t/kt	0.0034471	0.00351351	0.00350362	0.00026026	0.00354534	0.00389072	0.00389072	0.00326785	0.00195527	0.00389072	1.84495e-05	0.000107546	0.00195516	0.00389072	0.00369667	0.00161107	0.00389072	0.00351807	0.000105957	0.00389072	0.00389073	0.00389072	0.00378963	0.00350215	0.00389073	0.00351626	0.00350165	0.00346798	0.00243724	0.00351351	0.00361325	0.00378403	0.00389073	0.0021566	0.0036781	0.000144122	0.00389072	0.00389073	0.00389073	0.00326355	0.0066054	0.00318044	0.00389073	0.00358946	0.00389073	0.00018835
1998	Mineral-industry	Brick production	t/kt	0.00346694	0.00351351	0.00350386	0.00026026	0.00357485	0.00389072	0.00389072	0.00332884	0.001956	0.00389072	1.84567e-05	8.42713e-05	0.0019511	0.00389072	0.00369669	0.00199654	0.00389072	0.00351873	8.31574e-05	0.00389072	0.00369619	0.00389072	0.0037937	0.00350212	0.00389073	0.00351752	0.00350165	0.003468	0.00243515	0.00351351	0.00361266	0.00378128	0.00389073	0.00212966	0.00368408	0.000143746	0.00389072	0.00389073	0.00389073	0.0033616	0.0066054	0.00318193	0.00389073	0.00358628	0.00376103	0.000189751
1999	Mineral-industry	Brick production	t/kt	0.00351541	0.00351351	0.00350343	0.00026026	0.00355578	0.00389072	0.00389072	0.00335189	0.00194994	0.00389072	1.84581e-05	7.01288e-05	0.00195057	0.00389072	0.0036968	0.00195087	0.00389072	0.00351942	6.99226e-05	0.00389072	0.0036788	0.00389072	0.00380327	0.00350214	0.00389073	0.00351795	0.00350165	0.00343251	0.00195072	0.00351351	0.00366394	0.00373939	0.00389073	0.00213133	0.00366724	0.000142544	0.00389072	0.00389073	0.00389073	0.00333946	0.0066054	0.00317063	0.00389073	0.00358477	0.00363134	0.000195594
2000	Mineral-industry	Brick production	t/kt	0.00267107	0.00351351	0.0035034	0.00026026	0.00355324	0.00389073	0.00389073	0.00338097	0.00389073	0.00389073	1.84638e-05	6.93773e-05	0.00194973	0.00389073	0.00366912	0.00149427	0.00389073	0.00351962	6.47787e-05	0.00389073	0.00367951	0.00389073	0.00379356	0.00350197	0.00389073	0.00351605	0.00350165	0.00340169	0.00195315	0.00351351	0.00365104	0.00372234	0.00389073	0.00213247	0.00365764	0.000140887	0.00389073	0.00389073	0.00389073	0.00338806	0.0066054	0.00307716	0.00389073	0.00358316	0.00350165	0.000150196
2001	Mineral-industry	Brick production	t/kt	0.00266865	0.00351351	0.00350339	0.00026026	0.00354765	0.00389073	0.00389073	0.00338853	0.00389073	0.00389073	1.84792e-05	6.91447e-05	0.00195124	0.00389073	0.00366918	0.00156139	0.00389073	0.00352017	6.53278e-05	0.00389073	0.00350165	0.00389073	0.00374672	0.00350196	0.00389073	0.00351525	0.00350165	0.00339257	0.00195327	0.00351351	0.00365626	0.00372634	0.00389073	0.00213422	0.00365764	0.000140513	0.00389073	0.00389073	0.00389073	0.00331146	0.0066054	0.00305301	0.00389073	0.0035803	0.00350165	0.000155233
2002	Mineral-industry	Brick production	t/kt	0.00267511	0.00351351	0.00350296	0.00026026	0.00354656	0.00389072	0.00389072	0.0033997	0.00389073	0.00389072	1.84683e-05	6.81284e-05	0.00195546	0.00389072	0.0036138	0.00153908	0.00389072	0.0035203	6.40421e-05	0.00389072	0.00350165	0.00389072	0.00378971	0.00350197	0.00389073	0.00351492	0.00350165	0.00340367	0.00195099	0.00351351	0.00364706	0.00372803	0.00389073	0.00214695	0.00365377	0.000137119	0.00389072	0.00389073	0.00389073	0.00336113	0.0066054	0.0031036	0.00389073	0.00357764	0.00350165	0.000152232
2003	Mineral-industry	Brick production	t/kt	0.00271091	0.00351351	0.00350341	0.00026026	0.00355088	0.00389072	0.00389072	0.00333751	0.00389073	0.00389072	1.849e-05	6.91469e-05	0.0019522	0.00389072	0.00361372	0.00156947	0.00389072	0.00352122	6.55956e-05	0.00389072	0.00350165	0.00389072	0.00379169	0.003502	0.00389073	0.00352104	0.00350165	0.00340435	0.00195372	0.00351351	0.00363784	0.00371681	0.00389073	0.00204043	0.00365951	0.000136256	0.00389072	0.00389073	0.00389073	0.00339354	0.0066054	0.00310461	0.00389073	0.00357389	0.00350165	0.000159602
2004	Mineral-industry	Brick production	t/kt	0.0025067	0.00351351	0.00350332	0.00026026	0.00354727	0.00389072	0.00389072	0.00330601	0.00389073	0.00389072	1.84981e-05	6.90302e-05	0.00195053	0.00389072	0.00361373	0.00139819	0.00389072	0.00352125	6.73797e-05	0.00389072	0.00350165	0.00389072	0.00379648	0.003502	0.00389073	0.00352122	0.00350165	0.00340005	0.00195285	0.00351351	0.00363673	0.00371288	0.00389073	0.00204031	0.00366282	0.000135577	0.00389072	0.00389073	0.00389073	0.00338522	0.0066054	0.00310614	0.00389073	0.00357162	0.00350165	0.000167098
2005	Mineral-industry	Brick production	t/kt	0.00251286	0.00351351	0.00350329	0.00026026	0.00355614	0.00389072	0.00389072	0.00338093	0.00389073	0.00389072	1.8495e-05	6.88832e-05	0.00195256	0.00389072	0.00361372	0.00129584	0.00389072	0.00352189	6.81157e-05	0.00389072	0.00350165	0.00389072	0.00381281	0.00350202	0.00389073	0.00352154	0.00277142	0.00339492	0.00195223	0.00351351	0.00363412	0.00371029	0.00389073	0.00205761	0.00367068	0.00013313	0.00389072	0.00389073	0.00389073	0.00339968	0.0066054	0.00312062	0.00389073	0.00352426	0.00350165	0.00016552
2006	Mineral-industry	Brick production	t/kt	0.00249388	0.00351351	0.00350316	0.00026026	0.00321211	0.00389072	0.00389072	0.00335157	0.00389073	0.00389072	1.85172e-05	6.9214e-05	0.00195156	0.00389072	0.00361376	0.00134122	0.00389072	0.00352155	6.76242e-05	0.00389072	0.00350165	0.00389072	0.00380481	0.00350199	0.00389073	0.00352151	0.00276982	0.00339834	0.00196196	0.00351351	0.00362958	0.00369579	0.00389073	0.00206349	0.00316353	0.000131505	0.00389072	0.00389073	0.00389073	0.00339632	0.0066054	0.00318204	0.00389073	0.00339191	0.00350165	0.000166033
2007	Mineral-industry	Brick production	t/kt	0.00265399	0.00351351	0.00350311	0.00026026	0.00320991	0.00389072	0.00389072	0.00334969	0.00389073	0.00389072	1.85395e-05	6.9134e-05	0.00194921	0.00389072	0.00361398	0.00134976	0.00389072	0.00352131	6.79393e-05	0.00389072	0.00350165	0.00389072	0.00310089	0.00328293	0.00389073	0.00352159	0.00254887	0.00327023	0.0019602	0.00351351	0.0036214	0.00369372	0.00389073	0.00206899	0.00290689	0.000130768	0.00389072	0.00389073	0.00389073	0.00322295	0.0066054	0.0030199	0.00389073	0.00308054	0.00350165	0.000181022
2008	Mineral-industry	Brick production	t/kt	0.0025144	0.00351351	0.00350294	0.00026026	0.00281109	0.00389071	0.00389071	0.00323454	0.00389073	0.00389071	1.84573e-05	6.92381e-05	0.00194993	0.00389071	0.00361412	0.00111926	0.00389071	0.00352138	6.56696e-05	0.00389071	0.00350165	0.00389071	0.0031925	0.00329159	0.00389073	0.00351777	0.0022267	0.00311475	0.00195926	0.00351351	0.00356629	0.00364649	0.0038293	0.00206914	0.00290141	0.000130765	0.00389071	0.00382962	0.00383033	0.00303706	0.0066054	0.00283715	0.00382928	0.00270184	0.00350165	0.000178077
2009	Mineral-industry	Brick production	t/kt	0.00246901	0.00351351	0.00350286	0.00026026	0.00254418	0.00389072	0.00389072	0.0030144	0.00389073	0.00389072	1.80187e-05	6.93629e-05	0.00194843	0.00389072	0.00361585	0.00122155	0.00389072	0.00352001	6.59214e-05	0.00389072	0.00350165	0.00389072	0.00264418	0.00298015	0.00389073	0.00351775	0.00180455	0.00286739	0.0019585	0.00351351	0.0031669	0.00363493	0.00383093	0.00201875	0.00259413	0.000130266	0.00389072	0.00383151	0.0038319	0.00282413	0.0066054	0.00257298	0.00383085	0.00247533	0.00350165	0.000179001
2010	Mineral-industry	Brick production	t/kt	0.00228046	0.00278706	0.00350288	0.00026026	0.00249218	0.00389072	0.00389072	0.00265292	0.00389073	0.00389072	1.74418e-05	6.87724e-05	0.00194928	0.00389072	0.00350514	0.00125012	0.00389072	0.00334483	6.54257e-05	0.00389072	0.00350165	0.00389072	0.0028414	0.00276372	0.00389073	0.00351709	0.00210987	0.0024706	0.00195562	0.00297887	0.00294865	0.00361377	0.0038387	0.00203503	0.00261883	0.000130268	0.00389072	0.00383912	0.0032722	0.00251923	0.0066054	0.00245249	0.00383861	0.0023913	0.00350165	0.000188545
2011	Mineral-industry	Brick production	t/kt	0.0020211	0.00284645	0.00350289	0.00026026	0.00249199	0.00389072	0.00389072	0.00239552	0.00389073	0.00389072	1.70418e-05	6.89327e-05	0.00194944	0.00389072	0.00350528	0.00130466	0.00389072	0.00285117	6.56639e-05	0.00389072	0.00350165	0.00389072	0.00298195	0.00251042	0.00389073	0.00315066	0.00196189	0.00222819	0.0019556	0.00294979	0.00235552	0.00336088	0.00355943	0.00203526	0.00261068	0.000130287	0.00389072	0.00356172	0.00305862	0.00237384	0.0066054	0.00185108	0.00355845	0.00235143	0.00350165	0.000102056
2012	Mineral-industry	Brick production	t/kt	0.00177008	0.00314405	0.00350323	0.00026026	0.00249641	0.00389072	0.00389072	0.00226815	0.00389073	0.00389072	1.71477e-05	6.87744e-05	0.00194996	0.00389072	0.00350551	0.00123759	0.00389072	0.00199076	6.45432e-05	0.00389072	0.00350165	0.00389072	0.00291752	0.00236751	0.00326189	0.00253708	0.0018878	0.00215771	0.00195326	0.00224295	0.00236775	0.00336939	0.00357124	0.00203056	0.00261055	0.000130291	0.00389072	0.00357304	0.00307189	0.00225928	0.0066054	0.00209983	0.00357049	0.00235546	0.00350165	0.000105263
2013	Mineral-industry	Brick production	t/kt	0.0017709	0.00280688	0.00350355	0.00026026	0.0024919	0.00389072	0.00389072	0.00218948	0.00389073	0.00389072	1.71528e-05	6.59335e-05	0.00195035	0.00389072	0.00350656	0.00126938	0.00389072	0.00145134	6.1865e-05	0.00389072	0.00272351	0.00389072	0.00275582	0.00235137	0.00358645	0.00155421	0.00185624	0.0021034	0.00195576	0.0017921	0.00241349	0.00340847	0.00362248	0.00202178	0.00260702	0.000130307	0.00389072	0.00362248	0.00308399	0.00222281	0.00641894	0.00164498	0.00362022	0.0025038	0.00350165	0.000117103
2014	Mineral-industry	Brick production	t/kt	0.00171809	0.00195263	0.00350337	0.00026026	0.00249144	0.00389072	0.00389072	0.0021062	0.00195707	0.00389072	1.71164e-05	5.59455e-05	0.00195148	0.00389072	0.00350693	0.00124703	0.00389072	0.00134605	4.7142e-05	0.00389072	0.00272351	0.00389072	0.0030677	0.00229392	0.00360044	0.00156626	0.00186198	0.00197597	0.00195717	0.00172358	0.00210825	0.00338791	0.00361037	0.00194536	0.00259377	0.000130223	0.00389072	0.00361087	0.00285704	0.00207488	0.00574781	0.00155835	0.00360887	0.00248601	0.00350165	0.00010904
2015	Mineral-industry	Brick production	t/kt	0.00180726	0.00222456	0.00350308	0.00026026	0.00249649	0.00389072	0.00389072	0.001991	0.00207587	0.00389072	1.71168e-05	3.62437e-05	0.00195232	0.00389072	0.00350503	0.000593755	0.00389072	0.00134869	3.12132e-05	0.00389072	0.00272351	0.00389072	0.00295009	0.00215274	0.00358926	0.00133831	0.00191394	0.00191671	0.00153783	0.00156116	0.00210942	0.00338423	0.00362848	0.00180117	0.00277888	0.000130219	0.00389072	0.00362849	0.0028032	0.00199882	0.00526882	0.00155728	0.00362714	0.00245342	0.00280566	0.000118651
2016	Mineral-industry	Brick production	t/kt	0.0018263	0.00219532	0.00350309	0.00026026	0.00254794	0.00389072	0.00389072	0.00196161	0.00195791	0.00389072	1.69131e-05	2.52605e-05	0.00195158	0.00389072	0.003505	0.000538994	0.00389072	0.00134473	2.38232e-05	0.00389072	0.00272351	0.00389072	0.00291029	0.00215247	0.00350111	0.00116199	0.00192075	0.00192139	0.00153923	0.00167051	0.00209043	0.00335661	0.00359287	0.00135457	0.00247655	0.000130225	0.00389072	0.00359267	0.00279334	0.00199771	0.00488951	0.0015198	0.00359059	0.00244023	0.00269765	0.000120916
2017	Mineral-industry	Brick production	t/kt	0.00175814	0.00154306	0.00350307	0.00026026	0.00245117	0.00389072	0.00389072	0.00195163	0.0019615	0.00389072	1.69434e-05	2.3034e-05	0.00194946	0.00389072	0.00350491	0.000361027	0.00389072	0.00135377	2.15794e-05	0.00389072	0.00194536	0.00389072	0.00298088	0.0021379	0.00336058	0.000993021	0.00190839	0.00192211	0.00154123	0.00144408	0.00203784	0.00335312	0.00359978	0.00100922	0.00248808	0.000130225	0.00389072	0.00359999	0.00234504	0.00199921	0.00458046	0.00150032	0.0035979	0.00243316	0.00280102	0.000112972
2018	Mineral-industry	Brick production	t/kt	0.00171357	0.00153508	0.00350313	0.00026026	0.00232562	0.00389072	0.00389072	0.0019438	0.00197348	0.00389072	1.69308e-05	2.31048e-05	0.00194969	0.00389072	0.00350479	0.0003433	0.00389072	0.00139065	2.18434e-05	0.00389072	0.00194536	0.00389072	0.00295825	0.00207715	0.00346754	0.00112178	0.00193518	0.00191666	0.0014024	0.00140736	0.00207045	0.00337626	0.00363878	0.000857327	0.00248433	0.00013023	0.00389072	0.00363909	0.0023073	0.00201315	0.00428447	0.0014471	0.00363733	0.00194536	0.00277389	0.00011873
2019	Mineral-industry	Brick production	t/kt	0.00172442	0.000999629	0.00350367	0.00026026	0.00228746	0.00389072	0.00389072	0.00195409	0.0019593	0.00389072	1.70362e-05	2.29825e-05	0.00195095	0.00389072	0.00350574	0.000262601	0.00389072	0.00136349	2.18728e-05	0.00389072	0.00194536	0.00389072	0.00294965	0.00206777	0.00348512	0.00111395	0.00189384	0.00192862	0.0013976	0.00135749	0.00205678	0.00338884	0.00366502	0.000812483	0.00253417	0.000130233	0.00389072	0.00366526	0.00226761	0.00201106	0.00398847	0.00140552	0.00366387	0.00194536	0.00276845	0.000120297
2020	Mineral-industry	Brick production	t/kt	0.00172652	0.00103644	0.0035034	0.00026026	0.00230315	0.00389072	0.00389072	0.0019668	0.00196482	0.00389072	1.71218e-05	2.29375e-05	0.00195073	0.00389072	0.00350626	0.000249448	0.00389072	0.00135748	2.23906e-05	0.00389072	0.00194536	0.00389072	0.00295597	0.0020936	0.00347945	0.00107718	0.00187835	0.00193074	0.000696406	0.00128338	0.00205705	0.00338892	0.0036646	0.00079118	0.00258969	0.000130241	0.00389072	0.00366535	0.00226778	0.00201759	0.00369247	0.0012507	0.00366382	0.00194536	0.00272844	0.000118834
1970	Domestic-use	Domestic Use	t/1000person	0	0	0	0	0	0	0	0	0	0	0	0	0	0	0	0	0	0	0	0	0	0	0	0	0	0	0	0	0	0	0	0	0	0	0	0	0	0	0	0	0	0	0	0	0	0
1971	Domestic-use	Domestic Use	t/1000person	0	0	0	0	0	0	0	0	0	0	0	0	0	0	0	0	0	0	0	0	0	0	0	0	0	0	0	0	0	0	0	0	0	0	0	0	0	0	0	0	0	0	0	0	0	0
1972	Domestic-use	Domestic Use	t/1000person	0	0	0	0	0	0	0	0	0	0	0	0	0	0	0	0	0	0	0	0	0	0	0	0	0	0	0	0	0	0	0	0	0	0	0	0	0	0	0	0	0	0	0	0	0	0
1973	Domestic-use	Domestic Use	t/1000person	0	0	0	0	0	0	0	0	0	0	0	0	0	0	0	0	0	0	0	0	0	0	0	0	0	0	0	0	0	0	0	0	0	0	0	0	0	0	0	0	0	0	0	0	0	0
1974	Domestic-use	Domestic Use	t/1000person	0	0	0	0	0	0	0	0	0	0	0	0	0	0	0	0	0	0	0	0	0	0	0	0	0	0	0	0	0	0	0	0	0	0	0	0	0	0	0	0	0	0	0	0	0	0
1975	Domestic-use	Domestic Use	t/1000person	0	0	0	0	0	0	0	0	0	0	0	0	0	0	0	0	0	0	0	0	0	0	0	0	0	0	0	0	0	0	0	0	0	0	0	0	0	0	0	0	0	0	0	0	0	0
1976	Domestic-use	Domestic Use	t/1000person	0	0	0	0	0	0	0	0	0	0	0	0	0	0	0	0	0	0	0	0	0	0	0	0	0	0	0	0	0	0	0	0	0	0	0	0	0	0	0	0	0	0	0	0	0	0
1977	Domestic-use	Domestic Use	t/1000person	0	0	0	0	0	0	0	0	0	0	0	0	0	0	0	0	0	0	0	0	0	0	0	0	0	0	0	0	0	0	0	0	0	0	0	0	0	0	0	0	0	0	0	0	0	0
1978	Domestic-use	Domestic Use	t/1000person	0	0	0	0	0	0	0	0	0	0	0	0	0	0	0	0	0	0	0	0	0	0	0	0	0	0	0	0	0	0	0	0	0	0	0	0	0	0	0	0	0	0	0	0	0	0
1979	Domestic-use	Domestic Use	t/1000person	0	0	0	0	0	0	0	0	0	0	0	0	0	0	0	0	0	0	0	0	0	0	0	0	0	0	0	0	0	0	0	0	0	0	0	0	0	0	0	0	0	0	0	0	0	0
1980	Domestic-use	Domestic Use	t/1000person	0	0	0	0	0	0	0	0	0	0	0	0	0	0	0	0	0	0	0	0	0	0	0	0	0	0	0	0	0	0	0	0	0	0	0	0	0	0	0	0	0	0	0	0	0	0
1981	Domestic-use	Domestic Use	t/1000person	0	0	0	0	0	0	0	0	0	0	0	0	0	0	0	0	0	0	0	0	0	0	0	0	0	0	0	0	0	0	0	0	0	0	0	0	0	0	0	0	0	0	0	0	0	0
1982	Domestic-use	Domestic Use	t/1000person	0	0	0	0	0	0	0	0	0	0	0	0	0	0	0	0	0	0	0	0	0	0	0	0	0	0	0	0	0	0	0	0	0	0	0	0	0	0	0	0	0	0	0	0	0	0
1983	Domestic-use	Domestic Use	t/1000person	0	0	0	0	0	0	0	0	0	0	0	0	0	0	0	0	0	0	0	0	0	0	0	0	0	0	0	0	0	0	0	0	0	0	0	0	0	0	0	0	0	0	0	0	0	0
1984	Domestic-use	Domestic Use	t/1000person	0	0	0	0	0	0	0	0	0	0	0	0	0	0	0	0	0	0	0	0	0	0	0	0	0	0	0	0	0	0	0	0	0	0	0	0	0	0	0	0	0	0	0	0	0	0
1985	Domestic-use	Domestic Use	t/1000person	0	0	0	0	0	0	0	0	0	0	0	0	0	0	0	0	0	0	0	0	0	0	0	0	0	0	0	0	0	0	0	0	0	0	0	0	0	0	0	0	0	0	0	0	0	0
1986	Domestic-use	Domestic Use	t/1000person	0	0	0	0	0	0	0	0	0	0	0	0	0	0	0	0	0	0	0	0	0	0	0	0	0	0	0	0	0	0	0	0	0	0	0	0	0	0	0	0	0	0	0	0	0	0
1987	Domestic-use	Domestic Use	t/1000person	0	0	0	0	0	0	0	0	0	0	0	0	0	0	0	0	0	0	0	0	0	0	0	0	0	0	0	0	0	0	0	0	0	0	0	0	0	0	0	0	0	0	0	0	0	0
1988	Domestic-use	Domestic Use	t/1000person	0	0	0	0	0	0	0	0	0	0	0	0	0	0	0	0	0	0	0	0	0	0	0	0	0	0	0	0	0	0	0	0	0	0	0	0	0	0	0	0	0	0	0	0	0	0
1989	Domestic-use	Domestic Use	t/1000person	0	0	0	0	0	0	0	0	0	0	0	0	0	0	0	0	0	0	0	0	0	0	0	0	0	0	0	0	0	0	0	0	0	0	0	0	0	0	0	0	0	0	0	0	0	0
1990	Domestic-use	Domestic Use	t/1000person	0	0	0	0	0	0	0	0	0	0	0	0	0	0	0	0	0	0	0	0	0	0	0	0	0	0	0	0	0	0	0	0	0	0	0	0	0	0	0	0	0	0	0	0	0	0
1991	Domestic-use	Domestic Use	t/1000person	0	0	0	0	0	0	0	0	0	0	0	0	0	0	0	0	0	0	0	0	0	0	0	0	0	0	0	0	0	0	0	0	0	0	0	0	0	0	0	0	0	0	0	0	0	0
1992	Domestic-use	Domestic Use	t/1000person	0	0	0	0	0	0	0	0	0	0	0	0	0	0	0	0	0	0	0	0	0	0	0	0	0	0	0	0	0	0	0	0	0	0	0	0	0	0	0	0	0	0	0	0	0	0
1993	Domestic-use	Domestic Use	t/1000person	0	0	0	0	0	0	0	0	0	0	0	0	0	0	0	0	0	0	0	0	0	0	0	0	0	0	0	0	0	0	0	0	0	0	0	0	0	0	0	0	0	0	0	0	0	0
1994	Domestic-use	Domestic Use	t/1000person	0	0	0	0	0	0	0	0	0	0	0	0	0	0	0	0	0	0	0	0	0	0	0	0	0	0	0	0	0	0	0	0	0	0	0	0	0	0	0	0	0	0	0	0	0	0
1995	Domestic-use	Domestic Use	t/1000person	0	0	0	0	0	0	0	0	0	0	0	0	0	0	0	0	0	0	0	0	0	0	0	0	0	0	0	0	0	0	0	0	0	0	0	0	0	0	0	0	0	0	0	0	0	0
1996	Domestic-use	Domestic Use	t/1000person	0	0	0	0	0	0	0	0	0	0	0	0	0	0	0	0	0	0	0	0	0	0	0	0	0	0	0	0	0	0	0	0	0	0	0	0	0	0	0	0	0	0	0	0	0	0
1997	Domestic-use	Domestic Use	t/1000person	0	0	0	0	0	0	0	0	0	0	0	0	0	0	0	0	0	0	0	0	0	0	0	0	0	0	0	0	0	0	0	0	0	0	0	0	0	0	0	0	0	0	0	0	0	0
1998	Domestic-use	Domestic Use	t/1000person	0	0	0	0	0	0	0	0	0	0	0	0	0	0	0	0	0	0	0	0	0	0	0	0	0	0	0	0	0	0	0	0	0	0	0	0	0	0	0	0	0	0	0	0	0	0
1999	Domestic-use	Domestic Use	t/1000person	0	0	0	0	0	0	0	0	0	0	0	0	0	0	0	0	0	0	0	0	0	0	0	0	0	0	0	0	0	0	0	0	0	0	0	0	0	0	0	0	0	0	0	0	0	0
2000	Domestic-use	Domestic Use	t/1000person	0	0	0	0	0	0	0	0	0	0	0	0	0	0	0	0	0	0	0	0	0	0	0	0	0	0	0	0	0	0	0	0	0	0	0	0	0	0	0	0	0	0	0	0	0	0
2001	Domestic-use	Domestic Use	t/1000person	0	0	0	0	0	0	0	0	0	0	0	0	0	0	0	0	0	0	0	0	0	0	0	0	0	0	0	0	0	0	0	0	0	0	0	0	0	0	0	0	0	0	0	0	0	0
2002	Domestic-use	Domestic Use	t/1000person	0	0	0	0	0	0	0	0	0	0	0	0	0	0	0	0	0	0	0	0	0	0	0	0	0	0	0	0	0	0	0	0	0	0	0	0	0	0	0	0	0	0	0	0	0	0
2003	Domestic-use	Domestic Use	t/1000person	0	0	0	0	0	0	0	0	0	0	0	0	0	0	0	0	0	0	0	0	0	0	0	0	0	0	0	0	0	0	0	0	0	0	0	0	0	0	0	0	0	0	0	0	0	0
2004	Domestic-use	Domestic Use	t/1000person	0	0	0	0	0	0	0	0	0	0	0	0	0	0	0	0	0	0	0	0	0	0	0	0	0	0	0	0	0	0	0	0	0	0	0	0	0	0	0	0	0	0	0	0	0	0
2005	Domestic-use	Domestic Use	t/1000person	0	0	0	0	0	0	0	0	0	0	0	0	0	0	0	0	0	0	0	0	0	0	0	0	0	0	0	0	0	0	0	0	0	0	0	0	0	0	0	0	0	0	0	0	0	0
2006	Domestic-use	Domestic Use	t/1000person	0	0	0	0	0	0	0	0	0	0	0	0	0	0	0	0	0	0	0	0	0	0	0	0	0	0	0	0	0	0	0	0	0	0	0	0	0	0	0	0	0	0	0	0	0	0
2007	Domestic-use	Domestic Use	t/1000person	0	0	0	0	0	0	0	0	0	0	0	0	0	0	0	0	0	0	0	0	0	0	0	0	0	0	0	0	0	0	0	0	0	0	0	0	0	0	0	0	0	0	0	0	0	0
2008	Domestic-use	Domestic Use	t/1000person	0	0	0	0	0	0	0	0	0	0	0	0	0	0	0	0	0	0	0	0	0	0	0	0	0	0	0	0	0	0	0	0	0	0	0	0	0	0	0	0	0	0	0	0	0	0
2009	Domestic-use	Domestic Use	t/1000person	0	0	0	0	0	0	0	0	0	0	0	0	0	0	0	0	0	0	0	0	0	0	0	0	0	0	0	0	0	0	0	0	0	0	0	0	0	0	0	0	0	0	0	0	0	0
2010	Domestic-use	Domestic Use	t/1000person	0	0	0	0	0	0	0	0	0	0	0	0	0	0	0	0	0	0	0	0	0	0	0	0	0	0	0	0	0	0	0	0	0	0	0	0	0	0	0	0	0	0	0	0	0	0
2011	Domestic-use	Domestic Use	t/1000person	0	0	0	0	0	0	0	0	0	0	0	0	0	0	0	0	0	0	0	0	0	0	0	0	0	0	0	0	0	0	0	0	0	0	0	0	0	0	0	0	0	0	0	0	0	0
2012	Domestic-use	Domestic Use	t/1000person	0	0	0	0	0	0	0	0	0	0	0	0	0	0	0	0	0	0	0	0	0	0	0	0	0	0	0	0	0	0	0	0	0	0	0	0	0	0	0	0	0	0	0	0	0	0
2013	Domestic-use	Domestic Use	t/1000person	0	0	0	0	0	0	0	0	0	0	0	0	0	0	0	0	0	0	0	0	0	0	0	0	0	0	0	0	0	0	0	0	0	0	0	0	0	0	0	0	0	0	0	0	0	0
2014	Domestic-use	Domestic Use	t/1000person	0	0	0	0	0	0	0	0	0	0	0	0	0	0	0	0	0	0	0	0	0	0	0	0	0	0	0	0	0	0	0	0	0	0	0	0	0	0	0	0	0	0	0	0	0	0
2015	Domestic-use	Domestic Use	t/1000person	0	0	0	0	0	0	0	0	0	0	0	0	0	0	0	0	0	0	0	0	0	0	0	0	0	0	0	0	0	0	0	0	0	0	0	0	0	0	0	0	0	0	0	0	0	0
2016	Domestic-use	Domestic Use	t/1000person	0	0	0	0	0	0	0	0	0	0	0	0	0	0	0	0	0	0	0	0	0	0	0	0	0	0	0	0	0	0	0	0	0	0	0	0	0	0	0	0	0	0	0	0	0	0
2017	Domestic-use	Domestic Use	t/1000person	0	0	0	0	0	0	0	0	0	0	0	0	0	0	0	0	0	0	0	0	0	0	0	0	0	0	0	0	0	0	0	0	0	0	0	0	0	0	0	0	0	0	0	0	0	0
2018	Domestic-use	Domestic Use	t/1000person	0	0	0	0	0	0	0	0	0	0	0	0	0	0	0	0	0	0	0	0	0	0	0	0	0	0	0	0	0	0	0	0	0	0	0	0	0	0	0	0	0	0	0	0	0	0
2019	Domestic-use	Domestic Use	t/1000person	0	0	0	0	0	0	0	0	0	0	0	0	0	0	0	0	0	0	0	0	0	0	0	0	0	0	0	0	0	0	0	0	0	0	0	0	0	0	0	0	0	0	0	0	0	0
2020	Domestic-use	Domestic Use	t/1000person	0	0	0	0	0	0	0	0	0	0	0	0	0	0	0	0	0	0	0	0	0	0	0	0	0	0	0	0	0	0	0	0	0	0	0	0	0	0	0	0	0	0	0	0	0	0
1970	Other-industrial-use	Dry cleaning	t/1000person	0	0	0	0	0	0	0	0	0	0	0	0	0	0	0	0	0	0	0	0	0	0	0	0	0	0	0	0	0	0	0	0	0	0	0	0	0	0	0	0	0	0	0	0	0	0
1971	Other-industrial-use	Dry cleaning	t/1000person	0	0	0	0	0	0	0	0	0	0	0	0	0	0	0	0	0	0	0	0	0	0	0	0	0	0	0	0	0	0	0	0	0	0	0	0	0	0	0	0	0	0	0	0	0	0
1972	Other-industrial-use	Dry cleaning	t/1000person	0	0	0	0	0	0	0	0	0	0	0	0	0	0	0	0	0	0	0	0	0	0	0	0	0	0	0	0	0	0	0	0	0	0	0	0	0	0	0	0	0	0	0	0	0	0
1973	Other-industrial-use	Dry cleaning	t/1000person	0	0	0	0	0	0	0	0	0	0	0	0	0	0	0	0	0	0	0	0	0	0	0	0	0	0	0	0	0	0	0	0	0	0	0	0	0	0	0	0	0	0	0	0	0	0
1974	Other-industrial-use	Dry cleaning	t/1000person	0	0	0	0	0	0	0	0	0	0	0	0	0	0	0	0	0	0	0	0	0	0	0	0	0	0	0	0	0	0	0	0	0	0	0	0	0	0	0	0	0	0	0	0	0	0
1975	Other-industrial-use	Dry cleaning	t/1000person	0	0	0	0	0	0	0	0	0	0	0	0	0	0	0	0	0	0	0	0	0	0	0	0	0	0	0	0	0	0	0	0	0	0	0	0	0	0	0	0	0	0	0	0	0	0
1976	Other-industrial-use	Dry cleaning	t/1000person	0	0	0	0	0	0	0	0	0	0	0	0	0	0	0	0	0	0	0	0	0	0	0	0	0	0	0	0	0	0	0	0	0	0	0	0	0	0	0	0	0	0	0	0	0	0
1977	Other-industrial-use	Dry cleaning	t/1000person	0	0	0	0	0	0	0	0	0	0	0	0	0	0	0	0	0	0	0	0	0	0	0	0	0	0	0	0	0	0	0	0	0	0	0	0	0	0	0	0	0	0	0	0	0	0
1978	Other-industrial-use	Dry cleaning	t/1000person	0	0	0	0	0	0	0	0	0	0	0	0	0	0	0	0	0	0	0	0	0	0	0	0	0	0	0	0	0	0	0	0	0	0	0	0	0	0	0	0	0	0	0	0	0	0
1979	Other-industrial-use	Dry cleaning	t/1000person	0	0	0	0	0	0	0	0	0	0	0	0	0	0	0	0	0	0	0	0	0	0	0	0	0	0	0	0	0	0	0	0	0	0	0	0	0	0	0	0	0	0	0	0	0	0
1980	Other-industrial-use	Dry cleaning	t/1000person	0	0	0	0	0	0	0	0	0	0	0	0	0	0	0	0	0	0	0	0	0	0	0	0	0	0	0	0	0	0	0	0	0	0	0	0	0	0	0	0	0	0	0	0	0	0
1981	Other-industrial-use	Dry cleaning	t/1000person	0	0	0	0	0	0	0	0	0	0	0	0	0	0	0	0	0	0	0	0	0	0	0	0	0	0	0	0	0	0	0	0	0	0	0	0	0	0	0	0	0	0	0	0	0	0
1982	Other-industrial-use	Dry cleaning	t/1000person	0	0	0	0	0	0	0	0	0	0	0	0	0	0	0	0	0	0	0	0	0	0	0	0	0	0	0	0	0	0	0	0	0	0	0	0	0	0	0	0	0	0	0	0	0	0
1983	Other-industrial-use	Dry cleaning	t/1000person	0	0	0	0	0	0	0	0	0	0	0	0	0	0	0	0	0	0	0	0	0	0	0	0	0	0	0	0	0	0	0	0	0	0	0	0	0	0	0	0	0	0	0	0	0	0
1984	Other-industrial-use	Dry cleaning	t/1000person	0	0	0	0	0	0	0	0	0	0	0	0	0	0	0	0	0	0	0	0	0	0	0	0	0	0	0	0	0	0	0	0	0	0	0	0	0	0	0	0	0	0	0	0	0	0
1985	Other-industrial-use	Dry cleaning	t/1000person	0	0	0	0	0	0	0	0	0	0	0	0	0	0	0	0	0	0	0	0	0	0	0	0	0	0	0	0	0	0	0	0	0	0	0	0	0	0	0	0	0	0	0	0	0	0
1986	Other-industrial-use	Dry cleaning	t/1000person	0	0	0	0	0	0	0	0	0	0	0	0	0	0	0	0	0	0	0	0	0	0	0	0	0	0	0	0	0	0	0	0	0	0	0	0	0	0	0	0	0	0	0	0	0	0
1987	Other-industrial-use	Dry cleaning	t/1000person	0	0	0	0	0	0	0	0	0	0	0	0	0	0	0	0	0	0	0	0	0	0	0	0	0	0	0	0	0	0	0	0	0	0	0	0	0	0	0	0	0	0	0	0	0	0
1988	Other-industrial-use	Dry cleaning	t/1000person	0	0	0	0	0	0	0	0	0	0	0	0	0	0	0	0	0	0	0	0	0	0	0	0	0	0	0	0	0	0	0	0	0	0	0	0	0	0	0	0	0	0	0	0	0	0
1989	Other-industrial-use	Dry cleaning	t/1000person	0	0	0	0	0	0	0	0	0	0	0	0	0	0	0	0	0	0	0	0	0	0	0	0	0	0	0	0	0	0	0	0	0	0	0	0	0	0	0	0	0	0	0	0	0	0
1990	Other-industrial-use	Dry cleaning	t/1000person	0	0	0	0	0	0	0	0	0	0	0	0	0	0	0	0	0	0	0	0	0	0	0	0	0	0	0	0	0	0	0	0	0	0	0	0	0	0	0	0	0	0	0	0	0	0
1991	Other-industrial-use	Dry cleaning	t/1000person	0	0	0	0	0	0	0	0	0	0	0	0	0	0	0	0	0	0	0	0	0	0	0	0	0	0	0	0	0	0	0	0	0	0	0	0	0	0	0	0	0	0	0	0	0	0
1992	Other-industrial-use	Dry cleaning	t/1000person	0	0	0	0	0	0	0	0	0	0	0	0	0	0	0	0	0	0	0	0	0	0	0	0	0	0	0	0	0	0	0	0	0	0	0	0	0	0	0	0	0	0	0	0	0	0
1993	Other-industrial-use	Dry cleaning	t/1000person	0	0	0	0	0	0	0	0	0	0	0	0	0	0	0	0	0	0	0	0	0	0	0	0	0	0	0	0	0	0	0	0	0	0	0	0	0	0	0	0	0	0	0	0	0	0
1994	Other-industrial-use	Dry cleaning	t/1000person	0	0	0	0	0	0	0	0	0	0	0	0	0	0	0	0	0	0	0	0	0	0	0	0	0	0	0	0	0	0	0	0	0	0	0	0	0	0	0	0	0	0	0	0	0	0
1995	Other-industrial-use	Dry cleaning	t/1000person	0	0	0	0	0	0	0	0	0	0	0	0	0	0	0	0	0	0	0	0	0	0	0	0	0	0	0	0	0	0	0	0	0	0	0	0	0	0	0	0	0	0	0	0	0	0
1996	Other-industrial-use	Dry cleaning	t/1000person	0	0	0	0	0	0	0	0	0	0	0	0	0	0	0	0	0	0	0	0	0	0	0	0	0	0	0	0	0	0	0	0	0	0	0	0	0	0	0	0	0	0	0	0	0	0
1997	Other-industrial-use	Dry cleaning	t/1000person	0	0	0	0	0	0	0	0	0	0	0	0	0	0	0	0	0	0	0	0	0	0	0	0	0	0	0	0	0	0	0	0	0	0	0	0	0	0	0	0	0	0	0	0	0	0
1998	Other-industrial-use	Dry cleaning	t/1000person	0	0	0	0	0	0	0	0	0	0	0	0	0	0	0	0	0	0	0	0	0	0	0	0	0	0	0	0	0	0	0	0	0	0	0	0	0	0	0	0	0	0	0	0	0	0
1999	Other-industrial-use	Dry cleaning	t/1000person	0	0	0	0	0	0	0	0	0	0	0	0	0	0	0	0	0	0	0	0	0	0	0	0	0	0	0	0	0	0	0	0	0	0	0	0	0	0	0	0	0	0	0	0	0	0
2000	Other-industrial-use	Dry cleaning	t/1000person	0	0	0	0	0	0	0	0	0	0	0	0	0	0	0	0	0	0	0	0	0	0	0	0	0	0	0	0	0	0	0	0	0	0	0	0	0	0	0	0	0	0	0	0	0	0
2001	Other-industrial-use	Dry cleaning	t/1000person	0	0	0	0	0	0	0	0	0	0	0	0	0	0	0	0	0	0	0	0	0	0	0	0	0	0	0	0	0	0	0	0	0	0	0	0	0	0	0	0	0	0	0	0	0	0
2002	Other-industrial-use	Dry cleaning	t/1000person	0	0	0	0	0	0	0	0	0	0	0	0	0	0	0	0	0	0	0	0	0	0	0	0	0	0	0	0	0	0	0	0	0	0	0	0	0	0	0	0	0	0	0	0	0	0
2003	Other-industrial-use	Dry cleaning	t/1000person	0	0	0	0	0	0	0	0	0	0	0	0	0	0	0	0	0	0	0	0	0	0	0	0	0	0	0	0	0	0	0	0	0	0	0	0	0	0	0	0	0	0	0	0	0	0
2004	Other-industrial-use	Dry cleaning	t/1000person	0	0	0	0	0	0	0	0	0	0	0	0	0	0	0	0	0	0	0	0	0	0	0	0	0	0	0	0	0	0	0	0	0	0	0	0	0	0	0	0	0	0	0	0	0	0
2005	Other-industrial-use	Dry cleaning	t/1000person	0	0	0	0	0	0	0	0	0	0	0	0	0	0	0	0	0	0	0	0	0	0	0	0	0	0	0	0	0	0	0	0	0	0	0	0	0	0	0	0	0	0	0	0	0	0
2006	Other-industrial-use	Dry cleaning	t/1000person	0	0	0	0	0	0	0	0	0	0	0	0	0	0	0	0	0	0	0	0	0	0	0	0	0	0	0	0	0	0	0	0	0	0	0	0	0	0	0	0	0	0	0	0	0	0
2007	Other-industrial-use	Dry cleaning	t/1000person	0	0	0	0	0	0	0	0	0	0	0	0	0	0	0	0	0	0	0	0	0	0	0	0	0	0	0	0	0	0	0	0	0	0	0	0	0	0	0	0	0	0	0	0	0	0
2008	Other-industrial-use	Dry cleaning	t/1000person	0	0	0	0	0	0	0	0	0	0	0	0	0	0	0	0	0	0	0	0	0	0	0	0	0	0	0	0	0	0	0	0	0	0	0	0	0	0	0	0	0	0	0	0	0	0
2009	Other-industrial-use	Dry cleaning	t/1000person	0	0	0	0	0	0	0	0	0	0	0	0	0	0	0	0	0	0	0	0	0	0	0	0	0	0	0	0	0	0	0	0	0	0	0	0	0	0	0	0	0	0	0	0	0	0
2010	Other-industrial-use	Dry cleaning	t/1000person	0	0	0	0	0	0	0	0	0	0	0	0	0	0	0	0	0	0	0	0	0	0	0	0	0	0	0	0	0	0	0	0	0	0	0	0	0	0	0	0	0	0	0	0	0	0
2011	Other-industrial-use	Dry cleaning	t/1000person	0	0	0	0	0	0	0	0	0	0	0	0	0	0	0	0	0	0	0	0	0	0	0	0	0	0	0	0	0	0	0	0	0	0	0	0	0	0	0	0	0	0	0	0	0	0
2012	Other-industrial-use	Dry cleaning	t/1000person	0	0	0	0	0	0	0	0	0	0	0	0	0	0	0	0	0	0	0	0	0	0	0	0	0	0	0	0	0	0	0	0	0	0	0	0	0	0	0	0	0	0	0	0	0	0
2013	Other-industrial-use	Dry cleaning	t/1000person	0	0	0	0	0	0	0	0	0	0	0	0	0	0	0	0	0	0	0	0	0	0	0	0	0	0	0	0	0	0	0	0	0	0	0	0	0	0	0	0	0	0	0	0	0	0
2014	Other-industrial-use	Dry cleaning	t/1000person	0	0	0	0	0	0	0	0	0	0	0	0	0	0	0	0	0	0	0	0	0	0	0	0	0	0	0	0	0	0	0	0	0	0	0	0	0	0	0	0	0	0	0	0	0	0
2015	Other-industrial-use	Dry cleaning	t/1000person	0	0	0	0	0	0	0	0	0	0	0	0	0	0	0	0	0	0	0	0	0	0	0	0	0	0	0	0	0	0	0	0	0	0	0	0	0	0	0	0	0	0	0	0	0	0
2016	Other-industrial-use	Dry cleaning	t/1000person	0	0	0	0	0	0	0	0	0	0	0	0	0	0	0	0	0	0	0	0	0	0	0	0	0	0	0	0	0	0	0	0	0	0	0	0	0	0	0	0	0	0	0	0	0	0
2017	Other-industrial-use	Dry cleaning	t/1000person	0	0	0	0	0	0	0	0	0	0	0	0	0	0	0	0	0	0	0	0	0	0	0	0	0	0	0	0	0	0	0	0	0	0	0	0	0	0	0	0	0	0	0	0	0	0
2018	Other-industrial-use	Dry cleaning	t/1000person	0	0	0	0	0	0	0	0	0	0	0	0	0	0	0	0	0	0	0	0	0	0	0	0	0	0	0	0	0	0	0	0	0	0	0	0	0	0	0	0	0	0	0	0	0	0
2019	Other-industrial-use	Dry cleaning	t/1000person	0	0	0	0	0	0	0	0	0	0	0	0	0	0	0	0	0	0	0	0	0	0	0	0	0	0	0	0	0	0	0	0	0	0	0	0	0	0	0	0	0	0	0	0	0	0
2020	Other-industrial-use	Dry cleaning	t/1000person	0	0	0	0	0	0	0	0	0	0	0	0	0	0	0	0	0	0	0	0	0	0	0	0	0	0	0	0	0	0	0	0	0	0	0	0	0	0	0	0	0	0	0	0	0	0
[truncated: 185 more columns]

## Sheet: SVOC2
year	Sector	Fuel/Products	Unit	Afghanistan	Albania	Algeria	American Samoa	Angola	Anguilla	Antigua and Barbuda	Argentina	Armenia	Aruba	Australia	Austria	Azerbaijan	Bahamas	Bahrain	Bangladesh	Barbados	Belarus	Belgium	Belize	Benin	Bermuda	Bhutan	Bolivia	Bonaire, Sint Eustatius and Saba	Bosnia and Herzegovina	Botswana	Brazil	Brunei Darussalam	Bulgaria	Burkina Faso	Burundi	Cape Verde	Cambodia	Cameroon	Canada	Cayman Islands	Central African Republic	Chad	Chile	China	Colombia	Comoros	Democratic Republic of Congo	Congo	Cook Islands
1970	Residential	Biofuel	t/kt	0.54	3.24	1.6284	0.54	1.6284	0.705	0.705	0.54	0.54	0.705	0.705	0.705	0.54	0.705	0.54	1.1804	0.705	3.24	2.82	0.54	1.6284	0.705	1.1804	0.54	0.705	3.24	1.6284	0.54	1.1804	4.23	1.6284	1.6284	1.6284	1.1804	1.6284	0.705	0.705	1.6284	1.6284	0.705	1.58699	0.54	1.6284	1.6284	1.6284	0.705
1971	Residential	Biofuel	t/kt	0.54	3.24	1.6284	0.54	1.6284	0.705	0.705	0.54	0.54	0.705	0.705	0.705	0.54	0.705	0.54	1.1804	0.705	3.24	2.82	0.54	1.6284	0.705	1.1804	0.54	0.705	3.24	1.6284	0.54	1.1804	4.23	1.6284	1.6284	1.6284	1.1804	1.6284	0.705	0.705	1.6284	1.6284	0.705	1.58699	0.54	1.6284	1.6284	1.6284	0.705
1972	Residential	Biofuel	t/kt	0.54	3.24	1.6284	0.54	1.6284	0.705	0.705	0.54	0.54	0.705	0.705	0.705	0.54	0.705	0.54	1.1804	0.705	3.24	2.82	0.54	1.6284	0.705	1.1804	0.54	0.705	3.24	1.6284	0.54	1.1804	4.23	1.6284	1.6284	1.6284	1.1804	1.6284	0.705	0.705	1.6284	1.6284	0.705	1.58699	0.54	1.6284	1.6284	1.6284	0.705
1973	Residential	Biofuel	t/kt	0.54	3.24	1.6284	0.54	1.6284	0.705	0.705	0.54	0.54	0.705	0.705	0.705	0.54	0.705	0.54	1.1804	0.705	3.24	2.82	0.54	1.6284	0.705	1.1804	0.54	0.705	3.24	1.6284	0.54	1.1804	4.23	1.6284	1.6284	1.6284	1.1804	1.6284	0.705	0.705	1.6284	1.6284	0.705	1.58699	0.54	1.6284	1.6284	1.6284	0.705
1974	Residential	Biofuel	t/kt	0.54	3.24	1.6284	0.54	1.6284	0.705	0.705	0.54	0.54	0.705	0.705	0.705	0.54	0.705	0.54	1.1804	0.705	3.24	2.82	0.54	1.6284	0.705	1.1804	0.54	0.705	3.24	1.6284	0.54	1.1804	4.23	1.6284	1.6284	1.6284	1.1804	1.6284	0.705	0.705	1.6284	1.6284	0.705	1.58699	0.54	1.6284	1.6284	1.6284	0.705
1975	Residential	Biofuel	t/kt	0.54	3.24	1.6284	0.54	1.6284	0.705	0.705	0.54	0.54	0.705	0.705	0.705	0.54	0.705	0.54	1.1804	0.705	3.24	2.82	0.54	1.6284	0.705	1.1804	0.54	0.705	3.24	1.6284	0.54	1.1804	4.23	1.6284	1.6284	1.6284	1.1804	1.6284	0.705	0.705	1.6284	1.6284	0.705	1.58699	0.54	1.6284	1.6284	1.6284	0.705
1976	Residential	Biofuel	t/kt	0.54	3.24	1.6284	0.54	1.6284	0.705	0.705	0.54	0.54	0.705	0.705	0.705	0.54	0.705	0.54	1.1804	0.705	3.24	2.82	0.54	1.6284	0.705	1.1804	0.54	0.705	3.24	1.6284	0.54	1.1804	4.23	1.6284	1.6284	1.6284	1.1804	1.6284	0.705	0.705	1.6284	1.6284	0.705	1.58699	0.54	1.6284	1.6284	1.6284	0.705
1977	Residential	Biofuel	t/kt	0.54	3.24	1.6284	0.54	1.6284	0.705	0.705	0.54	0.54	0.705	0.705	0.705	0.54	0.705	0.54	1.1804	0.705	3.24	2.82	0.54	1.6284	0.705	1.1804	0.54	0.705	3.24	1.6284	0.54	1.1804	4.23	1.6284	1.6284	1.6284	1.1804	1.6284	0.705	0.705	1.6284	1.6284	0.705	1.58699	0.54	1.6284	1.6284	1.6284	0.705
1978	Residential	Biofuel	t/kt	0.54	3.24	1.6284	0.54	1.6284	0.705	0.705	0.54	0.54	0.705	0.705	0.705	0.54	0.705	0.54	1.1804	0.705	3.24	2.82	0.54	1.6284	0.705	1.1804	0.54	0.705	3.24	1.6284	0.54	1.1804	4.23	1.6284	1.6284	1.6284	1.1804	1.6284	0.705	0.705	1.6284	1.6284	0.705	1.58699	0.54	1.6284	1.6284	1.6284	0.705
1979	Residential	Biofuel	t/kt	0.54	3.24	1.6284	0.54	1.6284	0.705	0.705	0.54	0.54	0.705	0.705	0.705	0.54	0.705	0.54	1.1804	0.705	3.24	2.82	0.54	1.6284	0.705	1.1804	0.54	0.705	3.24	1.6284	0.54	1.1804	4.23	1.6284	1.6284	1.6284	1.1804	1.6284	0.705	0.705	1.6284	1.6284	0.705	1.58699	0.54	1.6284	1.6284	1.6284	0.705
1980	Residential	Biofuel	t/kt	0.54	3.24	1.6284	0.54	1.6284	0.705	0.705	0.54	0.54	0.705	0.705	0.705	0.54	0.705	0.54	1.1804	0.705	3.24	2.82	0.54	1.6284	0.705	1.1804	0.54	0.705	3.24	1.6284	0.54	1.1804	4.23	1.6284	1.6284	1.6284	1.1804	1.6284	0.705	0.705	1.6284	1.6284	0.705	1.58699	0.54	1.6284	1.6284	1.6284	0.705
1981	Residential	Biofuel	t/kt	0.54	3.24	1.6284	0.54	1.6284	0.705	0.705	0.54	0.54	0.705	0.705	0.705	0.54	0.705	0.54	1.1804	0.705	3.24	2.82	0.54	1.6284	0.705	1.1804	0.54	0.705	3.24	1.6284	0.54	1.1804	4.23	1.6284	1.6284	1.6284	1.1804	1.6284	0.705	0.705	1.6284	1.6284	0.705	1.58699	0.54	1.6284	1.6284	1.6284	0.705
1982	Residential	Biofuel	t/kt	0.54	3.24	1.6284	0.54	1.6284	0.705	0.705	0.54	0.54	0.705	0.705	0.705	0.54	0.705	0.54	1.1804	0.705	3.24	2.82	0.54	1.6284	0.705	1.1804	0.54	0.705	3.24	1.6284	0.54	1.1804	4.23	1.6284	1.6284	1.6284	1.1804	1.6284	0.705	0.705	1.6284	1.6284	0.705	1.58699	0.54	1.6284	1.6284	1.6284	0.705
1983	Residential	Biofuel	t/kt	0.54	3.24	1.6284	0.54	1.6284	0.705	0.705	0.54	0.54	0.705	0.705	0.705	0.54	0.705	0.54	1.1804	0.705	3.24	2.82	0.54	1.6284	0.705	1.1804	0.54	0.705	3.24	1.6284	0.54	1.1804	4.23	1.6284	1.6284	1.6284	1.1804	1.6284	0.705	0.705	1.6284	1.6284	0.705	1.58699	0.54	1.6284	1.6284	1.6284	0.705
1984	Residential	Biofuel	t/kt	0.54	3.24	1.6284	0.54	1.6284	0.705	0.705	0.54	0.54	0.705	0.705	0.705	0.54	0.705	0.54	1.1804	0.705	3.24	2.82	0.54	1.6284	0.705	1.1804	0.54	0.705	3.24	1.6284	0.54	1.1804	4.23	1.6284	1.6284	1.6284	1.1804	1.6284	0.705	0.705	1.6284	1.6284	0.705	1.58699	0.54	1.6284	1.6284	1.6284	0.705
1985	Residential	Biofuel	t/kt	0.54	3.24	1.6284	0.54	1.6284	0.705	0.705	0.54	0.54	0.705	0.705	0.705	0.54	0.705	0.54	1.1804	0.705	3.24	2.82	0.54	1.6284	0.705	1.1804	0.54	0.705	3.24	1.6284	0.54	1.1804	4.23	1.6284	1.6284	1.6284	1.1804	1.6284	0.705	0.705	1.6284	1.6284	0.705	1.58699	0.54	1.6284	1.6284	1.6284	0.705
1986	Residential	Biofuel	t/kt	0.54	3.24	1.6284	0.54	1.6284	0.705	0.705	0.54	0.54	0.705	0.705	0.705	0.54	0.705	0.54	1.1804	0.705	3.24	2.82	0.54	1.6284	0.705	1.1804	0.54	0.705	3.24	1.6284	0.54	1.1804	4.23	1.6284	1.6284	1.6284	1.1804	1.6284	0.705	0.705	1.6284	1.6284	0.705	1.58699	0.54	1.6284	1.6284	1.6284	0.705
1987	Residential	Biofuel	t/kt	0.54	3.24	1.6284	0.54	1.6284	0.705	0.705	0.54	0.54	0.705	0.705	0.705	0.54	0.705	0.54	1.1804	0.705	3.24	2.82	0.54	1.6284	0.705	1.1804	0.54	0.705	3.24	1.6284	0.54	1.1804	4.23	1.6284	1.6284	1.6284	1.1804	1.6284	0.705	0.705	1.6284	1.6284	0.705	1.58699	0.54	1.6284	1.6284	1.6284	0.705
1988	Residential	Biofuel	t/kt	0.54	3.24	1.6284	0.54	1.6284	0.705	0.705	0.54	0.54	0.705	0.705	0.705	0.54	0.705	0.54	1.1804	0.705	3.24	2.82	0.54	1.6284	0.705	1.1804	0.54	0.705	3.24	1.6284	0.54	1.1804	4.23	1.6284	1.6284	1.6284	1.1804	1.6284	0.705	0.705	1.6284	1.6284	0.705	1.58699	0.54	1.6284	1.6284	1.6284	0.705
1989	Residential	Biofuel	t/kt	0.54	3.24	1.6284	0.54	1.6284	0.705	0.705	0.54	0.54	0.705	0.705	0.705	0.54	0.705	0.54	1.1804	0.705	3.24	2.82	0.54	1.6284	0.705	1.1804	0.54	0.705	3.24	1.6284	0.54	1.1804	4.23	1.6284	1.6284	1.6284	1.1804	1.6284	0.705	0.705	1.6284	1.6284	0.705	1.58699	0.54	1.6284	1.6284	1.6284	0.705
1990	Residential	Biofuel	t/kt	0.54	3.24	1.6284	0.54	1.6284	0.705	0.705	0.54	0.54	0.705	0.705	0.705	0.54	0.705	0.54	1.1804	0.705	3.24	2.82	0.54	1.6284	0.705	1.1804	0.54	0.705	3.24	1.6284	0.54	1.1804	4.23	1.6284	1.6284	1.6284	1.1804	1.6284	0.705	0.705	1.6284	1.6284	0.705	1.58699	0.54	1.6284	1.6284	1.6284	0.705
1991	Residential	Biofuel	t/kt	0.54	3.24	1.6284	0.54	1.6284	0.705	0.705	0.54	0.54	0.705	0.705	0.705	0.54	0.705	0.54	1.1804	0.705	3.24	2.82	0.54	1.6284	0.705	1.1804	0.54	0.705	3.24	1.6284	0.54	1.1804	4.23	1.6284	1.6284	1.6284	1.1804	1.6284	0.705	0.705	1.6284	1.6284	0.705	1.50837	0.54	1.6284	1.6284	1.6284	0.705
1992	Residential	Biofuel	t/kt	0.54	3.24	1.6284	0.54	1.6284	0.705	0.705	0.54	0.54	0.705	0.705	0.705	0.54	0.705	0.54	1.1804	0.705	3.24	2.82	0.54	1.6284	0.705	1.1804	0.54	0.705	3.24	1.6284	0.54	1.1804	4.23	1.6284	1.6284	1.6284	1.1804	1.6284	0.705	0.705	1.6284	1.6284	0.705	1.43944	0.54	1.6284	1.6284	1.6284	0.705
1993	Residential	Biofuel	t/kt	0.54	3.24	1.6284	0.54	1.6284	0.705	0.705	0.54	0.54	0.705	0.705	0.705	0.54	0.705	0.54	1.1804	0.705	3.24	2.82	0.54	1.6284	0.705	1.1804	0.54	0.705	3.24	1.6284	0.54	1.1804	4.23	1.6284	1.6284	1.6284	1.1804	1.6284	0.705	0.705	1.6284	1.6284	0.705	1.37434	0.54	1.6284	1.6284	1.6284	0.705
1994	Residential	Biofuel	t/kt	0.54	3.24	1.6284	0.54	1.6284	0.705	0.705	0.54	0.54	0.705	0.705	0.705	0.54	0.705	0.54	1.1804	0.705	3.24	2.82	0.54	1.6284	0.705	1.1804	0.54	0.705	3.24	1.6284	0.54	1.1804	4.23	1.6284	1.6284	1.6284	1.1804	1.6284	0.705	0.705	1.6284	1.6284	0.705	1.32291	0.54	1.6284	1.6284	1.6284	0.705
1995	Residential	Biofuel	t/kt	0.54	3.24	1.6284	0.54	1.6284	0.705	0.705	0.54	0.54	0.705	0.705	0.705	0.54	0.705	0.54	1.1804	0.705	3.24	2.82	0.54	1.6284	0.705	1.1804	0.54	0.705	3.24	1.6284	0.54	1.1804	4.23	1.6284	1.6284	1.6284	1.1804	1.6284	0.705	0.705	1.6284	1.6284	0.705	1.27667	0.54	1.6284	1.6284	1.6284	0.705
1996	Residential	Biofuel	t/kt	0.54	3.24	1.6284	0.54	1.6284	0.705	0.705	0.54	0.54	0.705	0.705	0.705	0.54	0.705	0.54	1.1804	0.705	3.24	2.82	0.54	1.6284	0.705	1.1804	0.54	0.705	3.24	1.6284	0.54	1.1804	4.23	1.6284	1.6284	1.6284	1.1804	1.6284	0.705	0.705	1.6284	1.6284	0.705	1.22432	0.54	1.6284	1.6284	1.6284	0.705
1997	Residential	Biofuel	t/kt	0.54	3.24	1.6284	0.54	1.6284	0.705	0.705	0.54	0.54	0.705	0.705	0.705	0.54	0.705	0.54	1.1804	0.705	3.24	2.82	0.54	1.6284	0.705	1.1804	0.54	0.705	3.24	1.6284	0.54	1.1804	4.23	1.6284	1.6284	1.6284	1.1804	1.6284	0.705	0.705	1.6284	1.6284	0.705	1.17569	0.54	1.6284	1.6284	1.6284	0.705
1998	Residential	Biofuel	t/kt	0.54	3.24	1.6284	0.54	1.6284	0.705	0.705	0.54	0.54	0.705	0.705	0.705	0.54	0.705	0.54	1.1804	0.705	3.24	2.82	0.54	1.6284	0.705	1.1804	0.54	0.705	3.24	1.6284	0.54	1.1804	4.23	1.6284	1.6284	1.6284	1.1804	1.6284	0.705	0.705	1.6284	1.6284	0.705	1.14207	0.54	1.6284	1.6284	1.6284	0.705
1999	Residential	Biofuel	t/kt	0.54	3.24	1.6284	0.54	1.6284	0.705	0.705	0.54	0.54	0.705	0.705	0.705	0.54	0.705	0.54	1.1804	0.705	3.24	2.82	0.54	1.6284	0.705	1.1804	0.54	0.705	3.24	1.6284	0.54	1.1804	4.23	1.6284	1.6284	1.6284	1.1804	1.6284	0.705	0.705	1.6284	1.6284	0.705	1.10162	0.54	1.6284	1.6284	1.6284	0.705
2000	Residential	Biofuel	t/kt	0.54	3.24	1.6284	0.54	1.6284	0.705	0.705	0.54	0.54	0.705	0.705	0.705	0.54	0.705	0.54	1.1804	0.705	3.24	2.82	0.54	1.6284	0.705	1.1804	0.54	0.705	3.24	1.6284	0.54	1.1804	4.23	1.6284	1.6284	1.6284	1.1804	1.6284	0.705	0.705	1.6284	1.6284	0.705	1.07774	0.54	1.6284	1.6284	1.6284	0.705
2001	Residential	Biofuel	t/kt	0.54	3.24	1.6284	0.54	1.6284	0.705	0.705	0.54	0.54	0.705	0.705	0.705	0.54	0.705	0.54	1.1804	0.705	3.24	2.82	0.54	1.6284	0.705	1.1804	0.54	0.705	3.24	1.6284	0.54	1.1804	4.23	1.6284	1.6284	1.6284	1.1804	1.6284	0.705	0.705	1.6284	1.6284	0.705	1.08083	0.54	1.6284	1.6284	1.6284	0.705
2002	Residential	Biofuel	t/kt	0.54	3.24	1.6284	0.54	1.6284	0.705	0.705	0.54	0.54	0.705	0.705	0.705	0.54	0.705	0.54	1.1804	0.705	3.24	2.82	0.54	1.6284	0.705	1.1804	0.54	0.705	3.24	1.6284	0.54	1.1804	4.23	1.6284	1.6284	1.6284	1.1804	1.6284	0.705	0.705	1.6284	1.6284	0.705	1.05333	0.54	1.6284	1.6284	1.6284	0.705
2003	Residential	Biofuel	t/kt	0.54	3.24	1.6284	0.54	1.6284	0.705	0.705	0.54	0.54	0.705	0.705	0.705	0.54	0.705	0.54	1.1804	0.705	3.24	2.82	0.54	1.6284	0.705	1.1804	0.54	0.705	3.24	1.6284	0.54	1.1804	4.23	1.6284	1.6284	1.6284	1.1804	1.6284	0.705	0.705	1.6284	1.6284	0.705	1.05	0.54	1.6284	1.6284	1.6284	0.705
2004	Residential	Biofuel	t/kt	0.54	3.24	1.6284	0.54	1.6284	0.705	0.705	0.54	0.54	0.705	0.705	0.705	0.54	0.705	0.54	1.1804	0.705	3.24	2.82	0.54	1.6284	0.705	1.1804	0.54	0.705	3.24	1.6284	0.54	1.1804	4.23	1.6284	1.6284	1.6284	1.1804	1.6284	0.705	0.705	1.6284	1.6284	0.705	1.0579	0.54	1.6284	1.6284	1.6284	0.705
2005	Residential	Biofuel	t/kt	0.54	3.24	1.6284	0.54	1.6284	0.705	0.705	0.54	0.54	0.705	0.705	0.705	0.54	0.705	0.54	1.1804	0.705	3.24	2.82	0.54	1.6284	0.705	1.1804	0.54	0.705	3.24	1.6284	0.54	1.1804	4.23	1.6284	1.6284	1.6284	1.1804	1.6284	0.705	0.705	1.6284	1.6284	0.705	1.06163	0.54	1.6284	1.6284	1.6284	0.705
2006	Residential	Biofuel	t/kt	0.54	3.24	1.6284	0.54	1.6284	0.705	0.705	0.54	0.54	0.705	0.705	0.705	0.54	0.705	0.54	1.1804	0.705	3.24	2.82	0.54	1.6284	0.705	1.1804	0.54	0.705	3.24	1.6284	0.54	1.1804	4.23	1.6284	1.6284	1.6284	1.1804	1.6284	0.705	0.705	1.6284	1.6284	0.705	1.03813	0.54	1.6284	1.6284	1.6284	0.705
2007	Residential	Biofuel	t/kt	0.54	3.24	1.6284	0.54	1.6284	0.705	0.705	0.54	0.54	0.705	0.705	0.705	0.54	0.705	0.54	1.1804	0.705	3.24	2.82	0.54	1.6284	0.705	1.1804	0.54	0.705	3.24	1.6284	0.54	1.1804	4.23	1.6284	1.6284	1.6284	1.1804	1.6284	0.705	0.705	1.6284	1.6284	0.705	1.09251	0.54	1.6284	1.6284	1.6284	0.705
2008	Residential	Biofuel	t/kt	0.54	3.24	1.6284	0.54	1.6284	0.705	0.705	0.54	0.54	0.705	0.705	0.705	0.54	0.705	0.54	1.1804	0.705	3.24	2.82	0.54	1.6284	0.705	1.1804	0.54	0.705	3.24	1.6284	0.54	1.1804	4.23	1.6284	1.6284	1.6284	1.1804	1.6284	0.705	0.705	1.6284	1.6284	0.705	1.16154	0.54	1.6284	1.6284	1.6284	0.705
2009	Residential	Biofuel	t/kt	0.54	3.24	1.6284	0.54	1.6284	0.705	0.705	0.54	0.54	0.705	0.705	0.705	0.54	0.705	0.54	1.1804	0.705	3.24	2.82	0.54	1.6284	0.705	1.1804	0.54	0.705	3.24	1.6284	0.54	1.1804	4.23	1.6284	1.6284	1.6284	1.1804	1.6284	0.705	0.705	1.6284	1.6284	0.705	1.19707	0.54	1.6284	1.6284	1.6284	0.705
2010	Residential	Biofuel	t/kt	0.54	3.24	1.6284	0.54	1.6284	0.705	0.705	0.54	0.54	0.705	0.705	0.705	0.54	0.705	0.54	1.1804	0.705	3.24	2.82	0.54	1.6284	0.705	1.1804	0.54	0.705	3.24	1.6284	0.54	1.1804	4.23	1.6284	1.6284	1.6284	1.1804	1.6284	0.705	0.705	1.6284	1.6284	0.705	1.2556	0.54	1.6284	1.6284	1.6284	0.705
2011	Residential	Biofuel	t/kt	0.54	3.24	1.6284	0.54	1.6284	0.705	0.705	0.54	0.54	0.705	0.705	0.705	0.54	0.705	0.54	1.1804	0.705	3.24	2.82	0.54	1.6284	0.705	1.1804	0.54	0.705	3.24	1.6284	0.54	1.1804	4.23	1.6284	1.6284	1.6284	1.1804	1.6284	0.705	0.705	1.6284	1.6284	0.705	1.31545	0.54	1.6284	1.6284	1.6284	0.705
2012	Residential	Biofuel	t/kt	0.54	3.24	1.6284	0.54	1.6284	0.705	0.705	0.54	0.54	0.705	0.705	0.705	0.54	0.705	0.54	1.1804	0.705	3.24	2.82	0.54	1.6284	0.705	1.1804	0.54	0.705	3.24	1.6284	0.54	1.1804	4.23	1.6284	1.6284	1.6284	1.1804	1.6284	0.705	0.705	1.6284	1.6284	0.705	1.37071	0.54	1.6284	1.6284	1.6284	0.705
2013	Residential	Biofuel	t/kt	0.54	3.24	1.6284	0.54	1.6284	0.705	0.705	0.54	0.54	0.705	0.705	0.705	0.54	0.705	0.54	1.1804	0.705	3.24	2.82	0.54	1.6284	0.705	1.1804	0.54	0.705	3.24	1.6284	0.54	1.1804	4.23	1.6284	1.6284	1.6284	1.1804	1.6284	0.705	0.705	1.6284	1.6284	0.705	1.45519	0.54	1.6284	1.6284	1.6284	0.705
2014	Residential	Biofuel	t/kt	0.54	3.24	1.6284	0.54	1.6284	0.705	0.705	0.54	0.54	0.705	0.705	0.705	0.54	0.705	0.54	1.1804	0.705	3.24	2.82	0.54	1.6284	0.705	1.1804	0.54	0.705	3.24	1.6284	0.54	1.1804	4.23	1.6284	1.6284	1.6284	1.1804	1.6284	0.705	0.705	1.6284	1.6284	0.705	1.43204	0.54	1.6284	1.6284	1.6284	0.705
2015	Residential	Biofuel	t/kt	0.54	3.24	1.6284	0.54	1.6284	0.705	0.705	0.54	0.54	0.705	0.705	0.705	0.54	0.705	0.54	1.1804	0.705	3.24	2.82	0.54	1.6284	0.705	1.1804	0.54	0.705	3.24	1.6284	0.54	1.1804	4.23	1.6284	1.6284	1.6284	1.1804	1.6284	0.705	0.705	1.6284	1.6284	0.705	1.42313	0.54	1.6284	1.6284	1.6284	0.705
2016	Residential	Biofuel	t/kt	0.54	3.24	1.6284	0.54	1.6284	0.705	0.705	0.54	0.54	0.705	0.705	0.705	0.54	0.705	0.54	1.1804	0.705	3.24	2.82	0.54	1.6284	0.705	1.1804	0.54	0.705	3.24	1.6284	0.54	1.1804	4.23	1.6284	1.6284	1.6284	1.1804	1.6284	0.705	0.705	1.6284	1.6284	0.705	1.47075	0.54	1.6284	1.6284	1.6284	0.705
2017	Residential	Biofuel	t/kt	0.54	3.24	1.6284	0.54	1.6284	0.705	0.705	0.54	0.54	0.705	0.705	0.705	0.54	0.705	0.54	1.1804	0.705	3.24	2.82	0.54	1.6284	0.705	1.1804	0.54	0.705	3.24	1.6284	0.54	1.1804	4.23	1.6284	1.6284	1.6284	1.1804	1.6284	0.705	0.705	1.6284	1.6284	0.705	1.42816	0.54	1.6284	1.6284	1.6284	0.705
2018	Residential	Biofuel	t/kt	0.54	3.24	1.6284	0.54	1.6284	0.705	0.705	0.54	0.54	0.705	0.705	0.705	0.54	0.705	0.54	1.1804	0.705	3.24	2.82	0.54	1.6284	0.705	1.1804	0.54	0.705	3.24	1.6284	0.54	1.1804	4.23	1.6284	1.6284	1.6284	1.1804	1.6284	0.705	0.705	1.6284	1.6284	0.705	1.38734	0.54	1.6284	1.6284	1.6284	0.705
2019	Residential	Biofuel	t/kt	0.54	3.24	1.6284	0.54	1.6284	0.705	0.705	0.54	0.54	0.705	0.705	0.705	0.54	0.705	0.54	1.1804	0.705	3.24	2.82	0.54	1.6284	0.705	1.1804	0.54	0.705	3.24	1.6284	0.54	1.1804	4.23	1.6284	1.6284	1.6284	1.1804	1.6284	0.705	0.705	1.6284	1.6284	0.705	1.33315	0.54	1.6284	1.6284	1.6284	0.705
2020	Residential	Biofuel	t/kt	0.54	3.24	1.6284	0.54	1.6284	0.705	0.705	0.54	0.54	0.705	0.705	0.705	0.54	0.705	0.54	1.1804	0.705	3.24	2.82	0.54	1.6284	0.705	1.1804	0.54	0.705	3.24	1.6284	0.54	1.1804	4.23	1.6284	1.6284	1.6284	1.1804	1.6284	0.705	0.705	1.6284	1.6284	0.705	1.28119	0.54	1.6284	1.6284	1.6284	0.705
1970	Mineral-industry	Brick production	t/kt	0.00538834	0.0090383	0.00532072	0.00037856	0.00537634	0.00565924	0.00565924	0.00532384	0.00471727	0.00565924	0.000260248	0.000259057	0.00460022	0.00565924	0.00534526	0.00557957	0.00565924	0.00772002	0.000251231	0.00565924	0.00565924	0.00565924	0.00565924	0.00540786	0.00565924	0.00783926	0.00565924	0.00533016	0.00565924	0.00775457	0.00545039	0.00565924	0.00565924	0.00565924	0.00565924	0.000250347	0.00565924	0.00565924	0.00565924	0.00532559	0.00960785	0.00533046	0.00565924	0.00539928	0.00565924	0.00037856
1971	Mineral-industry	Brick production	t/kt	0.00540299	0.00855245	0.00532109	0.00037856	0.00537636	0.00565924	0.00565924	0.00532416	0.00457236	0.00565924	0.000260262	0.000257724	0.00460058	0.00565924	0.00534543	0.00557777	0.00565924	0.00764483	0.000251207	0.00565924	0.00565924	0.00565924	0.00565924	0.00541999	0.00565924	0.00778477	0.00565924	0.00531714	0.00565924	0.00775494	0.00545556	0.00565924	0.00565924	0.00565924	0.00565924	0.00024952	0.00565924	0.00565924	0.00565924	0.00532535	0.00960785	0.00532734	0.00565924	0.00538883	0.00565924	0.00037856
1972	Mineral-industry	Brick production	t/kt	0.00565924	0.00775069	0.00525621	0.00037856	0.00537637	0.00565924	0.00565924	0.00536427	0.00444814	0.00565924	0.000260161	0.000255308	0.00450354	0.00565924	0.00537703	0.00557894	0.00565924	0.00754581	0.000263549	0.00565924	0.00565924	0.00565924	0.00565924	0.00543451	0.00565924	0.00848155	0.00557135	0.00530193	0.00565912	0.00764322	0.00546017	0.00565924	0.00565924	0.00565924	0.00565924	0.000249285	0.00565924	0.00565924	0.00565924	0.0053258	0.00960785	0.00534271	0.00565924	0.00537932	0.00565924	0.00037856
1973	Mineral-industry	Brick production	t/kt	0.00565924	0.00823802	0.00522034	0.00037856	0.0053152	0.00565924	0.00565924	0.00538272	0.00434051	0.00565924	0.000267333	0.000251211	0.00450393	0.00565924	0.00537734	0.00547061	0.00565924	0.00745033	0.000256474	0.00565924	0.00565924	0.00565924	0.00565924	0.00537636	0.00565924	0.00808364	0.00549949	0.0052737	0.0056547	0.00764559	0.00546448	0.00565924	0.00565924	0.00565924	0.00565924	0.000239611	0.00565924	0.00565924	0.00565924	0.00531943	0.00960785	0.00535769	0.00565924	0.00537708	0.00565924	0.00037856
1974	Mineral-industry	Brick production	t/kt	0.00565924	0.00776395	0.00520784	0.00037856	0.00531451	0.00565924	0.00565924	0.00538284	0.00424635	0.00565924	0.000187925	0.000254056	0.00441742	0.00565924	0.0053776	0.00547062	0.00565924	0.00735735	0.000254788	0.00565924	0.00565924	0.00565924	0.00565924	0.00537637	0.00565924	0.00808575	0.00544295	0.00526393	0.00564996	0.00754561	0.00545663	0.00565924	0.00565924	0.00565924	0.00565924	0.000238861	0.00565924	0.00565924	0.00565924	0.00529961	0.00960785	0.00534041	0.00565924	0.00537684	0.00565924	0.00037856
1975	Mineral-industry	Brick production	t/kt	0.00565924	0.00781179	0.00520792	0.00037856	0.00531947	0.00565924	0.00565924	0.00538566	0.00416329	0.00565924	0.000183673	0.000257048	0.00380601	0.00565924	0.00537776	0.00543039	0.00565924	0.00721982	0.000272948	0.00565924	0.00565924	0.00565924	0.00565924	0.00533301	0.00565924	0.00798314	0.00535535	0.00525941	0.00564665	0.00749593	0.00539689	0.00565924	0.00565924	0.00565924	0.00565924	0.000239012	0.00565924	0.00565924	0.00565924	0.00529714	0.00960785	0.00533698	0.00565924	0.0053596	0.00565924	0.00037856
1976	Mineral-industry	Brick production	t/kt	0.00565924	0.00782424	0.00518906	0.00037856	0.00531804	0.00565923	0.00565923	0.00541142	0.00408939	0.00565923	0.000181274	0.000252316	0.0037473	0.00565923	0.00541796	0.00543008	0.00565923	0.00713391	0.000248225	0.00565923	0.00565924	0.00565923	0.00565924	0.00533497	0.00565924	0.00779068	0.00522346	0.00524579	0.00564333	0.00740519	0.00541788	0.00565924	0.00565924	0.00565924	0.00565924	0.000247326	0.00565923	0.00565924	0.00565924	0.00530312	0.00960785	0.00536708	0.00565924	0.00534922	0.00565924	0.00037856
1977	Mineral-industry	Brick production	t/kt	0.00565924	0.007171	0.00516533	0.00037856	0.00531858	0.00565923	0.00565923	0.00540478	0.0040233	0.00565923	0.000172502	0.000245823	0.00369545	0.00565923	0.00537754	0.00542937	0.00565923	0.00709824	0.000241663	0.00565923	0.00565924	0.00565923	0.00565924	0.00533748	0.00565924	0.00706346	0.00517264	0.00523415	0.00561337	0.00743546	0.00548985	0.00565924	0.00565924	0.00565924	0.00565924	0.000249328	0.00565923	0.00565924	0.00565924	0.00529508	0.00960785	0.00533848	0.00565924	0.00534842	0.00565924	0.00037856
1978	Mineral-industry	Brick production	t/kt	0.00565924	0.00685183	0.00516674	0.00037856	0.005178	0.00565923	0.00565923	0.0053978	0.00402333	0.00565923	0.000171264	0.000242008	0.00364923	0.00565923	0.0053777	0.00542866	0.00565923	0.00703244	0.000237673	0.00565923	0.00565924	0.00565923	0.00565924	0.00537643	0.00565924	0.00673549	0.0051908	0.00522479	0.00563246	0.00732179	0.00549181	0.00565924	0.00565924	0.00565924	0.00546366	0.000245679	0.00565923	0.00565924	0.00565924	0.00528544	0.00960785	0.00530767	0.00565924	0.00533954	0.00565924	0.00037856
1979	Mineral-industry	Brick production	t/kt	0.00565594	0.00652779	0.00509618	0.00037856	0.005182	0.00565923	0.00565923	0.00539606	0.0039639	0.00565923	0.000170668	0.000238072	0.00360788	0.00565923	0.00537769	0.00537637	0.00565923	0.00695121	0.00023689	0.00565923	0.00565924	0.00565923	0.00565858	0.00537642	0.00565924	0.0064213	0.00519002	0.00521803	0.00564013	0.00728166	0.00547738	0.00565924	0.00565924	0.00556305	0.00548063	0.000243774	0.00565923	0.00565924	0.00565924	0.00527731	0.00960785	0.00531696	0.00565924	0.00533163	0.00565924	0.00037815
1980	Mineral-industry	Brick production	t/kt	0.00565036	0.00583799	0.00509585	0.00037856	0.00518111	0.00565923	0.00565923	0.00539258	0.00391015	0.00565923	0.000171473	0.000235003	0.00357058	0.00565923	0.00537771	0.00532888	0.00565923	0.00688225	0.000230441	0.00565923	0.00565924	0.00565923	0.00565746	0.00533408	0.00565924	0.00594347	0.00519164	0.00521306	0.00564732	0.00710409	0.00548996	0.00565924	0.00565924	0.0053222	0.00531897	0.000242944	0.00565923	0.00565924	0.00565924	0.00527271	0.00960785	0.00532646	0.00565924	0.00532278	0.00565924	0.000377456
1981	Mineral-industry	Brick production	t/kt	0.00564731	0.00569369	0.00509654	0.00037856	0.00518215	0.00565923	0.00565923	0.00540065	0.00391033	0.00565923	0.000167322	0.000249409	0.00355333	0.00565923	0.00537767	0.00533056	0.00565923	0.00689162	0.000225595	0.00565923	0.00565924	0.00565923	0.00565685	0.00530397	0.00565924	0.00627287	0.00517821	0.00521069	0.00564375	0.00701446	0.00549855	0.00565924	0.00565924	0.00534695	0.0053124	0.000244708	0.00565923	0.00565924	0.00565924	0.00527849	0.00960785	0.00532829	0.00565924	0.0053166	0.00565924	0.000377076
1982	Mineral-industry	Brick production	t/kt	0.00562911	0.00579116	0.0050971	0.00037856	0.00519169	0.00565923	0.00565923	0.00543886	0.00396438	0.00565923	0.000161559	0.000249486	0.00355367	0.00565923	0.00537827	0.00532893	0.00565923	0.00688437	0.000208953	0.00565923	0.00565924	0.00565923	0.00565321	0.00525973	0.00565924	0.00513352	0.00517145	0.00521587	0.00564718	0.00697918	0.00538505	0.00565924	0.00565924	0.00523281	0.00532327	0.000249963	0.00565923	0.00565924	0.00565924	0.00527782	0.00960785	0.00532034	0.00565924	0.00530862	0.00565924	0.000374812
1983	Mineral-industry	Brick production	t/kt	0.005591	0.00564182	0.00509843	0.00037856	0.00518831	0.00565923	0.00565923	0.00542175	0.00402418	0.00565923	0.00015502	0.000248338	0.00355423	0.00565923	0.00547204	0.00530204	0.00565923	0.00692138	0.000207627	0.00565923	0.00565924	0.00565923	0.00564559	0.00524892	0.00565924	0.00523828	0.00516191	0.00519829	0.00564847	0.00697845	0.00524957	0.00565924	0.00565924	0.00516564	0.00533238	0.000253249	0.00565923	0.00565924	0.00565924	0.00527856	0.00960785	0.00528739	0.00565924	0.00530319	0.00565924	0.00037007
1984	Mineral-industry	Brick production	t/kt	0.00560744	0.00566206	0.00509756	0.00037856	0.00516079	0.00565922	0.00565922	0.00542996	0.00409063	0.00565922	0.000128677	0.000239045	0.00353789	0.00565922	0.00541787	0.00517309	0.00565922	0.00693912	0.000189396	0.00565922	0.00565924	0.00565922	0.00564888	0.00521734	0.00565924	0.00564545	0.0051474	0.00517346	0.00564548	0.00701183	0.00526139	0.00565924	0.00565924	0.00516385	0.00530879	0.000244848	0.00565922	0.00565924	0.00565924	0.00526646	0.00960785	0.0052868	0.00565924	0.00529623	0.00565924	0.000372115
1985	Mineral-industry	Brick production	t/kt	0.00562359	0.00573337	0.00509715	0.00037856	0.00518539	0.00565921	0.00565921	0.00543198	0.00396564	0.00565921	0.000114919	0.00022718	0.00353835	0.00565921	0.00541742	0.00516516	0.00565921	0.00697628	0.000189393	0.00565921	0.00565924	0.00565921	0.00565211	0.00516151	0.00565924	0.00550182	0.00516088	0.00515738	0.00564711	0.00662935	0.00510469	0.00565924	0.00565924	0.00521631	0.00527177	0.000243509	0.00565921	0.00565924	0.00565924	0.00526382	0.00960785	0.0052634	0.00565924	0.00529044	0.00565924	0.000374124
1986	Mineral-industry	Brick production	t/kt	0.00564555	0.00568646	0.00509842	0.00037856	0.00515994	0.00565923	0.00565923	0.00540113	0.00389092	0.00565923	9.23472e-05	0.00022005	0.00352306	0.00565923	0.00537699	0.00509449	0.00565923	0.00700078	0.000189359	0.00565923	0.00565924	0.00565923	0.0056565	0.00516775	0.00565924	0.00573848	0.00516869	0.00514844	0.0056456	0.00663446	0.00510204	0.00565924	0.00565924	0.00533925	0.00524533	0.000235999	0.00565923	0.00565924	0.00565924	0.00526325	0.00960785	0.00526134	0.00565924	0.00528532	0.00565924	0.000376857
1987	Mineral-industry	Brick production	t/kt	0.00563108	0.00568027	0.00509848	0.00037856	0.00515808	0.00565923	0.00565923	0.00535847	0.00380559	0.00565923	6.1816e-05	0.000217652	0.00352337	0.00565923	0.00537701	0.00446359	0.00565923	0.00702804	0.000189383	0.00565923	0.00565924	0.00565923	0.00565361	0.00515874	0.00565924	0.00595232	0.00517626	0.00514473	0.0056478	0.00649999	0.00509814	0.00547261	0.00565924	0.00527652	0.00522798	0.000235413	0.00565923	0.00565924	0.00565924	0.00525459	0.00960785	0.00524258	0.00565924	0.00527652	0.00565924	0.000368941
1988	Mineral-industry	Brick production	t/kt	0.00564237	0.00575146	0.00509894	0.00037856	0.00516303	0.00565923	0.00565923	0.00535115	0.00370702	0.00565923	5.28252e-05	0.000217647	0.00350883	0.00565923	0.00537704	0.00431562	0.00565923	0.00705571	0.00018938	0.00565923	0.00565924	0.00565923	0.00565586	0.00509406	0.00565924	0.00511929	0.00518253	0.00514353	0.00564912	0.00585068	0.00509664	0.00549319	0.00565924	0.00534912	0.00534178	0.00023235	0.00565923	0.00565924	0.00565924	0.00519977	0.00960785	0.00524164	0.00565924	0.0052724	0.00565924	0.000366111
1989	Mineral-industry	Brick production	t/kt	0.00562329	0.00571609	0.00509971	0.00037856	0.00516037	0.00565923	0.00565923	0.00530004	0.00370752	0.00565923	4.20231e-05	0.000212568	0.00341825	0.00565923	0.00537703	0.00395814	0.00565923	0.00711265	0.000185781	0.00565923	0.00565924	0.00565923	0.00565205	0.00509413	0.00565924	0.0051404	0.00520295	0.0051454	0.00565038	0.00578274	0.00509565	0.00549361	0.00565924	0.00523679	0.00524838	0.000231992	0.00565923	0.00565924	0.00565924	0.00515778	0.00960785	0.00509978	0.00565924	0.00527079	0.00565924	0.00036346
1990	Mineral-industry	Brick production	t/kt	0.00528059	0.00553898	0.00509641	0.00037856	0.00514946	0.00565924	0.00565924	0.00525542	0.00354187	0.00565924	4.19143e-05	0.000198604	0.00340708	0.00565924	0.00537702	0.00287341	0.00565924	0.00668756	0.000182217	0.00565924	0.00565924	0.00565924	0.00538724	0.00509395	0.00565924	0.00511223	0.00522802	0.00512695	0.00565007	0.00539545	0.00524101	0.00552926	0.00565924	0.00368877	0.00535686	0.000232356	0.00565924	0.00565924	0.00565924	0.00509218	0.00960785	0.00494852	0.00565924	0.00526393	0.00565924	0.000341139
1991	Mineral-industry	Brick production	t/kt	0.00534584	0.00511056	0.00509625	0.00037856	0.0051611	0.00565924	0.00565924	0.00518981	0.00307018	0.00565924	3.88585e-05	0.000189977	0.00284486	0.00565924	0.00537699	0.00328596	0.00565924	0.00559238	0.000176096	0.00565924	0.00565924	0.00565924	0.00549597	0.005094	0.00565924	0.00511198	0.00519751	0.00507904	0.00565074	0.0053053	0.00523865	0.00552479	0.00565924	0.00368287	0.00535306	0.000229851	0.00565924	0.00565924	0.00565924	0.00507807	0.00960785	0.00472836	0.00565924	0.00524864	0.00565924	0.000336557
1992	Mineral-industry	Brick production	t/kt	0.00533021	0.00511056	0.00509618	0.00037856	0.00515618	0.00565924	0.00565924	0.00508168	0.00307028	0.00565924	3.25655e-05	0.000184193	0.00284575	0.00565924	0.00537694	0.00311101	0.00565924	0.00519898	0.000172262	0.00565924	0.00565924	0.00565924	0.00550759	0.00509412	0.00565924	0.00511269	0.00522647	0.00506275	0.00425308	0.00511056	0.0052493	0.00551907	0.00565924	0.00368862	0.00537565	0.000224503	0.00565924	0.00565924	0.00565924	0.00498191	0.00960785	0.00458845	0.00565924	0.00524019	0.00565924	0.000335054
1993	Mineral-industry	Brick production	t/kt	0.00534543	0.00511056	0.00509607	0.00037856	0.00513784	0.00565924	0.00565924	0.00514804	0.00283064	0.00565924	3.02141e-05	0.000182686	0.00284403	0.00565924	0.00537693	0.00314824	0.00565924	0.0051144	0.000171288	0.00565924	0.00565924	0.00565924	0.00553638	0.00509414	0.00565924	0.00511146	0.00522118	0.00505215	0.00425116	0.00511056	0.00526238	0.00551894	0.00565924	0.00369031	0.00535306	0.000222703	0.00565924	0.00565924	0.00565924	0.00498744	0.00960785	0.00444999	0.00565924	0.00523702	0.00565924	0.00033179
1994	Mineral-industry	Brick production	t/kt	0.00543036	0.00511056	0.00509609	0.00037856	0.00516189	0.00565924	0.00565924	0.00500818	0.00283588	0.00565924	2.68575e-05	0.000182642	0.00284488	0.00565924	0.00537699	0.00310748	0.00565924	0.00511437	0.000172709	0.00565924	0.00565924	0.00565924	0.00558786	0.00509408	0.00565924	0.00511775	0.00516413	0.00504713	0.00425106	0.00511056	0.00525502	0.00551954	0.00565924	0.0037436	0.00536749	0.000219427	0.00565924	0.00565924	0.00565924	0.00502515	0.00960785	0.00445882	0.00565924	0.00523148	0.00565924	0.00033772
1995	Mineral-industry	Brick production	t/kt	0.00497449	0.00511056	0.00509627	0.00037856	0.00515304	0.00565924	0.00565924	0.00487478	0.00283599	0.00565924	2.68636e-05	0.000182342	0.00288105	0.00565924	0.005377	0.0022728	0.00565924	0.00511474	0.000173821	0.00565924	0.00565924	0.00565924	0.00550453	0.00509395	0.00565924	0.00511614	0.00509331	0.00503736	0.00378346	0.00511056	0.00525616	0.00552493	0.00565924	0.00313514	0.00535263	0.000217619	0.00565924	0.00565924	0.00565924	0.00506694	0.00960785	0.00457887	0.00565924	0.00522873	0.00565924	0.000282477
1996	Mineral-industry	Brick production	t/kt	0.00503164	0.00511056	0.0050961	0.00037856	0.00514922	0.00565924	0.00565924	0.00491121	0.00285221	0.00565924	2.68381e-05	0.000175882	0.00284413	0.00565924	0.00537702	0.00259913	0.00565924	0.00511538	0.000169344	0.00565924	0.00565924	0.00565924	0.00551466	0.005094	0.00565924	0.00512425	0.00509331	0.00503166	0.00378062	0.00511056	0.00525468	0.0055114	0.00565924	0.00313267	0.00535547	0.000214197	0.00565924	0.00565924	0.00565924	0.00497019	0.00960785	0.00462464	0.00565924	0.00522353	0.00565924	0.000276542
1997	Mineral-industry	Brick production	t/kt	0.00501396	0.00511056	0.00509618	0.00037856	0.00515686	0.00565924	0.00565924	0.00475323	0.00284403	0.00565924	2.68356e-05	0.00015643	0.00284387	0.00565924	0.00537697	0.00234337	0.00565924	0.0051172	0.00015412	0.00565924	0.00565924	0.00565924	0.00551219	0.00509404	0.00565924	0.00511457	0.00509331	0.00504433	0.00354508	0.00511056	0.00525563	0.00550404	0.00565924	0.00313688	0.00534996	0.000209632	0.00565924	0.00565924	0.00565924	0.00474699	0.00960785	0.00462609	0.00565924	0.00522104	0.00565924	0.000273964
1998	Mineral-industry	Brick production	t/kt	0.00504282	0.00511056	0.00509652	0.00037856	0.00519979	0.00565924	0.00565924	0.00484195	0.00284509	0.00565924	2.68461e-05	0.000122576	0.00283796	0.00565924	0.00537701	0.00290406	0.00565924	0.00511815	0.000120956	0.00565924	0.00537627	0.00565924	0.00551811	0.00509399	0.00565924	0.00511639	0.00509331	0.00504436	0.00354204	0.00511056	0.00525477	0.00550004	0.00565924	0.00309769	0.00535866	0.000209085	0.00565924	0.00565924	0.00565924	0.00488959	0.00960785	0.00462826	0.00565924	0.00521641	0.0054706	0.000276002
1999	Mineral-industry	Brick production	t/kt	0.00511332	0.00511056	0.0050959	0.00037856	0.00517205	0.00565924	0.00565924	0.00487547	0.00283627	0.00565924	2.68481e-05	0.000102005	0.0028372	0.00565924	0.00537716	0.00283763	0.00565924	0.00511915	0.000101706	0.00565924	0.00535097	0.00565924	0.00553202	0.00509402	0.00565924	0.00511701	0.00509331	0.00499275	0.0028374	0.00511056	0.00532936	0.00543912	0.00565924	0.00310012	0.00533417	0.000207337	0.00565924	0.00565924	0.00565924	0.0048574	0.00960785	0.00461182	0.00565924	0.00521422	0.00528195	0.000284501
2000	Mineral-industry	Brick production	t/kt	0.00388519	0.00511056	0.00509585	0.00037856	0.00516836	0.00565924	0.00565924	0.00491778	0.00565924	0.00565924	2.68564e-05	0.000100913	0.00283597	0.00565924	0.0053369	0.00217348	0.00565924	0.00511945	9.42236e-05	0.00565924	0.00535202	0.00565924	0.0055179	0.00509378	0.00565924	0.00511425	0.00509331	0.00494791	0.00284095	0.00511056	0.00531061	0.00541432	0.00565924	0.00310177	0.0053202	0.000204927	0.00565924	0.00565924	0.00565924	0.00492808	0.00960785	0.00447587	0.00565924	0.00521187	0.00509331	0.000218468
2001	Mineral-industry	Brick production	t/kt	0.00388167	0.00511056	0.00509584	0.00037856	0.00516022	0.00565924	0.00565924	0.00492877	0.00565924	0.00565924	2.68788e-05	0.000100574	0.00283816	0.00565924	0.00533699	0.00227112	0.00565924	0.00512025	9.50223e-05	0.00565924	0.00509331	0.00565924	0.00544978	0.00509376	0.00565924	0.00511309	0.00509331	0.00493464	0.00284112	0.00511056	0.0053182	0.00542013	0.00565924	0.00310432	0.0053202	0.000204382	0.00565924	0.00565924	0.00565924	0.00481667	0.00960785	0.00444075	0.00565924	0.00520771	0.00509331	0.000225794
2002	Mineral-industry	Brick production	t/kt	0.00389107	0.00511056	0.00509522	0.00037856	0.00515864	0.00565924	0.00565924	0.00494502	0.00565924	0.00565924	2.6863e-05	9.90958e-05	0.00284431	0.00565924	0.00525643	0.00223866	0.00565924	0.00512043	9.31521e-05	0.00565924	0.00509331	0.00565924	0.0055123	0.00509378	0.00565924	0.00511261	0.00509331	0.0049508	0.0028378	0.00511056	0.00530481	0.00542259	0.00565924	0.00312283	0.00531457	0.000199446	0.00565924	0.00565924	0.00565924	0.00488891	0.00960785	0.00451433	0.00565924	0.00520384	0.00509331	0.000221429
2003	Mineral-industry	Brick production	t/kt	0.00394314	0.00511056	0.00509586	0.00037856	0.00516492	0.00565924	0.00565924	0.00485456	0.00565924	0.00565924	2.68945e-05	0.000100577	0.00283956	0.00565924	0.00525632	0.00228286	0.00565924	0.00512178	9.54118e-05	0.00565924	0.00509331	0.00565924	0.00551518	0.00509381	0.00565924	0.00512151	0.00509331	0.00495178	0.00284177	0.00511056	0.00529141	0.00540627	0.00565924	0.0029679	0.00532292	0.000198191	0.00565924	0.00565924	0.00565924	0.00493606	0.00960785	0.00451579	0.00565924	0.00519839	0.00509331	0.000232148
2004	Mineral-industry	Brick production	t/kt	0.00364611	0.00511056	0.00509574	0.00037856	0.00515967	0.00565924	0.00565924	0.00480874	0.00565924	0.00565924	2.69064e-05	0.000100408	0.00283714	0.00565924	0.00525634	0.00203373	0.00565924	0.00512182	9.80068e-05	0.00565924	0.00509331	0.00565924	0.00552215	0.00509382	0.00565924	0.00512178	0.00509331	0.00494553	0.00284051	0.00511056	0.00528978	0.00540055	0.00565924	0.00296772	0.00532774	0.000197203	0.00565924	0.00565924	0.00565924	0.00492396	0.00960785	0.00451803	0.00565924	0.00519508	0.00509331	0.000243052
2005	Mineral-industry	Brick production	t/kt	0.00365507	0.00511056	0.00509569	0.00037856	0.00517256	0.00565924	0.00565924	0.00491772	0.00565924	0.00565924	2.69018e-05	0.000100194	0.00284008	0.00565924	0.00525632	0.00188485	0.00565924	0.00512275	9.90774e-05	0.00565924	0.00509331	0.00565924	0.00554591	0.00509385	0.00565924	0.00512224	0.00403115	0.00493806	0.0028396	0.00511056	0.005286	0.00539678	0.00565924	0.00299288	0.00533917	0.000193644	0.00565924	0.00565924	0.00565924	0.00494499	0.00960785	0.00453908	0.00565924	0.00512619	0.00509331	0.000240756
2006	Mineral-industry	Brick production	t/kt	0.00362746	0.00511056	0.00509551	0.00037856	0.00467216	0.00565924	0.00565924	0.00487501	0.00565924	0.00565924	2.69341e-05	0.000100675	0.00283863	0.00565924	0.00525637	0.00195086	0.00565924	0.00512225	9.83624e-05	0.00565924	0.00509331	0.00565924	0.00553427	0.0050938	0.00565924	0.00512219	0.00402882	0.00494304	0.00285376	0.00511056	0.00527939	0.00537569	0.00565924	0.00300144	0.0046015	0.00019128	0.00565924	0.00565924	0.00565924	0.0049401	0.00960785	0.00462843	0.00565924	0.00493368	0.00509331	0.000241503
2007	Mineral-industry	Brick production	t/kt	0.00386035	0.00511056	0.00509543	0.00037856	0.00466896	0.00565923	0.00565923	0.00487227	0.00565924	0.00565923	2.69666e-05	0.000100559	0.00283521	0.00565923	0.00525669	0.00196329	0.00565923	0.00512191	9.88207e-05	0.00565923	0.00509331	0.00565923	0.00451038	0.00477517	0.00565924	0.00512231	0.00370745	0.0047567	0.0028512	0.00511056	0.0052675	0.00537269	0.00565924	0.00300943	0.0042282	0.000190208	0.00565923	0.00565924	0.00565924	0.00468792	0.00960785	0.00439258	0.00565924	0.00448078	0.00509331	0.000263305
2008	Mineral-industry	Brick production	t/kt	0.00365731	0.00511056	0.00509519	0.00037856	0.00408885	0.00565922	0.00565922	0.00470478	0.00565924	0.00565922	2.68469e-05	0.00010071	0.00283626	0.00565922	0.00525691	0.00162801	0.00565922	0.00512201	9.55193e-05	0.00565922	0.00509331	0.00565922	0.00464364	0.00478776	0.00565924	0.00511675	0.00323883	0.00453055	0.00284984	0.00511056	0.00518732	0.00530399	0.00556989	0.00300966	0.00422024	0.000190204	0.00565922	0.00557035	0.00557139	0.00441754	0.00960785	0.00412677	0.00556986	0.00392995	0.00509331	0.000259021
2009	Mineral-industry	Brick production	t/kt	0.00359129	0.00511056	0.00509507	0.00037856	0.00370063	0.00565922	0.00565922	0.00438458	0.00565924	0.00565922	2.6209e-05	0.000100891	0.00283408	0.00565922	0.00525941	0.0017768	0.00565922	0.00512001	9.58856e-05	0.00565922	0.00509331	0.00565922	0.00384608	0.00433476	0.00565924	0.00511673	0.00262479	0.00417076	0.00284873	0.00511056	0.00460639	0.00528717	0.00557226	0.00293636	0.00377327	0.000189478	0.00565922	0.00557311	0.00557367	0.00410782	0.00960785	0.00374252	0.00557215	0.00360048	0.00509331	0.000260365
2010	Mineral-industry	Brick production	t/kt	0.00331703	0.0040539	0.0050951	0.00037856	0.00362499	0.00565923	0.00565923	0.00385879	0.00565924	0.00565923	2.53699e-05	0.000100033	0.00283531	0.00565923	0.00509839	0.00181836	0.00565923	0.00486521	9.51647e-05	0.00565923	0.00509331	0.00565923	0.00413294	0.00401995	0.00565924	0.00511577	0.0030689	0.0035936	0.00284454	0.00433291	0.00428895	0.00525639	0.00558356	0.00296004	0.00380921	0.000189481	0.00565923	0.00558418	0.00475956	0.00366433	0.00960785	0.00356726	0.00558343	0.00347826	0.00509331	0.000274247
2011	Mineral-industry	Brick production	t/kt	0.00293978	0.00414029	0.00509511	0.00037856	0.00362471	0.00565923	0.00565923	0.0034844	0.00565924	0.00565923	2.47881e-05	0.000100266	0.00283555	0.00565923	0.00509859	0.00189769	0.00565923	0.00414715	9.55112e-05	0.00565923	0.00509331	0.00565923	0.00433739	0.00365152	0.00565924	0.00458278	0.00285366	0.003241	0.0028445	0.0042906	0.00342621	0.00488855	0.00517735	0.00296038	0.00379736	0.000189508	0.00565923	0.00518069	0.0044489	0.00345286	0.00960785	0.00269248	0.00517593	0.00342026	0.00509331	0.000148445
2012	Mineral-industry	Brick production	t/kt	0.00257466	0.00457316	0.00509561	0.00037856	0.00363114	0.00565923	0.00565923	0.00329913	0.00565924	0.00565923	2.49421e-05	0.000100036	0.00283631	0.00565923	0.00509893	0.00180012	0.00565923	0.00289565	9.3881e-05	0.00565923	0.00509331	0.00565923	0.00424367	0.00344365	0.00474457	0.00369029	0.00274589	0.00313849	0.0028411	0.00326248	0.00344401	0.00490093	0.00519453	0.00295353	0.00379716	0.000189514	0.00565923	0.00519714	0.00446821	0.00328623	0.00960785	0.0030543	0.00519344	0.00342612	0.00509331	0.000153109
2013	Mineral-industry	Brick production	t/kt	0.00257585	0.00408273	0.00509607	0.00037856	0.00362458	0.00565923	0.00565923	0.0031847	0.00565924	0.00565923	2.49495e-05	9.59033e-05	0.00283687	0.00565923	0.00510045	0.00184638	0.00565923	0.00211104	8.99855e-05	0.00565923	0.00396147	0.00565923	0.00400846	0.00342017	0.00521665	0.00226067	0.00269999	0.00305949	0.00284474	0.00260669	0.00351053	0.00495777	0.00526906	0.00294076	0.00379204	0.000189537	0.00565923	0.00526906	0.0044858	0.00323318	0.00933664	0.0023927	0.00526577	0.00364189	0.00509331	0.000170331
2014	Mineral-industry	Brick production	t/kt	0.00249904	0.00284019	0.00509581	0.00037856	0.00362392	0.00565923	0.00565923	0.00306356	0.00284665	0.00565923	2.48966e-05	8.13753e-05	0.00283851	0.00565923	0.00510099	0.00181386	0.00565923	0.00195789	6.85702e-05	0.00565923	0.00396147	0.00565923	0.00446211	0.00333661	0.005237	0.0022782	0.00270833	0.00287414	0.00284679	0.00250702	0.00306655	0.00492788	0.00525144	0.00282962	0.00377276	0.000189415	0.00565923	0.00525218	0.0041557	0.00301801	0.00836046	0.0022667	0.00524927	0.00361601	0.00509331	0.000158603
2015	Mineral-industry	Brick production	t/kt	0.00262875	0.00323573	0.00509539	0.00037856	0.00363125	0.00565923	0.00565923	0.002896	0.00301945	0.00565923	2.48972e-05	5.27182e-05	0.00283974	0.00565923	0.00509823	0.000863644	0.00565923	0.00196173	4.54011e-05	0.00565923	0.00396147	0.00565923	0.00429104	0.00313126	0.00522075	0.00194664	0.00278391	0.00278795	0.00223684	0.00227077	0.00306825	0.00492252	0.00527778	0.00261989	0.00404201	0.00018941	0.00565923	0.0052778	0.00407738	0.00290738	0.00766373	0.00226513	0.00527583	0.00356861	0.00408096	0.000172583
2016	Mineral-industry	Brick production	t/kt	0.00265644	0.0031932	0.00509541	0.00037856	0.00370609	0.00565923	0.00565923	0.00285325	0.00284787	0.00565923	2.46009e-05	3.67426e-05	0.00283866	0.00565923	0.00509818	0.000783992	0.00565923	0.00195597	3.4652e-05	0.00565923	0.00396147	0.00565923	0.00423314	0.00313087	0.00509252	0.00169016	0.00279381	0.00279475	0.00223888	0.00242983	0.00304062	0.00488234	0.00522599	0.00197029	0.00360225	0.000189419	0.00565923	0.0052257	0.00406303	0.00290576	0.00711201	0.00221062	0.00522268	0.00354942	0.00392385	0.000175877
2017	Mineral-industry	Brick production	t/kt	0.00255729	0.00224445	0.00509538	0.00037856	0.00356534	0.00565923	0.00565923	0.00283873	0.00285308	0.00565923	2.4645e-05	3.3504e-05	0.00283557	0.00565923	0.00509806	0.00052513	0.00565923	0.00196912	3.13882e-05	0.00565923	0.00282962	0.00565923	0.00433582	0.00310967	0.00488812	0.00144439	0.00277584	0.00279579	0.0022418	0.00210049	0.00296413	0.00487727	0.00523604	0.00146795	0.00361902	0.000189418	0.00565923	0.00523635	0.00341096	0.00290794	0.00666248	0.00218229	0.00523331	0.00353913	0.00407421	0.000164323
2018	Mineral-industry	Brick production	t/kt	0.00249247	0.00223284	0.00509546	0.00037856	0.00338272	0.00565923	0.00565923	0.00282734	0.00287051	0.00565922	2.46266e-05	3.3607e-05	0.00283592	0.00565923	0.00509787	0.000499345	0.00565923	0.00202277	3.17722e-05	0.00565922	0.00282962	0.00565923	0.00430292	0.00302131	0.0050437	0.00163169	0.00281481	0.00278787	0.00203986	0.00204707	0.00301156	0.00491092	0.00529277	0.00124702	0.00361357	0.000189425	0.00565923	0.00529322	0.00335608	0.00292822	0.00623195	0.00210487	0.00529066	0.00282962	0.00403475	0.000172697
2019	Mineral-industry	Brick production	t/kt	0.00250824	0.00145401	0.00509624	0.00037856	0.00332722	0.00565923	0.00565923	0.00284231	0.00284989	0.00565923	2.47799e-05	3.3429e-05	0.00283774	0.00565923	0.00509926	0.000381964	0.00565923	0.00198326	3.1815e-05	0.00565923	0.00282962	0.00565923	0.0042904	0.00300766	0.00506926	0.00162029	0.00275467	0.00280527	0.00203287	0.00197453	0.00299168	0.00492923	0.00533094	0.00118179	0.00368606	0.000189429	0.00565923	0.00533129	0.00329834	0.00292518	0.00580142	0.00204439	0.00532927	0.00282962	0.00402684	0.000174977
2020	Mineral-industry	Brick production	t/kt	0.0025113	0.00150755	0.00509585	0.00037856	0.00335004	0.00565923	0.00565923	0.00286079	0.00285792	0.00565923	2.49045e-05	3.33636e-05	0.00283743	0.00565923	0.00510002	0.000362834	0.00565923	0.00197451	3.25682e-05	0.00565923	0.00282962	0.00565923	0.00429959	0.00304524	0.00506103	0.00156681	0.00273214	0.00280835	0.00101295	0.00186673	0.00299208	0.00492934	0.00533032	0.00115081	0.00376682	0.000189442	0.00565923	0.00533142	0.00329858	0.00293468	0.00537087	0.0018192	0.00532919	0.00282962	0.00396863	0.000172849
1970	Domestic-use	Domestic Use	t/1000person	0	0	0	0	0	0	0	0	0	0	0	0	0	0	0	0	0	0	0	0	0	0	0	0	0	0	0	0	0	0	0	0	0	0	0	0	0	0	0	0	0	0	0	0	0	0
1971	Domestic-use	Domestic Use	t/1000person	0	0	0	0	0	0	0	0	0	0	0	0	0	0	0	0	0	0	0	0	0	0	0	0	0	0	0	0	0	0	0	0	0	0	0	0	0	0	0	0	0	0	0	0	0	0
1972	Domestic-use	Domestic Use	t/1000person	0	0	0	0	0	0	0	0	0	0	0	0	0	0	0	0	0	0	0	0	0	0	0	0	0	0	0	0	0	0	0	0	0	0	0	0	0	0	0	0	0	0	0	0	0	0
1973	Domestic-use	Domestic Use	t/1000person	0	0	0	0	0	0	0	0	0	0	0	0	0	0	0	0	0	0	0	0	0	0	0	0	0	0	0	0	0	0	0	0	0	0	0	0	0	0	0	0	0	0	0	0	0	0
1974	Domestic-use	Domestic Use	t/1000person	0	0	0	0	0	0	0	0	0	0	0	0	0	0	0	0	0	0	0	0	0	0	0	0	0	0	0	0	0	0	0	0	0	0	0	0	0	0	0	0	0	0	0	0	0	0
1975	Domestic-use	Domestic Use	t/1000person	0	0	0	0	0	0	0	0	0	0	0	0	0	0	0	0	0	0	0	0	0	0	0	0	0	0	0	0	0	0	0	0	0	0	0	0	0	0	0	0	0	0	0	0	0	0
1976	Domestic-use	Domestic Use	t/1000person	0	0	0	0	0	0	0	0	0	0	0	0	0	0	0	0	0	0	0	0	0	0	0	0	0	0	0	0	0	0	0	0	0	0	0	0	0	0	0	0	0	0	0	0	0	0
1977	Domestic-use	Domestic Use	t/1000person	0	0	0	0	0	0	0	0	0	0	0	0	0	0	0	0	0	0	0	0	0	0	0	0	0	0	0	0	0	0	0	0	0	0	0	0	0	0	0	0	0	0	0	0	0	0
1978	Domestic-use	Domestic Use	t/1000person	0	0	0	0	0	0	0	0	0	0	0	0	0	0	0	0	0	0	0	0	0	0	0	0	0	0	0	0	0	0	0	0	0	0	0	0	0	0	0	0	0	0	0	0	0	0
1979	Domestic-use	Domestic Use	t/1000person	0	0	0	0	0	0	0	0	0	0	0	0	0	0	0	0	0	0	0	0	0	0	0	0	0	0	0	0	0	0	0	0	0	0	0	0	0	0	0	0	0	0	0	0	0	0
1980	Domestic-use	Domestic Use	t/1000person	0	0	0	0	0	0	0	0	0	0	0	0	0	0	0	0	0	0	0	0	0	0	0	0	0	0	0	0	0	0	0	0	0	0	0	0	0	0	0	0	0	0	0	0	0	0
1981	Domestic-use	Domestic Use	t/1000person	0	0	0	0	0	0	0	0	0	0	0	0	0	0	0	0	0	0	0	0	0	0	0	0	0	0	0	0	0	0	0	0	0	0	0	0	0	0	0	0	0	0	0	0	0	0
1982	Domestic-use	Domestic Use	t/1000person	0	0	0	0	0	0	0	0	0	0	0	0	0	0	0	0	0	0	0	0	0	0	0	0	0	0	0	0	0	0	0	0	0	0	0	0	0	0	0	0	0	0	0	0	0	0
1983	Domestic-use	Domestic Use	t/1000person	0	0	0	0	0	0	0	0	0	0	0	0	0	0	0	0	0	0	0	0	0	0	0	0	0	0	0	0	0	0	0	0	0	0	0	0	0	0	0	0	0	0	0	0	0	0
1984	Domestic-use	Domestic Use	t/1000person	0	0	0	0	0	0	0	0	0	0	0	0	0	0	0	0	0	0	0	0	0	0	0	0	0	0	0	0	0	0	0	0	0	0	0	0	0	0	0	0	0	0	0	0	0	0
1985	Domestic-use	Domestic Use	t/1000person	0	0	0	0	0	0	0	0	0	0	0	0	0	0	0	0	0	0	0	0	0	0	0	0	0	0	0	0	0	0	0	0	0	0	0	0	0	0	0	0	0	0	0	0	0	0
1986	Domestic-use	Domestic Use	t/1000person	0	0	0	0	0	0	0	0	0	0	0	0	0	0	0	0	0	0	0	0	0	0	0	0	0	0	0	0	0	0	0	0	0	0	0	0	0	0	0	0	0	0	0	0	0	0
1987	Domestic-use	Domestic Use	t/1000person	0	0	0	0	0	0	0	0	0	0	0	0	0	0	0	0	0	0	0	0	0	0	0	0	0	0	0	0	0	0	0	0	0	0	0	0	0	0	0	0	0	0	0	0	0	0
1988	Domestic-use	Domestic Use	t/1000person	0	0	0	0	0	0	0	0	0	0	0	0	0	0	0	0	0	0	0	0	0	0	0	0	0	0	0	0	0	0	0	0	0	0	0	0	0	0	0	0	0	0	0	0	0	0
1989	Domestic-use	Domestic Use	t/1000person	0	0	0	0	0	0	0	0	0	0	0	0	0	0	0	0	0	0	0	0	0	0	0	0	0	0	0	0	0	0	0	0	0	0	0	0	0	0	0	0	0	0	0	0	0	0
1990	Domestic-use	Domestic Use	t/1000person	0	0	0	0	0	0	0	0	0	0	0	0	0	0	0	0	0	0	0	0	0	0	0	0	0	0	0	0	0	0	0	0	0	0	0	0	0	0	0	0	0	0	0	0	0	0
1991	Domestic-use	Domestic Use	t/1000person	0	0	0	0	0	0	0	0	0	0	0	0	0	0	0	0	0	0	0	0	0	0	0	0	0	0	0	0	0	0	0	0	0	0	0	0	0	0	0	0	0	0	0	0	0	0
1992	Domestic-use	Domestic Use	t/1000person	0	0	0	0	0	0	0	0	0	0	0	0	0	0	0	0	0	0	0	0	0	0	0	0	0	0	0	0	0	0	0	0	0	0	0	0	0	0	0	0	0	0	0	0	0	0
1993	Domestic-use	Domestic Use	t/1000person	0	0	0	0	0	0	0	0	0	0	0	0	0	0	0	0	0	0	0	0	0	0	0	0	0	0	0	0	0	0	0	0	0	0	0	0	0	0	0	0	0	0	0	0	0	0
1994	Domestic-use	Domestic Use	t/1000person	0	0	0	0	0	0	0	0	0	0	0	0	0	0	0	0	0	0	0	0	0	0	0	0	0	0	0	0	0	0	0	0	0	0	0	0	0	0	0	0	0	0	0	0	0	0
1995	Domestic-use	Domestic Use	t/1000person	0	0	0	0	0	0	0	0	0	0	0	0	0	0	0	0	0	0	0	0	0	0	0	0	0	0	0	0	0	0	0	0	0	0	0	0	0	0	0	0	0	0	0	0	0	0
1996	Domestic-use	Domestic Use	t/1000person	0	0	0	0	0	0	0	0	0	0	0	0	0	0	0	0	0	0	0	0	0	0	0	0	0	0	0	0	0	0	0	0	0	0	0	0	0	0	0	0	0	0	0	0	0	0
1997	Domestic-use	Domestic Use	t/1000person	0	0	0	0	0	0	0	0	0	0	0	0	0	0	0	0	0	0	0	0	0	0	0	0	0	0	0	0	0	0	0	0	0	0	0	0	0	0	0	0	0	0	0	0	0	0
1998	Domestic-use	Domestic Use	t/1000person	0	0	0	0	0	0	0	0	0	0	0	0	0	0	0	0	0	0	0	0	0	0	0	0	0	0	0	0	0	0	0	0	0	0	0	0	0	0	0	0	0	0	0	0	0	0
1999	Domestic-use	Domestic Use	t/1000person	0	0	0	0	0	0	0	0	0	0	0	0	0	0	0	0	0	0	0	0	0	0	0	0	0	0	0	0	0	0	0	0	0	0	0	0	0	0	0	0	0	0	0	0	0	0
2000	Domestic-use	Domestic Use	t/1000person	0	0	0	0	0	0	0	0	0	0	0	0	0	0	0	0	0	0	0	0	0	0	0	0	0	0	0	0	0	0	0	0	0	0	0	0	0	0	0	0	0	0	0	0	0	0
2001	Domestic-use	Domestic Use	t/1000person	0	0	0	0	0	0	0	0	0	0	0	0	0	0	0	0	0	0	0	0	0	0	0	0	0	0	0	0	0	0	0	0	0	0	0	0	0	0	0	0	0	0	0	0	0	0
2002	Domestic-use	Domestic Use	t/1000person	0	0	0	0	0	0	0	0	0	0	0	0	0	0	0	0	0	0	0	0	0	0	0	0	0	0	0	0	0	0	0	0	0	0	0	0	0	0	0	0	0	0	0	0	0	0
2003	Domestic-use	Domestic Use	t/1000person	0	0	0	0	0	0	0	0	0	0	0	0	0	0	0	0	0	0	0	0	0	0	0	0	0	0	0	0	0	0	0	0	0	0	0	0	0	0	0	0	0	0	0	0	0	0
2004	Domestic-use	Domestic Use	t/1000person	0	0	0	0	0	0	0	0	0	0	0	0	0	0	0	0	0	0	0	0	0	0	0	0	0	0	0	0	0	0	0	0	0	0	0	0	0	0	0	0	0	0	0	0	0	0
2005	Domestic-use	Domestic Use	t/1000person	0	0	0	0	0	0	0	0	0	0	0	0	0	0	0	0	0	0	0	0	0	0	0	0	0	0	0	0	0	0	0	0	0	0	0	0	0	0	0	0	0	0	0	0	0	0
2006	Domestic-use	Domestic Use	t/1000person	0	0	0	0	0	0	0	0	0	0	0	0	0	0	0	0	0	0	0	0	0	0	0	0	0	0	0	0	0	0	0	0	0	0	0	0	0	0	0	0	0	0	0	0	0	0
2007	Domestic-use	Domestic Use	t/1000person	0	0	0	0	0	0	0	0	0	0	0	0	0	0	0	0	0	0	0	0	0	0	0	0	0	0	0	0	0	0	0	0	0	0	0	0	0	0	0	0	0	0	0	0	0	0
2008	Domestic-use	Domestic Use	t/1000person	0	0	0	0	0	0	0	0	0	0	0	0	0	0	0	0	0	0	0	0	0	0	0	0	0	0	0	0	0	0	0	0	0	0	0	0	0	0	0	0	0	0	0	0	0	0
2009	Domestic-use	Domestic Use	t/1000person	0	0	0	0	0	0	0	0	0	0	0	0	0	0	0	0	0	0	0	0	0	0	0	0	0	0	0	0	0	0	0	0	0	0	0	0	0	0	0	0	0	0	0	0	0	0
2010	Domestic-use	Domestic Use	t/1000person	0	0	0	0	0	0	0	0	0	0	0	0	0	0	0	0	0	0	0	0	0	0	0	0	0	0	0	0	0	0	0	0	0	0	0	0	0	0	0	0	0	0	0	0	0	0
2011	Domestic-use	Domestic Use	t/1000person	0	0	0	0	0	0	0	0	0	0	0	0	0	0	0	0	0	0	0	0	0	0	0	0	0	0	0	0	0	0	0	0	0	0	0	0	0	0	0	0	0	0	0	0	0	0
2012	Domestic-use	Domestic Use	t/1000person	0	0	0	0	0	0	0	0	0	0	0	0	0	0	0	0	0	0	0	0	0	0	0	0	0	0	0	0	0	0	0	0	0	0	0	0	0	0	0	0	0	0	0	0	0	0
2013	Domestic-use	Domestic Use	t/1000person	0	0	0	0	0	0	0	0	0	0	0	0	0	0	0	0	0	0	0	0	0	0	0	0	0	0	0	0	0	0	0	0	0	0	0	0	0	0	0	0	0	0	0	0	0	0
2014	Domestic-use	Domestic Use	t/1000person	0	0	0	0	0	0	0	0	0	0	0	0	0	0	0	0	0	0	0	0	0	0	0	0	0	0	0	0	0	0	0	0	0	0	0	0	0	0	0	0	0	0	0	0	0	0
2015	Domestic-use	Domestic Use	t/1000person	0	0	0	0	0	0	0	0	0	0	0	0	0	0	0	0	0	0	0	0	0	0	0	0	0	0	0	0	0	0	0	0	0	0	0	0	0	0	0	0	0	0	0	0	0	0
2016	Domestic-use	Domestic Use	t/1000person	0	0	0	0	0	0	0	0	0	0	0	0	0	0	0	0	0	0	0	0	0	0	0	0	0	0	0	0	0	0	0	0	0	0	0	0	0	0	0	0	0	0	0	0	0	0
2017	Domestic-use	Domestic Use	t/1000person	0	0	0	0	0	0	0	0	0	0	0	0	0	0	0	0	0	0	0	0	0	0	0	0	0	0	0	0	0	0	0	0	0	0	0	0	0	0	0	0	0	0	0	0	0	0
2018	Domestic-use	Domestic Use	t/1000person	0	0	0	0	0	0	0	0	0	0	0	0	0	0	0	0	0	0	0	0	0	0	0	0	0	0	0	0	0	0	0	0	0	0	0	0	0	0	0	0	0	0	0	0	0	0
2019	Domestic-use	Domestic Use	t/1000person	0	0	0	0	0	0	0	0	0	0	0	0	0	0	0	0	0	0	0	0	0	0	0	0	0	0	0	0	0	0	0	0	0	0	0	0	0	0	0	0	0	0	0	0	0	0
2020	Domestic-use	Domestic Use	t/1000person	0	0	0	0	0	0	0	0	0	0	0	0	0	0	0	0	0	0	0	0	0	0	0	0	0	0	0	0	0	0	0	0	0	0	0	0	0	0	0	0	0	0	0	0	0	0
1970	Other-industrial-use	Dry cleaning	t/1000person	0	0	0	0	0	0	0	0	0	0	0	0	0	0	0	0	0	0	0	0	0	0	0	0	0	0	0	0	0	0	0	0	0	0	0	0	0	0	0	0	0	0	0	0	0	0
1971	Other-industrial-use	Dry cleaning	t/1000person	0	0	0	0	0	0	0	0	0	0	0	0	0	0	0	0	0	0	0	0	0	0	0	0	0	0	0	0	0	0	0	0	0	0	0	0	0	0	0	0	0	0	0	0	0	0
1972	Other-industrial-use	Dry cleaning	t/1000person	0	0	0	0	0	0	0	0	0	0	0	0	0	0	0	0	0	0	0	0	0	0	0	0	0	0	0	0	0	0	0	0	0	0	0	0	0	0	0	0	0	0	0	0	0	0
1973	Other-industrial-use	Dry cleaning	t/1000person	0	0	0	0	0	0	0	0	0	0	0	0	0	0	0	0	0	0	0	0	0	0	0	0	0	0	0	0	0	0	0	0	0	0	0	0	0	0	0	0	0	0	0	0	0	0
1974	Other-industrial-use	Dry cleaning	t/1000person	0	0	0	0	0	0	0	0	0	0	0	0	0	0	0	0	0	0	0	0	0	0	0	0	0	0	0	0	0	0	0	0	0	0	0	0	0	0	0	0	0	0	0	0	0	0
1975	Other-industrial-use	Dry cleaning	t/1000person	0	0	0	0	0	0	0	0	0	0	0	0	0	0	0	0	0	0	0	0	0	0	0	0	0	0	0	0	0	0	0	0	0	0	0	0	0	0	0	0	0	0	0	0	0	0
1976	Other-industrial-use	Dry cleaning	t/1000person	0	0	0	0	0	0	0	0	0	0	0	0	0	0	0	0	0	0	0	0	0	0	0	0	0	0	0	0	0	0	0	0	0	0	0	0	0	0	0	0	0	0	0	0	0	0
1977	Other-industrial-use	Dry cleaning	t/1000person	0	0	0	0	0	0	0	0	0	0	0	0	0	0	0	0	0	0	0	0	0	0	0	0	0	0	0	0	0	0	0	0	0	0	0	0	0	0	0	0	0	0	0	0	0	0
1978	Other-industrial-use	Dry cleaning	t/1000person	0	0	0	0	0	0	0	0	0	0	0	0	0	0	0	0	0	0	0	0	0	0	0	0	0	0	0	0	0	0	0	0	0	0	0	0	0	0	0	0	0	0	0	0	0	0
1979	Other-industrial-use	Dry cleaning	t/1000person	0	0	0	0	0	0	0	0	0	0	0	0	0	0	0	0	0	0	0	0	0	0	0	0	0	0	0	0	0	0	0	0	0	0	0	0	0	0	0	0	0	0	0	0	0	0
1980	Other-industrial-use	Dry cleaning	t/1000person	0	0	0	0	0	0	0	0	0	0	0	0	0	0	0	0	0	0	0	0	0	0	0	0	0	0	0	0	0	0	0	0	0	0	0	0	0	0	0	0	0	0	0	0	0	0
1981	Other-industrial-use	Dry cleaning	t/1000person	0	0	0	0	0	0	0	0	0	0	0	0	0	0	0	0	0	0	0	0	0	0	0	0	0	0	0	0	0	0	0	0	0	0	0	0	0	0	0	0	0	0	0	0	0	0
1982	Other-industrial-use	Dry cleaning	t/1000person	0	0	0	0	0	0	0	0	0	0	0	0	0	0	0	0	0	0	0	0	0	0	0	0	0	0	0	0	0	0	0	0	0	0	0	0	0	0	0	0	0	0	0	0	0	0
1983	Other-industrial-use	Dry cleaning	t/1000person	0	0	0	0	0	0	0	0	0	0	0	0	0	0	0	0	0	0	0	0	0	0	0	0	0	0	0	0	0	0	0	0	0	0	0	0	0	0	0	0	0	0	0	0	0	0
1984	Other-industrial-use	Dry cleaning	t/1000person	0	0	0	0	0	0	0	0	0	0	0	0	0	0	0	0	0	0	0	0	0	0	0	0	0	0	0	0	0	0	0	0	0	0	0	0	0	0	0	0	0	0	0	0	0	0
1985	Other-industrial-use	Dry cleaning	t/1000person	0	0	0	0	0	0	0	0	0	0	0	0	0	0	0	0	0	0	0	0	0	0	0	0	0	0	0	0	0	0	0	0	0	0	0	0	0	0	0	0	0	0	0	0	0	0
1986	Other-industrial-use	Dry cleaning	t/1000person	0	0	0	0	0	0	0	0	0	0	0	0	0	0	0	0	0	0	0	0	0	0	0	0	0	0	0	0	0	0	0	0	0	0	0	0	0	0	0	0	0	0	0	0	0	0
1987	Other-industrial-use	Dry cleaning	t/1000person	0	0	0	0	0	0	0	0	0	0	0	0	0	0	0	0	0	0	0	0	0	0	0	0	0	0	0	0	0	0	0	0	0	0	0	0	0	0	0	0	0	0	0	0	0	0
1988	Other-industrial-use	Dry cleaning	t/1000person	0	0	0	0	0	0	0	0	0	0	0	0	0	0	0	0	0	0	0	0	0	0	0	0	0	0	0	0	0	0	0	0	0	0	0	0	0	0	0	0	0	0	0	0	0	0
1989	Other-industrial-use	Dry cleaning	t/1000person	0	0	0	0	0	0	0	0	0	0	0	0	0	0	0	0	0	0	0	0	0	0	0	0	0	0	0	0	0	0	0	0	0	0	0	0	0	0	0	0	0	0	0	0	0	0
1990	Other-industrial-use	Dry cleaning	t/1000person	0	0	0	0	0	0	0	0	0	0	0	0	0	0	0	0	0	0	0	0	0	0	0	0	0	0	0	0	0	0	0	0	0	0	0	0	0	0	0	0	0	0	0	0	0	0
1991	Other-industrial-use	Dry cleaning	t/1000person	0	0	0	0	0	0	0	0	0	0	0	0	0	0	0	0	0	0	0	0	0	0	0	0	0	0	0	0	0	0	0	0	0	0	0	0	0	0	0	0	0	0	0	0	0	0
1992	Other-industrial-use	Dry cleaning	t/1000person	0	0	0	0	0	0	0	0	0	0	0	0	0	0	0	0	0	0	0	0	0	0	0	0	0	0	0	0	0	0	0	0	0	0	0	0	0	0	0	0	0	0	0	0	0	0
1993	Other-industrial-use	Dry cleaning	t/1000person	0	0	0	0	0	0	0	0	0	0	0	0	0	0	0	0	0	0	0	0	0	0	0	0	0	0	0	0	0	0	0	0	0	0	0	0	0	0	0	0	0	0	0	0	0	0
1994	Other-industrial-use	Dry cleaning	t/1000person	0	0	0	0	0	0	0	0	0	0	0	0	0	0	0	0	0	0	0	0	0	0	0	0	0	0	0	0	0	0	0	0	0	0	0	0	0	0	0	0	0	0	0	0	0	0
1995	Other-industrial-use	Dry cleaning	t/1000person	0	0	0	0	0	0	0	0	0	0	0	0	0	0	0	0	0	0	0	0	0	0	0	0	0	0	0	0	0	0	0	0	0	0	0	0	0	0	0	0	0	0	0	0	0	0
1996	Other-industrial-use	Dry cleaning	t/1000person	0	0	0	0	0	0	0	0	0	0	0	0	0	0	0	0	0	0	0	0	0	0	0	0	0	0	0	0	0	0	0	0	0	0	0	0	0	0	0	0	0	0	0	0	0	0
1997	Other-industrial-use	Dry cleaning	t/1000person	0	0	0	0	0	0	0	0	0	0	0	0	0	0	0	0	0	0	0	0	0	0	0	0	0	0	0	0	0	0	0	0	0	0	0	0	0	0	0	0	0	0	0	0	0	0
1998	Other-industrial-use	Dry cleaning	t/1000person	0	0	0	0	0	0	0	0	0	0	0	0	0	0	0	0	0	0	0	0	0	0	0	0	0	0	0	0	0	0	0	0	0	0	0	0	0	0	0	0	0	0	0	0	0	0
1999	Other-industrial-use	Dry cleaning	t/1000person	0	0	0	0	0	0	0	0	0	0	0	0	0	0	0	0	0	0	0	0	0	0	0	0	0	0	0	0	0	0	0	0	0	0	0	0	0	0	0	0	0	0	0	0	0	0
2000	Other-industrial-use	Dry cleaning	t/1000person	0	0	0	0	0	0	0	0	0	0	0	0	0	0	0	0	0	0	0	0	0	0	0	0	0	0	0	0	0	0	0	0	0	0	0	0	0	0	0	0	0	0	0	0	0	0
2001	Other-industrial-use	Dry cleaning	t/1000person	0	0	0	0	0	0	0	0	0	0	0	0	0	0	0	0	0	0	0	0	0	0	0	0	0	0	0	0	0	0	0	0	0	0	0	0	0	0	0	0	0	0	0	0	0	0
2002	Other-industrial-use	Dry cleaning	t/1000person	0	0	0	0	0	0	0	0	0	0	0	0	0	0	0	0	0	0	0	0	0	0	0	0	0	0	0	0	0	0	0	0	0	0	0	0	0	0	0	0	0	0	0	0	0	0
2003	Other-industrial-use	Dry cleaning	t/1000person	0	0	0	0	0	0	0	0	0	0	0	0	0	0	0	0	0	0	0	0	0	0	0	0	0	0	0	0	0	0	0	0	0	0	0	0	0	0	0	0	0	0	0	0	0	0
2004	Other-industrial-use	Dry cleaning	t/1000person	0	0	0	0	0	0	0	0	0	0	0	0	0	0	0	0	0	0	0	0	0	0	0	0	0	0	0	0	0	0	0	0	0	0	0	0	0	0	0	0	0	0	0	0	0	0
2005	Other-industrial-use	Dry cleaning	t/1000person	0	0	0	0	0	0	0	0	0	0	0	0	0	0	0	0	0	0	0	0	0	0	0	0	0	0	0	0	0	0	0	0	0	0	0	0	0	0	0	0	0	0	0	0	0	0
2006	Other-industrial-use	Dry cleaning	t/1000person	0	0	0	0	0	0	0	0	0	0	0	0	0	0	0	0	0	0	0	0	0	0	0	0	0	0	0	0	0	0	0	0	0	0	0	0	0	0	0	0	0	0	0	0	0	0
2007	Other-industrial-use	Dry cleaning	t/1000person	0	0	0	0	0	0	0	0	0	0	0	0	0	0	0	0	0	0	0	0	0	0	0	0	0	0	0	0	0	0	0	0	0	0	0	0	0	0	0	0	0	0	0	0	0	0
2008	Other-industrial-use	Dry cleaning	t/1000person	0	0	0	0	0	0	0	0	0	0	0	0	0	0	0	0	0	0	0	0	0	0	0	0	0	0	0	0	0	0	0	0	0	0	0	0	0	0	0	0	0	0	0	0	0	0
2009	Other-industrial-use	Dry cleaning	t/1000person	0	0	0	0	0	0	0	0	0	0	0	0	0	0	0	0	0	0	0	0	0	0	0	0	0	0	0	0	0	0	0	0	0	0	0	0	0	0	0	0	0	0	0	0	0	0
2010	Other-industrial-use	Dry cleaning	t/1000person	0	0	0	0	0	0	0	0	0	0	0	0	0	0	0	0	0	0	0	0	0	0	0	0	0	0	0	0	0	0	0	0	0	0	0	0	0	0	0	0	0	0	0	0	0	0
2011	Other-industrial-use	Dry cleaning	t/1000person	0	0	0	0	0	0	0	0	0	0	0	0	0	0	0	0	0	0	0	0	0	0	0	0	0	0	0	0	0	0	0	0	0	0	0	0	0	0	0	0	0	0	0	0	0	0
2012	Other-industrial-use	Dry cleaning	t/1000person	0	0	0	0	0	0	0	0	0	0	0	0	0	0	0	0	0	0	0	0	0	0	0	0	0	0	0	0	0	0	0	0	0	0	0	0	0	0	0	0	0	0	0	0	0	0
2013	Other-industrial-use	Dry cleaning	t/1000person	0	0	0	0	0	0	0	0	0	0	0	0	0	0	0	0	0	0	0	0	0	0	0	0	0	0	0	0	0	0	0	0	0	0	0	0	0	0	0	0	0	0	0	0	0	0
2014	Other-industrial-use	Dry cleaning	t/1000person	0	0	0	0	0	0	0	0	0	0	0	0	0	0	0	0	0	0	0	0	0	0	0	0	0	0	0	0	0	0	0	0	0	0	0	0	0	0	0	0	0	0	0	0	0	0
2015	Other-industrial-use	Dry cleaning	t/1000person	0	0	0	0	0	0	0	0	0	0	0	0	0	0	0	0	0	0	0	0	0	0	0	0	0	0	0	0	0	0	0	0	0	0	0	0	0	0	0	0	0	0	0	0	0	0
2016	Other-industrial-use	Dry cleaning	t/1000person	0	0	0	0	0	0	0	0	0	0	0	0	0	0	0	0	0	0	0	0	0	0	0	0	0	0	0	0	0	0	0	0	0	0	0	0	0	0	0	0	0	0	0	0	0	0
2017	Other-industrial-use	Dry cleaning	t/1000person	0	0	0	0	0	0	0	0	0	0	0	0	0	0	0	0	0	0	0	0	0	0	0	0	0	0	0	0	0	0	0	0	0	0	0	0	0	0	0	0	0	0	0	0	0	0
2018	Other-industrial-use	Dry cleaning	t/1000person	0	0	0	0	0	0	0	0	0	0	0	0	0	0	0	0	0	0	0	0	0	0	0	0	0	0	0	0	0	0	0	0	0	0	0	0	0	0	0	0	0	0	0	0	0	0
2019	Other-industrial-use	Dry cleaning	t/1000person	0	0	0	0	0	0	0	0	0	0	0	0	0	0	0	0	0	0	0	0	0	0	0	0	0	0	0	0	0	0	0	0	0	0	0	0	0	0	0	0	0	0	0	0	0	0
2020	Other-industrial-use	Dry cleaning	t/1000person	0	0	0	0	0	0	0	0	0	0	0	0	0	0	0	0	0	0	0	0	0	0	0	0	0	0	0	0	0	0	0	0	0	0	0	0	0	0	0	0	0	0	0	0	0	0
[truncated: 185 more columns]

## Sheet: SVOC3
year	Sector	Fuel/Products	Unit	Afghanistan	Albania	Algeria	American Samoa	Angola	Anguilla	Antigua and Barbuda	Argentina	Armenia	Aruba	Australia	Austria	Azerbaijan	Bahamas	Bahrain	Bangladesh	Barbados	Belarus	Belgium	Belize	Benin	Bermuda	Bhutan	Bolivia	Bonaire, Sint Eustatius and Saba	Bosnia and Herzegovina	Botswana	Brazil	Brunei Darussalam	Bulgaria	Burkina Faso	Burundi	Cape Verde	Cambodia	Cameroon	Canada	Cayman Islands	Central African Republic	Chad	Chile	China	Colombia	Comoros	Democratic Republic of Congo	Congo	Cook Islands
1970	Residential	Biofuel	t/kt	1.32	7.92	3.9806	1.32	3.9806	0.655	0.655	1.32	1.32	0.655	0.655	0.655	1.32	0.655	1.32	2.2265	0.655	7.92	2.62	1.32	3.9806	0.655	2.2265	1.32	0.655	7.92	3.9806	1.32	2.2265	3.93	3.9806	3.9806	3.9806	2.2265	3.9806	0.655	0.655	3.9806	3.9806	0.655	2.81297	1.32	3.9806	3.9806	3.9806	0.655
1971	Residential	Biofuel	t/kt	1.32	7.92	3.9806	1.32	3.9806	0.655	0.655	1.32	1.32	0.655	0.655	0.655	1.32	0.655	1.32	2.2265	0.655	7.92	2.62	1.32	3.9806	0.655	2.2265	1.32	0.655	7.92	3.9806	1.32	2.2265	3.93	3.9806	3.9806	3.9806	2.2265	3.9806	0.655	0.655	3.9806	3.9806	0.655	2.81297	1.32	3.9806	3.9806	3.9806	0.655
1972	Residential	Biofuel	t/kt	1.32	7.92	3.9806	1.32	3.9806	0.655	0.655	1.32	1.32	0.655	0.655	0.655	1.32	0.655	1.32	2.2265	0.655	7.92	2.62	1.32	3.9806	0.655	2.2265	1.32	0.655	7.92	3.9806	1.32	2.2265	3.93	3.9806	3.9806	3.9806	2.2265	3.9806	0.655	0.655	3.9806	3.9806	0.655	2.81297	1.32	3.9806	3.9806	3.9806	0.655
1973	Residential	Biofuel	t/kt	1.32	7.92	3.9806	1.32	3.9806	0.655	0.655	1.32	1.32	0.655	0.655	0.655	1.32	0.655	1.32	2.2265	0.655	7.92	2.62	1.32	3.9806	0.655	2.2265	1.32	0.655	7.92	3.9806	1.32	2.2265	3.93	3.9806	3.9806	3.9806	2.2265	3.9806	0.655	0.655	3.9806	3.9806	0.655	2.81297	1.32	3.9806	3.9806	3.9806	0.655
1974	Residential	Biofuel	t/kt	1.32	7.92	3.9806	1.32	3.9806	0.655	0.655	1.32	1.32	0.655	0.655	0.655	1.32	0.655	1.32	2.2265	0.655	7.92	2.62	1.32	3.9806	0.655	2.2265	1.32	0.655	7.92	3.9806	1.32	2.2265	3.93	3.9806	3.9806	3.9806	2.2265	3.9806	0.655	0.655	3.9806	3.9806	0.655	2.81297	1.32	3.9806	3.9806	3.9806	0.655
1975	Residential	Biofuel	t/kt	1.32	7.92	3.9806	1.32	3.9806	0.655	0.655	1.32	1.32	0.655	0.655	0.655	1.32	0.655	1.32	2.2265	0.655	7.92	2.62	1.32	3.9806	0.655	2.2265	1.32	0.655	7.92	3.9806	1.32	2.2265	3.93	3.9806	3.9806	3.9806	2.2265	3.9806	0.655	0.655	3.9806	3.9806	0.655	2.81297	1.32	3.9806	3.9806	3.9806	0.655
1976	Residential	Biofuel	t/kt	1.32	7.92	3.9806	1.32	3.9806	0.655	0.655	1.32	1.32	0.655	0.655	0.655	1.32	0.655	1.32	2.2265	0.655	7.92	2.62	1.32	3.9806	0.655	2.2265	1.32	0.655	7.92	3.9806	1.32	2.2265	3.93	3.9806	3.9806	3.9806	2.2265	3.9806	0.655	0.655	3.9806	3.9806	0.655	2.81297	1.32	3.9806	3.9806	3.9806	0.655
1977	Residential	Biofuel	t/kt	1.32	7.92	3.9806	1.32	3.9806	0.655	0.655	1.32	1.32	0.655	0.655	0.655	1.32	0.655	1.32	2.2265	0.655	7.92	2.62	1.32	3.9806	0.655	2.2265	1.32	0.655	7.92	3.9806	1.32	2.2265	3.93	3.9806	3.9806	3.9806	2.2265	3.9806	0.655	0.655	3.9806	3.9806	0.655	2.81297	1.32	3.9806	3.9806	3.9806	0.655
1978	Residential	Biofuel	t/kt	1.32	7.92	3.9806	1.32	3.9806	0.655	0.655	1.32	1.32	0.655	0.655	0.655	1.32	0.655	1.32	2.2265	0.655	7.92	2.62	1.32	3.9806	0.655	2.2265	1.32	0.655	7.92	3.9806	1.32	2.2265	3.93	3.9806	3.9806	3.9806	2.2265	3.9806	0.655	0.655	3.9806	3.9806	0.655	2.81297	1.32	3.9806	3.9806	3.9806	0.655
1979	Residential	Biofuel	t/kt	1.32	7.92	3.9806	1.32	3.9806	0.655	0.655	1.32	1.32	0.655	0.655	0.655	1.32	0.655	1.32	2.2265	0.655	7.92	2.62	1.32	3.9806	0.655	2.2265	1.32	0.655	7.92	3.9806	1.32	2.2265	3.93	3.9806	3.9806	3.9806	2.2265	3.9806	0.655	0.655	3.9806	3.9806	0.655	2.81297	1.32	3.9806	3.9806	3.9806	0.655
1980	Residential	Biofuel	t/kt	1.32	7.92	3.9806	1.32	3.9806	0.655	0.655	1.32	1.32	0.655	0.655	0.655	1.32	0.655	1.32	2.2265	0.655	7.92	2.62	1.32	3.9806	0.655	2.2265	1.32	0.655	7.92	3.9806	1.32	2.2265	3.93	3.9806	3.9806	3.9806	2.2265	3.9806	0.655	0.655	3.9806	3.9806	0.655	2.81297	1.32	3.9806	3.9806	3.9806	0.655
1981	Residential	Biofuel	t/kt	1.32	7.92	3.9806	1.32	3.9806	0.655	0.655	1.32	1.32	0.655	0.655	0.655	1.32	0.655	1.32	2.2265	0.655	7.92	2.62	1.32	3.9806	0.655	2.2265	1.32	0.655	7.92	3.9806	1.32	2.2265	3.93	3.9806	3.9806	3.9806	2.2265	3.9806	0.655	0.655	3.9806	3.9806	0.655	2.81297	1.32	3.9806	3.9806	3.9806	0.655
1982	Residential	Biofuel	t/kt	1.32	7.92	3.9806	1.32	3.9806	0.655	0.655	1.32	1.32	0.655	0.655	0.655	1.32	0.655	1.32	2.2265	0.655	7.92	2.62	1.32	3.9806	0.655	2.2265	1.32	0.655	7.92	3.9806	1.32	2.2265	3.93	3.9806	3.9806	3.9806	2.2265	3.9806	0.655	0.655	3.9806	3.9806	0.655	2.81297	1.32	3.9806	3.9806	3.9806	0.655
1983	Residential	Biofuel	t/kt	1.32	7.92	3.9806	1.32	3.9806	0.655	0.655	1.32	1.32	0.655	0.655	0.655	1.32	0.655	1.32	2.2265	0.655	7.92	2.62	1.32	3.9806	0.655	2.2265	1.32	0.655	7.92	3.9806	1.32	2.2265	3.93	3.9806	3.9806	3.9806	2.2265	3.9806	0.655	0.655	3.9806	3.9806	0.655	2.81297	1.32	3.9806	3.9806	3.9806	0.655
1984	Residential	Biofuel	t/kt	1.32	7.92	3.9806	1.32	3.9806	0.655	0.655	1.32	1.32	0.655	0.655	0.655	1.32	0.655	1.32	2.2265	0.655	7.92	2.62	1.32	3.9806	0.655	2.2265	1.32	0.655	7.92	3.9806	1.32	2.2265	3.93	3.9806	3.9806	3.9806	2.2265	3.9806	0.655	0.655	3.9806	3.9806	0.655	2.81297	1.32	3.9806	3.9806	3.9806	0.655
1985	Residential	Biofuel	t/kt	1.32	7.92	3.9806	1.32	3.9806	0.655	0.655	1.32	1.32	0.655	0.655	0.655	1.32	0.655	1.32	2.2265	0.655	7.92	2.62	1.32	3.9806	0.655	2.2265	1.32	0.655	7.92	3.9806	1.32	2.2265	3.93	3.9806	3.9806	3.9806	2.2265	3.9806	0.655	0.655	3.9806	3.9806	0.655	2.81297	1.32	3.9806	3.9806	3.9806	0.655
1986	Residential	Biofuel	t/kt	1.32	7.92	3.9806	1.32	3.9806	0.655	0.655	1.32	1.32	0.655	0.655	0.655	1.32	0.655	1.32	2.2265	0.655	7.92	2.62	1.32	3.9806	0.655	2.2265	1.32	0.655	7.92	3.9806	1.32	2.2265	3.93	3.9806	3.9806	3.9806	2.2265	3.9806	0.655	0.655	3.9806	3.9806	0.655	2.81297	1.32	3.9806	3.9806	3.9806	0.655
1987	Residential	Biofuel	t/kt	1.32	7.92	3.9806	1.32	3.9806	0.655	0.655	1.32	1.32	0.655	0.655	0.655	1.32	0.655	1.32	2.2265	0.655	7.92	2.62	1.32	3.9806	0.655	2.2265	1.32	0.655	7.92	3.9806	1.32	2.2265	3.93	3.9806	3.9806	3.9806	2.2265	3.9806	0.655	0.655	3.9806	3.9806	0.655	2.81297	1.32	3.9806	3.9806	3.9806	0.655
1988	Residential	Biofuel	t/kt	1.32	7.92	3.9806	1.32	3.9806	0.655	0.655	1.32	1.32	0.655	0.655	0.655	1.32	0.655	1.32	2.2265	0.655	7.92	2.62	1.32	3.9806	0.655	2.2265	1.32	0.655	7.92	3.9806	1.32	2.2265	3.93	3.9806	3.9806	3.9806	2.2265	3.9806	0.655	0.655	3.9806	3.9806	0.655	2.81297	1.32	3.9806	3.9806	3.9806	0.655
1989	Residential	Biofuel	t/kt	1.32	7.92	3.9806	1.32	3.9806	0.655	0.655	1.32	1.32	0.655	0.655	0.655	1.32	0.655	1.32	2.2265	0.655	7.92	2.62	1.32	3.9806	0.655	2.2265	1.32	0.655	7.92	3.9806	1.32	2.2265	3.93	3.9806	3.9806	3.9806	2.2265	3.9806	0.655	0.655	3.9806	3.9806	0.655	2.81297	1.32	3.9806	3.9806	3.9806	0.655
1990	Residential	Biofuel	t/kt	1.32	7.92	3.9806	1.32	3.9806	0.655	0.655	1.32	1.32	0.655	0.655	0.655	1.32	0.655	1.32	2.2265	0.655	7.92	2.62	1.32	3.9806	0.655	2.2265	1.32	0.655	7.92	3.9806	1.32	2.2265	3.93	3.9806	3.9806	3.9806	2.2265	3.9806	0.655	0.655	3.9806	3.9806	0.655	2.81297	1.32	3.9806	3.9806	3.9806	0.655
1991	Residential	Biofuel	t/kt	1.32	7.92	3.9806	1.32	3.9806	0.655	0.655	1.32	1.32	0.655	0.655	0.655	1.32	0.655	1.32	2.2265	0.655	7.92	2.62	1.32	3.9806	0.655	2.2265	1.32	0.655	7.92	3.9806	1.32	2.2265	3.93	3.9806	3.9806	3.9806	2.2265	3.9806	0.655	0.655	3.9806	3.9806	0.655	2.67139	1.32	3.9806	3.9806	3.9806	0.655
1992	Residential	Biofuel	t/kt	1.32	7.92	3.9806	1.32	3.9806	0.655	0.655	1.32	1.32	0.655	0.655	0.655	1.32	0.655	1.32	2.2265	0.655	7.92	2.62	1.32	3.9806	0.655	2.2265	1.32	0.655	7.92	3.9806	1.32	2.2265	3.93	3.9806	3.9806	3.9806	2.2265	3.9806	0.655	0.655	3.9806	3.9806	0.655	2.54722	1.32	3.9806	3.9806	3.9806	0.655
1993	Residential	Biofuel	t/kt	1.32	7.92	3.9806	1.32	3.9806	0.655	0.655	1.32	1.32	0.655	0.655	0.655	1.32	0.655	1.32	2.2265	0.655	7.92	2.62	1.32	3.9806	0.655	2.2265	1.32	0.655	7.92	3.9806	1.32	2.2265	3.93	3.9806	3.9806	3.9806	2.2265	3.9806	0.655	0.655	3.9806	3.9806	0.655	2.43003	1.32	3.9806	3.9806	3.9806	0.655
1994	Residential	Biofuel	t/kt	1.32	7.92	3.9806	1.32	3.9806	0.655	0.655	1.32	1.32	0.655	0.655	0.655	1.32	0.655	1.32	2.2265	0.655	7.92	2.62	1.32	3.9806	0.655	2.2265	1.32	0.655	7.92	3.9806	1.32	2.2265	3.93	3.9806	3.9806	3.9806	2.2265	3.9806	0.655	0.655	3.9806	3.9806	0.655	2.33723	1.32	3.9806	3.9806	3.9806	0.655
1995	Residential	Biofuel	t/kt	1.32	7.92	3.9806	1.32	3.9806	0.655	0.655	1.32	1.32	0.655	0.655	0.655	1.32	0.655	1.32	2.2265	0.655	7.92	2.62	1.32	3.9806	0.655	2.2265	1.32	0.655	7.92	3.9806	1.32	2.2265	3.93	3.9806	3.9806	3.9806	2.2265	3.9806	0.655	0.655	3.9806	3.9806	0.655	2.25372	1.32	3.9806	3.9806	3.9806	0.655
1996	Residential	Biofuel	t/kt	1.32	7.92	3.9806	1.32	3.9806	0.655	0.655	1.32	1.32	0.655	0.655	0.655	1.32	0.655	1.32	2.2265	0.655	7.92	2.62	1.32	3.9806	0.655	2.2265	1.32	0.655	7.92	3.9806	1.32	2.2265	3.93	3.9806	3.9806	3.9806	2.2265	3.9806	0.655	0.655	3.9806	3.9806	0.655	2.15958	1.32	3.9806	3.9806	3.9806	0.655
1997	Residential	Biofuel	t/kt	1.32	7.92	3.9806	1.32	3.9806	0.655	0.655	1.32	1.32	0.655	0.655	0.655	1.32	0.655	1.32	2.2265	0.655	7.92	2.62	1.32	3.9806	0.655	2.2265	1.32	0.655	7.92	3.9806	1.32	2.2265	3.93	3.9806	3.9806	3.9806	2.2265	3.9806	0.655	0.655	3.9806	3.9806	0.655	2.07214	1.32	3.9806	3.9806	3.9806	0.655
1998	Residential	Biofuel	t/kt	1.32	7.92	3.9806	1.32	3.9806	0.655	0.655	1.32	1.32	0.655	0.655	0.655	1.32	0.655	1.32	2.2265	0.655	7.92	2.62	1.32	3.9806	0.655	2.2265	1.32	0.655	7.92	3.9806	1.32	2.2265	3.93	3.9806	3.9806	3.9806	2.2265	3.9806	0.655	0.655	3.9806	3.9806	0.655	2.01131	1.32	3.9806	3.9806	3.9806	0.655
1999	Residential	Biofuel	t/kt	1.32	7.92	3.9806	1.32	3.9806	0.655	0.655	1.32	1.32	0.655	0.655	0.655	1.32	0.655	1.32	2.2265	0.655	7.92	2.62	1.32	3.9806	0.655	2.2265	1.32	0.655	7.92	3.9806	1.32	2.2265	3.93	3.9806	3.9806	3.9806	2.2265	3.9806	0.655	0.655	3.9806	3.9806	0.655	1.93852	1.32	3.9806	3.9806	3.9806	0.655
2000	Residential	Biofuel	t/kt	1.32	7.92	3.9806	1.32	3.9806	0.655	0.655	1.32	1.32	0.655	0.655	0.655	1.32	0.655	1.32	2.2265	0.655	7.92	2.62	1.32	3.9806	0.655	2.2265	1.32	0.655	7.92	3.9806	1.32	2.2265	3.93	3.9806	3.9806	3.9806	2.2265	3.9806	0.655	0.655	3.9806	3.9806	0.655	1.89498	1.32	3.9806	3.9806	3.9806	0.655
2001	Residential	Biofuel	t/kt	1.32	7.92	3.9806	1.32	3.9806	0.655	0.655	1.32	1.32	0.655	0.655	0.655	1.32	0.655	1.32	2.2265	0.655	7.92	2.62	1.32	3.9806	0.655	2.2265	1.32	0.655	7.92	3.9806	1.32	2.2265	3.93	3.9806	3.9806	3.9806	2.2265	3.9806	0.655	0.655	3.9806	3.9806	0.655	1.89906	1.32	3.9806	3.9806	3.9806	0.655
2002	Residential	Biofuel	t/kt	1.32	7.92	3.9806	1.32	3.9806	0.655	0.655	1.32	1.32	0.655	0.655	0.655	1.32	0.655	1.32	2.2265	0.655	7.92	2.62	1.32	3.9806	0.655	2.2265	1.32	0.655	7.92	3.9806	1.32	2.2265	3.93	3.9806	3.9806	3.9806	2.2265	3.9806	0.655	0.655	3.9806	3.9806	0.655	1.84945	1.32	3.9806	3.9806	3.9806	0.655
2003	Residential	Biofuel	t/kt	1.32	7.92	3.9806	1.32	3.9806	0.655	0.655	1.32	1.32	0.655	0.655	0.655	1.32	0.655	1.32	2.2265	0.655	7.92	2.62	1.32	3.9806	0.655	2.2265	1.32	0.655	7.92	3.9806	1.32	2.2265	3.93	3.9806	3.9806	3.9806	2.2265	3.9806	0.655	0.655	3.9806	3.9806	0.655	1.84205	1.32	3.9806	3.9806	3.9806	0.655
2004	Residential	Biofuel	t/kt	1.32	7.92	3.9806	1.32	3.9806	0.655	0.655	1.32	1.32	0.655	0.655	0.655	1.32	0.655	1.32	2.2265	0.655	7.92	2.62	1.32	3.9806	0.655	2.2265	1.32	0.655	7.92	3.9806	1.32	2.2265	3.93	3.9806	3.9806	3.9806	2.2265	3.9806	0.655	0.655	3.9806	3.9806	0.655	1.8547	1.32	3.9806	3.9806	3.9806	0.655
2005	Residential	Biofuel	t/kt	1.32	7.92	3.9806	1.32	3.9806	0.655	0.655	1.32	1.32	0.655	0.655	0.655	1.32	0.655	1.32	2.2265	0.655	7.92	2.62	1.32	3.9806	0.655	2.2265	1.32	0.655	7.92	3.9806	1.32	2.2265	3.93	3.9806	3.9806	3.9806	2.2265	3.9806	0.655	0.655	3.9806	3.9806	0.655	1.85986	1.32	3.9806	3.9806	3.9806	0.655
2006	Residential	Biofuel	t/kt	1.32	7.92	3.9806	1.32	3.9806	0.655	0.655	1.32	1.32	0.655	0.655	0.655	1.32	0.655	1.32	2.2265	0.655	7.92	2.62	1.32	3.9806	0.655	2.2265	1.32	0.655	7.92	3.9806	1.32	2.2265	3.93	3.9806	3.9806	3.9806	2.2265	3.9806	0.655	0.655	3.9806	3.9806	0.655	1.81768	1.32	3.9806	3.9806	3.9806	0.655
2007	Residential	Biofuel	t/kt	1.32	7.92	3.9806	1.32	3.9806	0.655	0.655	1.32	1.32	0.655	0.655	0.655	1.32	0.655	1.32	2.2265	0.655	7.92	2.62	1.32	3.9806	0.655	2.2265	1.32	0.655	7.92	3.9806	1.32	2.2265	3.93	3.9806	3.9806	3.9806	2.2265	3.9806	0.655	0.655	3.9806	3.9806	0.655	1.91153	1.32	3.9806	3.9806	3.9806	0.655
2008	Residential	Biofuel	t/kt	1.32	7.92	3.9806	1.32	3.9806	0.655	0.655	1.32	1.32	0.655	0.655	0.655	1.32	0.655	1.32	2.2265	0.655	7.92	2.62	1.32	3.9806	0.655	2.2265	1.32	0.655	7.92	3.9806	1.32	2.2265	3.93	3.9806	3.9806	3.9806	2.2265	3.9806	0.655	0.655	3.9806	3.9806	0.655	2.03086	1.32	3.9806	3.9806	3.9806	0.655
2009	Residential	Biofuel	t/kt	1.32	7.92	3.9806	1.32	3.9806	0.655	0.655	1.32	1.32	0.655	0.655	0.655	1.32	0.655	1.32	2.2265	0.655	7.92	2.62	1.32	3.9806	0.655	2.2265	1.32	0.655	7.92	3.9806	1.32	2.2265	3.93	3.9806	3.9806	3.9806	2.2265	3.9806	0.655	0.655	3.9806	3.9806	0.655	2.09172	1.32	3.9806	3.9806	3.9806	0.655
2010	Residential	Biofuel	t/kt	1.32	7.92	3.9806	1.32	3.9806	0.655	0.655	1.32	1.32	0.655	0.655	0.655	1.32	0.655	1.32	2.2265	0.655	7.92	2.62	1.32	3.9806	0.655	2.2265	1.32	0.655	7.92	3.9806	1.32	2.2265	3.93	3.9806	3.9806	3.9806	2.2265	3.9806	0.655	0.655	3.9806	3.9806	0.655	2.19272	1.32	3.9806	3.9806	3.9806	0.655
2011	Residential	Biofuel	t/kt	1.32	7.92	3.9806	1.32	3.9806	0.655	0.655	1.32	1.32	0.655	0.655	0.655	1.32	0.655	1.32	2.2265	0.655	7.92	2.62	1.32	3.9806	0.655	2.2265	1.32	0.655	7.92	3.9806	1.32	2.2265	3.93	3.9806	3.9806	3.9806	2.2265	3.9806	0.655	0.655	3.9806	3.9806	0.655	2.29597	1.32	3.9806	3.9806	3.9806	0.655
2012	Residential	Biofuel	t/kt	1.32	7.92	3.9806	1.32	3.9806	0.655	0.655	1.32	1.32	0.655	0.655	0.655	1.32	0.655	1.32	2.2265	0.655	7.92	2.62	1.32	3.9806	0.655	2.2265	1.32	0.655	7.92	3.9806	1.32	2.2265	3.93	3.9806	3.9806	3.9806	2.2265	3.9806	0.655	0.655	3.9806	3.9806	0.655	2.39135	1.32	3.9806	3.9806	3.9806	0.655
2013	Residential	Biofuel	t/kt	1.32	7.92	3.9806	1.32	3.9806	0.655	0.655	1.32	1.32	0.655	0.655	0.655	1.32	0.655	1.32	2.2265	0.655	7.92	2.62	1.32	3.9806	0.655	2.2265	1.32	0.655	7.92	3.9806	1.32	2.2265	3.93	3.9806	3.9806	3.9806	2.2265	3.9806	0.655	0.655	3.9806	3.9806	0.655	2.53746	1.32	3.9806	3.9806	3.9806	0.655
2014	Residential	Biofuel	t/kt	1.32	7.92	3.9806	1.32	3.9806	0.655	0.655	1.32	1.32	0.655	0.655	0.655	1.32	0.655	1.32	2.2265	0.655	7.92	2.62	1.32	3.9806	0.655	2.2265	1.32	0.655	7.92	3.9806	1.32	2.2265	3.93	3.9806	3.9806	3.9806	2.2265	3.9806	0.655	0.655	3.9806	3.9806	0.655	2.4958	1.32	3.9806	3.9806	3.9806	0.655
2015	Residential	Biofuel	t/kt	1.32	7.92	3.9806	1.32	3.9806	0.655	0.655	1.32	1.32	0.655	0.655	0.655	1.32	0.655	1.32	2.2265	0.655	7.92	2.62	1.32	3.9806	0.655	2.2265	1.32	0.655	7.92	3.9806	1.32	2.2265	3.93	3.9806	3.9806	3.9806	2.2265	3.9806	0.655	0.655	3.9806	3.9806	0.655	2.47903	1.32	3.9806	3.9806	3.9806	0.655
2016	Residential	Biofuel	t/kt	1.32	7.92	3.9806	1.32	3.9806	0.655	0.655	1.32	1.32	0.655	0.655	0.655	1.32	0.655	1.32	2.2265	0.655	7.92	2.62	1.32	3.9806	0.655	2.2265	1.32	0.655	7.92	3.9806	1.32	2.2265	3.93	3.9806	3.9806	3.9806	2.2265	3.9806	0.655	0.655	3.9806	3.9806	0.655	2.56131	1.32	3.9806	3.9806	3.9806	0.655
2017	Residential	Biofuel	t/kt	1.32	7.92	3.9806	1.32	3.9806	0.655	0.655	1.32	1.32	0.655	0.655	0.655	1.32	0.655	1.32	2.2265	0.655	7.92	2.62	1.32	3.9806	0.655	2.2265	1.32	0.655	7.92	3.9806	1.32	2.2265	3.93	3.9806	3.9806	3.9806	2.2265	3.9806	0.655	0.655	3.9806	3.9806	0.655	2.48591	1.32	3.9806	3.9806	3.9806	0.655
2018	Residential	Biofuel	t/kt	1.32	7.92	3.9806	1.32	3.9806	0.655	0.655	1.32	1.32	0.655	0.655	0.655	1.32	0.655	1.32	2.2265	0.655	7.92	2.62	1.32	3.9806	0.655	2.2265	1.32	0.655	7.92	3.9806	1.32	2.2265	3.93	3.9806	3.9806	3.9806	2.2265	3.9806	0.655	0.655	3.9806	3.9806	0.655	2.41396	1.32	3.9806	3.9806	3.9806	0.655
2019	Residential	Biofuel	t/kt	1.32	7.92	3.9806	1.32	3.9806	0.655	0.655	1.32	1.32	0.655	0.655	0.655	1.32	0.655	1.32	2.2265	0.655	7.92	2.62	1.32	3.9806	0.655	2.2265	1.32	0.655	7.92	3.9806	1.32	2.2265	3.93	3.9806	3.9806	3.9806	2.2265	3.9806	0.655	0.655	3.9806	3.9806	0.655	2.31888	1.32	3.9806	3.9806	3.9806	0.655
2020	Residential	Biofuel	t/kt	1.32	7.92	3.9806	1.32	3.9806	0.655	0.655	1.32	1.32	0.655	0.655	0.655	1.32	0.655	1.32	2.2265	0.655	7.92	2.62	1.32	3.9806	0.655	2.2265	1.32	0.655	7.92	3.9806	1.32	2.2265	3.93	3.9806	3.9806	3.9806	2.2265	3.9806	0.655	0.655	3.9806	3.9806	0.655	2.22781	1.32	3.9806	3.9806	3.9806	0.655
1970	Mineral-industry	Brick production	t/kt	0.041928	0.0703293	0.0414018	0.00294567	0.0418346	0.0440359	0.0440359	0.0414262	0.0367063	0.0440359	0.00202505	0.00201579	0.0357955	0.0440359	0.0415928	0.043416	0.0440359	0.0600714	0.00195489	0.0440359	0.0440359	0.0440359	0.0440359	0.0420799	0.0440359	0.0609993	0.0440359	0.0414753	0.0440359	0.0603402	0.0424109	0.0440359	0.0440359	0.0440359	0.0440359	0.00194801	0.0440359	0.0440359	0.0440359	0.0414397	0.0747611	0.0414777	0.0440359	0.0420132	0.0440359	0.00294567
1971	Mineral-industry	Brick production	t/kt	0.042042	0.0665488	0.0414047	0.00294567	0.0418348	0.0440359	0.0440359	0.0414286	0.0355786	0.0440359	0.00202517	0.00200541	0.0357983	0.0440359	0.0415942	0.043402	0.0440359	0.0594863	0.0019547	0.0440359	0.0440359	0.0440359	0.0440359	0.0421743	0.0440359	0.0605752	0.0440359	0.041374	0.0440359	0.0603431	0.0424511	0.0440359	0.0440359	0.0440359	0.0440359	0.00194158	0.0440359	0.0440359	0.0440359	0.0414379	0.0747611	0.0414534	0.0440359	0.0419318	0.0440359	0.00294567
1972	Mineral-industry	Brick production	t/kt	0.0440359	0.0603101	0.0408999	0.00294567	0.0418349	0.0440359	0.0440359	0.0417407	0.0346121	0.0440359	0.00202438	0.00198661	0.0350432	0.0440359	0.04184	0.0434112	0.0440359	0.0587159	0.00205074	0.0440359	0.0440359	0.0440359	0.0440359	0.0422873	0.0440359	0.065997	0.0433521	0.0412556	0.044035	0.0594738	0.0424869	0.0440359	0.0440359	0.0440359	0.0440359	0.00193975	0.0440359	0.0440359	0.0440359	0.0414414	0.0747611	0.041573	0.0440359	0.0418579	0.0440359	0.00294567
1973	Mineral-industry	Brick production	t/kt	0.0440359	0.0641021	0.0406208	0.00294567	0.0413589	0.0440359	0.0440359	0.0418843	0.0337746	0.0440359	0.00208018	0.00195473	0.0350462	0.0440359	0.0418424	0.0425682	0.0440359	0.0579729	0.00199569	0.0440359	0.0440359	0.0440359	0.0440359	0.0418348	0.0440359	0.0629008	0.0427929	0.041036	0.0440007	0.0594922	0.0425205	0.0440359	0.0440359	0.0440359	0.0440359	0.00186447	0.0440359	0.0440359	0.0440359	0.0413918	0.0747611	0.0416895	0.0440359	0.0418404	0.0440359	0.00294567
1974	Mineral-industry	Brick production	t/kt	0.0440359	0.0604133	0.0405235	0.00294567	0.0413536	0.0440359	0.0440359	0.0418852	0.0330419	0.0440359	0.00146229	0.00197687	0.034373	0.0440359	0.0418444	0.0425683	0.0440359	0.0572494	0.00198257	0.0440359	0.0440359	0.0440359	0.0440359	0.0418349	0.0440359	0.0629173	0.0423529	0.0409599	0.0439638	0.0587143	0.0424594	0.0440359	0.0440359	0.0440359	0.0440359	0.00185864	0.0440359	0.0440359	0.0440359	0.0412376	0.0747611	0.041555	0.0440359	0.0418385	0.0440359	0.00294567
1975	Mineral-industry	Brick production	t/kt	0.0440359	0.0607855	0.0405241	0.00294567	0.0413921	0.0440359	0.0440359	0.0419072	0.0323956	0.0440359	0.0014292	0.00200016	0.0296155	0.0440359	0.0418457	0.0422552	0.0440359	0.0561792	0.00212388	0.0440359	0.0440359	0.0440359	0.0440359	0.0414975	0.0440359	0.0621188	0.0416713	0.0409248	0.043938	0.0583277	0.0419945	0.0440359	0.0440359	0.0440359	0.0440359	0.00185982	0.0440359	0.0440359	0.0440359	0.0412183	0.0747611	0.0415284	0.0440359	0.0417044	0.0440359	0.00294567
1976	Mineral-industry	Brick production	t/kt	0.0440359	0.0608824	0.0403773	0.00294567	0.041381	0.0440359	0.0440359	0.0421076	0.0318206	0.0440359	0.00141054	0.00196333	0.0291587	0.0440359	0.0421585	0.0422528	0.0440359	0.0555108	0.0019315	0.0440359	0.0440359	0.0440359	0.0440359	0.0415128	0.0440359	0.0606212	0.0406451	0.0408188	0.0439121	0.0576216	0.0421579	0.0440359	0.0440359	0.0440359	0.0440359	0.00192451	0.0440359	0.0440359	0.0440359	0.0412649	0.0747611	0.0417626	0.0440359	0.0416236	0.0440359	0.00294567
1977	Mineral-industry	Brick production	t/kt	0.0440359	0.0557994	0.0401928	0.00294567	0.0413852	0.0440359	0.0440359	0.0420559	0.0313063	0.0440359	0.00134228	0.00191281	0.0287552	0.0440359	0.041844	0.0422473	0.0440359	0.0552332	0.00188044	0.0440359	0.0440359	0.0440359	0.0440359	0.0415322	0.0440359	0.0549626	0.0402496	0.0407282	0.043679	0.0578571	0.0427179	0.0440359	0.0440359	0.0440359	0.0440359	0.00194009	0.0440359	0.0440359	0.0440359	0.0412024	0.0747611	0.04154	0.0440359	0.0416174	0.0440359	0.00294567
1978	Mineral-industry	Brick production	t/kt	0.0440359	0.0533158	0.0402037	0.00294567	0.0402913	0.0440359	0.0440359	0.0420016	0.0313065	0.0440359	0.00133265	0.00188313	0.0283955	0.0440359	0.0418452	0.0422418	0.0440359	0.0547212	0.0018494	0.0440359	0.0440359	0.0440359	0.0440359	0.0418353	0.0440359	0.0524105	0.0403909	0.0406554	0.0438276	0.0569727	0.0427332	0.0440359	0.0440359	0.0440359	0.0425141	0.00191169	0.0440359	0.0440359	0.0440359	0.0411273	0.0747611	0.0413003	0.0440359	0.0415483	0.0440359	0.00294567
1979	Mineral-industry	Brick production	t/kt	0.0440103	0.0507944	0.0396547	0.00294567	0.0403224	0.0440359	0.0440359	0.0419881	0.0308441	0.0440359	0.00132801	0.0018525	0.0280738	0.0440359	0.0418452	0.0418349	0.0440359	0.0540891	0.0018433	0.0440359	0.0440359	0.0440359	0.0440308	0.0418352	0.0440359	0.0499657	0.0403849	0.0406028	0.0438873	0.0566605	0.0426208	0.0440359	0.0440359	0.0432875	0.0426462	0.00189686	0.0440359	0.0440359	0.0440359	0.0410641	0.0747611	0.0413726	0.0440359	0.0414867	0.0440359	0.00294248
1980	Mineral-industry	Brick production	t/kt	0.0439669	0.0454268	0.0396521	0.00294567	0.0403155	0.0440359	0.0440359	0.041961	0.0304258	0.0440359	0.00133428	0.00182862	0.0277836	0.0440359	0.0418453	0.0414653	0.0440359	0.0535525	0.00179312	0.0440359	0.0440359	0.0440359	0.0440221	0.0415058	0.0440359	0.0462476	0.0403974	0.0405641	0.0439432	0.0552787	0.0427188	0.0440359	0.0440359	0.0414133	0.0413883	0.00189041	0.0440359	0.0440359	0.0440359	0.0410283	0.0747611	0.0414465	0.0440359	0.0414179	0.0440359	0.00293708
1981	Mineral-industry	Brick production	t/kt	0.0439431	0.044304	0.0396575	0.00294567	0.0403236	0.0440359	0.0440359	0.0420238	0.0304272	0.0440359	0.00130197	0.00194071	0.0276493	0.0440359	0.041845	0.0414784	0.0440359	0.0536254	0.00175541	0.0440359	0.0440359	0.0440359	0.0440174	0.0412716	0.0440359	0.0488108	0.040293	0.0405457	0.0439154	0.0545813	0.0427856	0.0440359	0.0440359	0.041606	0.0413371	0.00190413	0.0440359	0.0440359	0.0440359	0.0410732	0.0747611	0.0414607	0.0440359	0.0413698	0.0440359	0.00293412
1982	Mineral-industry	Brick production	t/kt	0.0438015	0.0450625	0.0396618	0.00294567	0.0403978	0.0440359	0.0440359	0.0423212	0.0308478	0.0440359	0.00125713	0.00194131	0.027652	0.0440359	0.0418496	0.0414658	0.0440359	0.053569	0.00162592	0.0440359	0.0440359	0.0440359	0.0439891	0.0409273	0.0440359	0.0399452	0.0402404	0.040586	0.0439421	0.0543068	0.0419024	0.0440359	0.0440359	0.0407178	0.0414217	0.00194502	0.0440359	0.0440359	0.0440359	0.0410681	0.0747611	0.0413989	0.0440359	0.0413077	0.0440359	0.00291651
1983	Mineral-industry	Brick production	t/kt	0.0435049	0.0439004	0.0396721	0.00294567	0.0403715	0.0440359	0.0440359	0.042188	0.0313132	0.0440359	0.00120625	0.00193238	0.0276563	0.0440359	0.0425793	0.0412565	0.0440359	0.053857	0.0016156	0.0440359	0.0440359	0.0440359	0.0439297	0.0408432	0.0440359	0.0407604	0.0401661	0.0404492	0.0439521	0.054301	0.0408482	0.0440359	0.0440359	0.0401951	0.0414926	0.00197059	0.0440359	0.0440359	0.0440359	0.0410738	0.0747611	0.0411425	0.0440359	0.0412654	0.0440359	0.0028796
1984	Mineral-industry	Brick production	t/kt	0.0436329	0.0440579	0.0396654	0.00294567	0.0401574	0.0440358	0.0440358	0.0422519	0.0318302	0.0440358	0.00100127	0.00186007	0.0275292	0.0440358	0.0421578	0.0402531	0.0440358	0.0539951	0.00147374	0.0440358	0.0440359	0.0440358	0.0439553	0.0405974	0.0440359	0.0439287	0.0400532	0.040256	0.0439289	0.0545608	0.0409402	0.0440359	0.0440359	0.0401812	0.041309	0.00190522	0.0440358	0.0440359	0.0440359	0.0409797	0.0747611	0.0411379	0.0440359	0.0412113	0.0440359	0.00289552
1985	Mineral-industry	Brick production	t/kt	0.0437585	0.0446128	0.0396622	0.00294567	0.0403488	0.0440357	0.0440357	0.0422676	0.0308576	0.0440357	0.000894214	0.00176775	0.0275328	0.0440357	0.0421543	0.0401914	0.0440357	0.0542842	0.00147371	0.0440357	0.0440359	0.0440357	0.0439805	0.040163	0.0440359	0.042811	0.0401581	0.0401308	0.0439416	0.0515846	0.0397208	0.0440359	0.0440359	0.0405894	0.0410209	0.0018948	0.0440357	0.0440359	0.0440359	0.0409591	0.0747611	0.0409558	0.0440359	0.0411662	0.0440359	0.00291116
1986	Mineral-industry	Brick production	t/kt	0.0439294	0.0442478	0.0396721	0.00294567	0.0401508	0.0440359	0.0440359	0.0420275	0.0302762	0.0440359	0.000718577	0.00171226	0.0274138	0.0440359	0.0418397	0.0396415	0.0440359	0.0544748	0.00147345	0.0440359	0.0440359	0.0440359	0.0440146	0.0402115	0.0440359	0.0446525	0.0402189	0.0400613	0.0439298	0.0516244	0.0397003	0.0440359	0.0440359	0.041546	0.0408152	0.00183637	0.0440359	0.0440359	0.0440359	0.0409547	0.0747611	0.0409398	0.0440359	0.0411264	0.0440359	0.00293242
1987	Mineral-industry	Brick production	t/kt	0.0438169	0.0441996	0.0396725	0.00294567	0.0401363	0.0440359	0.0440359	0.0416956	0.0296123	0.0440359	0.000481006	0.00169361	0.0274162	0.0440359	0.0418398	0.0347323	0.0440359	0.0546869	0.00147364	0.0440359	0.0440359	0.0440359	0.0439921	0.0401414	0.0440359	0.0463165	0.0402778	0.0400324	0.0439469	0.050578	0.0396699	0.0425837	0.0440359	0.0410579	0.0406802	0.00183181	0.0440359	0.0440359	0.0440359	0.0408873	0.0747611	0.0407938	0.0440359	0.0410579	0.0440359	0.00287083
1988	Mineral-industry	Brick production	t/kt	0.0439047	0.0447536	0.0396761	0.00294567	0.0401748	0.0440359	0.0440359	0.0416386	0.0288452	0.0440359	0.000411046	0.00169357	0.0273031	0.0440359	0.0418401	0.0335809	0.0440359	0.0549022	0.00147361	0.0440359	0.0440359	0.0440359	0.0440097	0.0396381	0.0440359	0.0398345	0.0403266	0.0400231	0.0439572	0.0455256	0.0396582	0.0427439	0.0440359	0.0416228	0.0415657	0.00180797	0.0440359	0.0440359	0.0440359	0.0404607	0.0747611	0.0407865	0.0440359	0.0410258	0.0440359	0.0028488
1989	Mineral-industry	Brick production	t/kt	0.0437562	0.0444784	0.0396821	0.00294567	0.0401541	0.0440359	0.0440359	0.0412409	0.0288491	0.0440359	0.000326992	0.00165405	0.0265982	0.0440359	0.04184	0.0307993	0.0440359	0.0553453	0.00144561	0.0440359	0.0440359	0.0440359	0.04398	0.0396387	0.0440359	0.0399987	0.0404855	0.0400377	0.043967	0.0449969	0.0396505	0.0427472	0.0440359	0.0407488	0.040839	0.00180519	0.0440359	0.0440359	0.0440359	0.040134	0.0747611	0.0396826	0.0440359	0.0410133	0.0440359	0.00282817
1990	Mineral-industry	Brick production	t/kt	0.0410896	0.0431002	0.0396564	0.00294567	0.0400692	0.0440359	0.0440359	0.0408937	0.0275602	0.0440359	0.000326145	0.00154538	0.0265114	0.0440359	0.0418399	0.0223587	0.0440359	0.0520376	0.00141788	0.0440359	0.0440359	0.0440359	0.0419194	0.0396373	0.0440359	0.0397795	0.0406805	0.0398941	0.0439646	0.0419834	0.0407816	0.0430246	0.0440359	0.0287032	0.041683	0.00180802	0.0440359	0.0440359	0.0440359	0.0396235	0.0747611	0.0385057	0.0440359	0.04096	0.0440359	0.00265448
1991	Mineral-industry	Brick production	t/kt	0.0415973	0.0397665	0.0396552	0.00294567	0.0401598	0.0440359	0.0440359	0.0403832	0.0238898	0.0440359	0.000302368	0.00147826	0.0221366	0.0440359	0.0418397	0.0255689	0.0440359	0.0435157	0.00137025	0.0440359	0.0440359	0.0440359	0.0427655	0.0396377	0.0440359	0.0397776	0.0404431	0.0395213	0.0439698	0.0412819	0.0407633	0.0429898	0.0440359	0.0286574	0.0416535	0.00178853	0.0440359	0.0440359	0.0440359	0.0395138	0.0747611	0.0367926	0.0440359	0.040841	0.0440359	0.00261884
1992	Mineral-industry	Brick production	t/kt	0.0414757	0.0397665	0.0396547	0.00294567	0.0401215	0.0440359	0.0440359	0.0395418	0.0238906	0.0440359	0.0002534	0.00143325	0.0221435	0.0440359	0.0418393	0.0242076	0.0440359	0.0404545	0.00134041	0.0440359	0.0440359	0.0440359	0.0428559	0.0396386	0.0440359	0.0397831	0.0406684	0.0393945	0.0330943	0.0397665	0.0408461	0.0429453	0.0440359	0.0287021	0.0418293	0.00174691	0.0440359	0.0440359	0.0440359	0.0387655	0.0747611	0.0357039	0.0440359	0.0407752	0.0440359	0.00260714
1993	Mineral-industry	Brick production	t/kt	0.0415941	0.0397665	0.0396538	0.00294567	0.0399788	0.0440359	0.0440359	0.0400582	0.0220259	0.0440359	0.000235104	0.00142152	0.0221301	0.0440359	0.0418392	0.0244972	0.0440359	0.0397964	0.00133284	0.0440359	0.0440359	0.0440359	0.0430799	0.0396388	0.0440359	0.0397736	0.0406273	0.039312	0.0330794	0.0397665	0.0409479	0.0429442	0.0440359	0.0287152	0.0416535	0.00173291	0.0440359	0.0440359	0.0440359	0.0388085	0.0747611	0.0346265	0.0440359	0.0407506	0.0440359	0.00258174
1994	Mineral-industry	Brick production	t/kt	0.042255	0.0397665	0.039654	0.00294567	0.0401659	0.0440359	0.0440359	0.0389699	0.0220667	0.0440359	0.000208985	0.00142119	0.0221367	0.0440359	0.0418397	0.0241801	0.0440359	0.0397962	0.00134389	0.0440359	0.0440359	0.0440359	0.0434805	0.0396383	0.0440359	0.0398225	0.0401834	0.039273	0.0330785	0.0397665	0.0408906	0.0429489	0.0440359	0.0291299	0.0417657	0.00170742	0.0440359	0.0440359	0.0440359	0.039102	0.0747611	0.0346952	0.0440359	0.0407075	0.0440359	0.00262789
1995	Mineral-industry	Brick production	t/kt	0.0387077	0.0397665	0.0396554	0.00294567	0.0400971	0.0440359	0.0440359	0.0379319	0.0220676	0.0440359	0.000209033	0.00141885	0.0224182	0.0440359	0.0418398	0.0176852	0.0440359	0.0397991	0.00135255	0.0440359	0.0440359	0.0440359	0.0428322	0.0396373	0.0440359	0.03981	0.0396323	0.039197	0.0294401	0.0397665	0.0408995	0.0429908	0.0440359	0.0243953	0.0416502	0.00169335	0.0440359	0.0440359	0.0440359	0.0394271	0.0747611	0.0356293	0.0440359	0.0406861	0.0440359	0.00219802
1996	Mineral-industry	Brick production	t/kt	0.0391524	0.0397665	0.039654	0.00294567	0.0400673	0.0440359	0.0440359	0.0382154	0.0221938	0.0440359	0.000208834	0.00136858	0.0221309	0.0440359	0.0418399	0.0202245	0.0440359	0.0398041	0.00131771	0.0440359	0.0440359	0.0440359	0.0429109	0.0396377	0.0440359	0.0398731	0.0396323	0.0391526	0.029418	0.0397665	0.040888	0.0428856	0.0440359	0.0243761	0.0416723	0.00166672	0.0440359	0.0440359	0.0440359	0.0386743	0.0747611	0.0359855	0.0440359	0.0406456	0.0440359	0.00215184
1997	Mineral-industry	Brick production	t/kt	0.0390149	0.0397665	0.0396546	0.00294567	0.0401268	0.0440359	0.0440359	0.0369861	0.0221301	0.0440359	0.000208815	0.00121722	0.0221288	0.0440359	0.0418395	0.0182344	0.0440359	0.0398182	0.00119925	0.0440359	0.0440359	0.0440359	0.0428917	0.039638	0.0440359	0.0397977	0.0396323	0.0392512	0.0275852	0.0397665	0.0408954	0.0428283	0.0440359	0.0244088	0.0416294	0.0016312	0.0440359	0.0440359	0.0440359	0.0369375	0.0747611	0.0359968	0.0440359	0.0406262	0.0440359	0.00213178
1998	Mineral-industry	Brick production	t/kt	0.0392395	0.0397665	0.0396573	0.00294567	0.0404608	0.0440359	0.0440359	0.0376765	0.0221383	0.0440359	0.000208896	0.000953798	0.0220829	0.0440359	0.0418398	0.0225972	0.0440359	0.0398256	0.00094119	0.0440359	0.0418341	0.0440359	0.0429378	0.0396376	0.0440359	0.0398119	0.0396323	0.0392514	0.0275615	0.0397665	0.0408887	0.0427972	0.0440359	0.0241039	0.0416971	0.00162694	0.0440359	0.0440359	0.0440359	0.0380472	0.0747611	0.0360136	0.0440359	0.0405902	0.0425681	0.00214764
1999	Mineral-industry	Brick production	t/kt	0.039788	0.0397665	0.0396525	0.00294567	0.040245	0.0440359	0.0440359	0.0379373	0.0220698	0.0440359	0.000208912	0.00079373	0.022077	0.0440359	0.041841	0.0220803	0.0440359	0.0398334	0.000791397	0.0440359	0.0416373	0.0440359	0.043046	0.0396379	0.0440359	0.0398167	0.0396323	0.0388498	0.0220786	0.0397665	0.0414691	0.0423231	0.0440359	0.0241228	0.0415065	0.00161334	0.0440359	0.0440359	0.0440359	0.0377966	0.0747611	0.0358857	0.0440359	0.0405731	0.0411002	0.00221377
2000	Mineral-industry	Brick production	t/kt	0.0302317	0.0397665	0.0396521	0.00294567	0.0402163	0.0440359	0.0440359	0.0382665	0.0440359	0.0440359	0.000208977	0.000785225	0.0220674	0.0440359	0.0415278	0.0169124	0.0440359	0.0398357	0.000733177	0.0440359	0.0416454	0.0440359	0.0429362	0.0396359	0.0440359	0.0397953	0.0396323	0.0385009	0.0221062	0.0397665	0.0413232	0.0421302	0.0440359	0.0241357	0.0413978	0.00159459	0.0440359	0.0440359	0.0440359	0.0383466	0.0747611	0.0348279	0.0440359	0.0405548	0.0396323	0.00169995
2001	Mineral-industry	Brick production	t/kt	0.0302042	0.0397665	0.039652	0.00294567	0.040153	0.0440359	0.0440359	0.038352	0.0440359	0.0440359	0.000209151	0.000782592	0.0220844	0.0440359	0.0415285	0.0176721	0.0440359	0.039842	0.000739392	0.0440359	0.0396323	0.0440359	0.0424061	0.0396359	0.0440359	0.0397862	0.0396323	0.0383977	0.0221074	0.0397665	0.0413822	0.0421754	0.0440359	0.0241555	0.0413978	0.00159035	0.0440359	0.0440359	0.0440359	0.0374797	0.0747611	0.0345546	0.0440359	0.0405225	0.0396323	0.00175696
2002	Mineral-industry	Brick production	t/kt	0.0302774	0.0397665	0.0396472	0.00294567	0.0401406	0.0440359	0.0440359	0.0384784	0.0440359	0.0440359	0.000209028	0.000771089	0.0221323	0.0440359	0.0409016	0.0174196	0.0440359	0.0398434	0.00072484	0.0440359	0.0396323	0.0440359	0.0428926	0.039636	0.0440359	0.0397825	0.0396323	0.0385234	0.0220816	0.0397665	0.0412781	0.0421945	0.0440359	0.0242995	0.041354	0.00155194	0.0440359	0.0440359	0.0440359	0.0380419	0.0747611	0.0351271	0.0440359	0.0404924	0.0396323	0.00172299
2003	Mineral-industry	Brick production	t/kt	0.0306826	0.0397665	0.0396522	0.00294567	0.0401895	0.0440359	0.0440359	0.0377745	0.0440359	0.0440359	0.000209273	0.000782617	0.0220953	0.0440359	0.0409008	0.0177635	0.0440359	0.0398539	0.000742423	0.0440359	0.0396323	0.0440359	0.042915	0.0396362	0.0440359	0.0398517	0.0396323	0.038531	0.0221125	0.0397665	0.0411738	0.0420675	0.0440359	0.0230939	0.041419	0.00154217	0.0440359	0.0440359	0.0440359	0.0384087	0.0747611	0.0351385	0.0440359	0.0404499	0.0396323	0.0018064
2004	Mineral-industry	Brick production	t/kt	0.0283713	0.0397665	0.0396513	0.00294567	0.0401487	0.0440359	0.0440359	0.037418	0.0440359	0.0440359	0.000209365	0.000781297	0.0220765	0.0440359	0.0409009	0.0158249	0.0440359	0.0398542	0.000762616	0.0440359	0.0396323	0.0440359	0.0429692	0.0396363	0.0440359	0.0398539	0.0396323	0.0384824	0.0221027	0.0397665	0.0411611	0.042023	0.0440359	0.0230926	0.0414565	0.00153448	0.0440359	0.0440359	0.0440359	0.0383146	0.0747611	0.0351559	0.0440359	0.0404242	0.0396323	0.00189125
2005	Mineral-industry	Brick production	t/kt	0.028441	0.0397665	0.0396509	0.00294567	0.040249	0.0440359	0.0440359	0.038266	0.0440359	0.0440359	0.00020933	0.000779633	0.0220994	0.0440359	0.0409007	0.0146665	0.0440359	0.0398614	0.000770946	0.0440359	0.0396323	0.0440359	0.0431541	0.0396365	0.0440359	0.0398574	0.0313674	0.0384243	0.0220956	0.0397665	0.0411317	0.0419937	0.0440359	0.0232884	0.0415454	0.00150679	0.0440359	0.0440359	0.0440359	0.0384782	0.0747611	0.0353198	0.0440359	0.0398882	0.0396323	0.00187338
2006	Mineral-industry	Brick production	t/kt	0.0282261	0.0397665	0.0396494	0.00294567	0.0363552	0.0440359	0.0440359	0.0379336	0.0440359	0.0440359	0.000209581	0.000783376	0.0220881	0.0440359	0.0409011	0.0151802	0.0440359	0.0398575	0.000765383	0.0440359	0.0396323	0.0440359	0.0430635	0.0396361	0.0440359	0.0398571	0.0313493	0.038463	0.0222059	0.0397665	0.0410802	0.0418296	0.0440359	0.0233549	0.0358054	0.0014884	0.0440359	0.0440359	0.0440359	0.0384401	0.0747611	0.036015	0.0440359	0.0383902	0.0396323	0.00187919
2007	Mineral-industry	Brick production	t/kt	0.0300383	0.0397665	0.0396488	0.00294567	0.0363303	0.0440359	0.0440359	0.0379124	0.0440359	0.0440359	0.000209833	0.000782472	0.0220615	0.0440359	0.0409037	0.0152768	0.0440359	0.0398548	0.000768949	0.0440359	0.0396323	0.0440359	0.0350964	0.0371568	0.0440359	0.039858	0.0288486	0.0370131	0.0221859	0.0397665	0.0409877	0.0418062	0.0440359	0.0234172	0.0329007	0.00148006	0.0440359	0.0440359	0.0440359	0.0364779	0.0747611	0.0341797	0.0440359	0.0348661	0.0396323	0.00204884
2008	Mineral-industry	Brick production	t/kt	0.0284584	0.0397665	0.039647	0.00294567	0.0318164	0.0440358	0.0440358	0.0366091	0.0440359	0.0440358	0.000208903	0.00078365	0.0220697	0.0440358	0.0409053	0.012668	0.0440358	0.0398556	0.00074326	0.0440358	0.0396323	0.0440358	0.0361333	0.0372548	0.0440359	0.0398147	0.0252021	0.0352533	0.0221753	0.0397665	0.0403639	0.0412716	0.0433407	0.0234189	0.0328387	0.00148002	0.0440358	0.0433443	0.0433524	0.034374	0.0747611	0.0321114	0.0433405	0.0305799	0.0396323	0.00201551
2009	Mineral-industry	Brick production	t/kt	0.0279447	0.0397665	0.039646	0.00294567	0.0287955	0.0440358	0.0440358	0.0341175	0.0440359	0.0440358	0.000203939	0.000785061	0.0220527	0.0440358	0.0409248	0.0138258	0.0440358	0.0398401	0.00074611	0.0440358	0.0396323	0.0440358	0.0299273	0.0337299	0.0440359	0.0398145	0.0204242	0.0324537	0.0221667	0.0397665	0.0358435	0.0411408	0.0433591	0.0228485	0.0293608	0.00147437	0.0440358	0.0433658	0.0433701	0.031964	0.0747611	0.0291215	0.0433583	0.0280162	0.0396323	0.00202596
2010	Mineral-industry	Brick production	t/kt	0.0258106	0.0315444	0.0396463	0.00294567	0.0282069	0.0440359	0.0440359	0.0300262	0.0440359	0.0440359	0.00019741	0.000778378	0.0220623	0.0440359	0.0396718	0.0141491	0.0440359	0.0378574	0.0007405	0.0440359	0.0396323	0.0440359	0.0321595	0.0312802	0.0440359	0.039807	0.0238799	0.0279627	0.0221341	0.0337154	0.0333734	0.0409013	0.0434471	0.0230328	0.0296404	0.0014744	0.0440359	0.0434519	0.0370353	0.0285131	0.0747611	0.0277578	0.043446	0.0270652	0.0396323	0.00213399
2011	Mineral-industry	Brick production	t/kt	0.0228752	0.0322166	0.0396463	0.00294567	0.0282048	0.0440359	0.0440359	0.027113	0.0440359	0.0440359	0.000192882	0.000780192	0.0220641	0.0440359	0.0396734	0.0147664	0.0440359	0.03227	0.000743196	0.0440359	0.0396323	0.0440359	0.0337503	0.0284134	0.0440359	0.0356597	0.022205	0.0252191	0.0221338	0.0333863	0.0266602	0.038039	0.0402863	0.0230354	0.0295482	0.00147461	0.0440359	0.0403122	0.034618	0.0268676	0.0747611	0.0209509	0.0402752	0.0266139	0.0396323	0.00115509
2012	Mineral-industry	Brick production	t/kt	0.0200341	0.0355849	0.0396502	0.00294567	0.0282548	0.0440359	0.0440359	0.0256713	0.0440359	0.0440359	0.000194081	0.000778401	0.02207	0.0440359	0.039676	0.0140072	0.0440359	0.0225318	0.000730511	0.0440359	0.0396323	0.0440359	0.033021	0.0267959	0.0369187	0.0287151	0.0213665	0.0244214	0.0221073	0.0253862	0.0267987	0.0381354	0.0404199	0.0229822	0.0295466	0.00147465	0.0440359	0.0404403	0.0347683	0.025571	0.0747611	0.0237663	0.0404114	0.0266595	0.0396323	0.00119138
2013	Mineral-industry	Brick production	t/kt	0.0200434	0.0317688	0.0396538	0.00294567	0.0282037	0.0440359	0.0440359	0.024781	0.0440359	0.0440359	0.000194138	0.000746247	0.0220744	0.0440359	0.0396879	0.0143671	0.0440359	0.0164266	0.0007002	0.0440359	0.0308252	0.0440359	0.0311908	0.0266132	0.040592	0.0175908	0.0210093	0.0238067	0.0221356	0.0202833	0.0273163	0.0385777	0.0409999	0.0228828	0.0295068	0.00147484	0.0440359	0.0409999	0.0349051	0.0251582	0.0726507	0.0186182	0.0409743	0.0283384	0.0396323	0.00132539
2014	Mineral-industry	Brick production	t/kt	0.0194457	0.0221002	0.0396517	0.00294567	0.0281986	0.0440359	0.0440359	0.0238383	0.0221505	0.0440359	0.000193727	0.000633201	0.0220872	0.0440359	0.039692	0.0141141	0.0440359	0.0152349	0.000533562	0.0440359	0.0308252	0.0440359	0.0347208	0.025963	0.0407504	0.0177272	0.0210742	0.0223644	0.0221516	0.0195078	0.0238616	0.038345	0.0408628	0.022018	0.0293568	0.00147389	0.0440359	0.0408685	0.0323365	0.0234839	0.0650548	0.0176377	0.0408459	0.0281371	0.0396323	0.00123413
2015	Mineral-industry	Brick production	t/kt	0.0204549	0.025178	0.0396485	0.00294567	0.0282557	0.0440359	0.0440359	0.0225345	0.0234951	0.0440359	0.000193731	0.000410213	0.0220967	0.0440359	0.0396706	0.00672023	0.0440359	0.0152647	0.000353277	0.0440359	0.0308252	0.0440359	0.0333897	0.0243651	0.0406239	0.0151473	0.0216623	0.0216937	0.0174054	0.0176695	0.0238748	0.0383033	0.0410678	0.020386	0.0314519	0.00147384	0.0440359	0.0410679	0.0317271	0.022623	0.0596334	0.0176256	0.0410526	0.0277683	0.0317549	0.00134291
2016	Mineral-industry	Brick production	t/kt	0.0206704	0.024847	0.0396486	0.00294567	0.028838	0.0440359	0.0440359	0.0222018	0.02216	0.0440359	0.000191426	0.000285903	0.0220883	0.0440359	0.0396702	0.00610044	0.0440359	0.0152199	0.000269636	0.0440359	0.0308252	0.0440359	0.0329392	0.0243621	0.0396262	0.0131516	0.0217394	0.0217466	0.0174213	0.0189071	0.0236598	0.0379907	0.0406647	0.0153313	0.02803	0.00147392	0.0440359	0.0406625	0.0316155	0.0226104	0.0553403	0.0172014	0.040639	0.027619	0.0305325	0.00136854
2017	Mineral-industry	Brick production	t/kt	0.0198989	0.0174646	0.0396484	0.00294567	0.0277428	0.0440359	0.0440359	0.0220889	0.0222006	0.0440359	0.000191769	0.000260703	0.0220643	0.0440359	0.0396693	0.00408617	0.0440359	0.0153222	0.000244239	0.0440359	0.022018	0.0440359	0.0337381	0.0241971	0.0380357	0.0112392	0.0215995	0.0217547	0.017444	0.0163444	0.0230646	0.0379513	0.0407429	0.0114225	0.0281605	0.00147391	0.0440359	0.0407454	0.0265415	0.0226274	0.0518425	0.0169809	0.0407217	0.0275389	0.0317024	0.00127864
2018	Mineral-industry	Brick production	t/kt	0.0193945	0.0173743	0.0396491	0.00294567	0.0263218	0.0440358	0.0440359	0.0220003	0.0223362	0.0440358	0.000191625	0.000261504	0.022067	0.0440358	0.0396678	0.00388553	0.0440358	0.0157397	0.000247227	0.0440358	0.022018	0.0440359	0.0334821	0.0235096	0.0392463	0.0126966	0.0219027	0.0216931	0.0158726	0.0159288	0.0234337	0.0382131	0.0411844	0.00970338	0.0281181	0.00147396	0.0440358	0.0411879	0.0261145	0.0227852	0.0484924	0.0163785	0.041168	0.022018	0.0313954	0.0013438
2019	Mineral-industry	Brick production	t/kt	0.0195173	0.011314	0.0396551	0.00294567	0.0258899	0.0440359	0.0440359	0.0221167	0.0221757	0.0440359	0.000192819	0.00026012	0.0220812	0.0440359	0.0396786	0.00297216	0.0440359	0.0154323	0.00024756	0.0440359	0.022018	0.0440359	0.0333847	0.0234034	0.0394452	0.0126079	0.0214348	0.0218285	0.0158183	0.0153643	0.023279	0.0383555	0.0414814	0.00919583	0.0286822	0.001474	0.0440359	0.0414841	0.0256652	0.0227615	0.0451423	0.0159079	0.0414683	0.022018	0.0313339	0.00136154
2020	Mineral-industry	Brick production	t/kt	0.019541	0.0117306	0.0396521	0.00294567	0.0260675	0.0440359	0.0440359	0.0222606	0.0222382	0.0440359	0.000193788	0.000259611	0.0220788	0.0440359	0.0396845	0.0028233	0.0440359	0.0153642	0.000253421	0.0440359	0.022018	0.0440359	0.0334562	0.0236958	0.0393811	0.0121917	0.0212595	0.0218524	0.00788205	0.0145255	0.0232821	0.0383564	0.0414766	0.00895472	0.0293106	0.00147409	0.0440359	0.0414851	0.0256671	0.0228355	0.0417921	0.0141556	0.0414678	0.022018	0.0308809	0.00134498
1970	Domestic-use	Domestic Use	t/1000person	0	0	0	0	0	0	0	0	0	0	0	0	0	0	0	0	0	0	0	0	0	0	0	0	0	0	0	0	0	0	0	0	0	0	0	0	0	0	0	0	0	0	0	0	0	0
1971	Domestic-use	Domestic Use	t/1000person	0	0	0	0	0	0	0	0	0	0	0	0	0	0	0	0	0	0	0	0	0	0	0	0	0	0	0	0	0	0	0	0	0	0	0	0	0	0	0	0	0	0	0	0	0	0
1972	Domestic-use	Domestic Use	t/1000person	0	0	0	0	0	0	0	0	0	0	0	0	0	0	0	0	0	0	0	0	0	0	0	0	0	0	0	0	0	0	0	0	0	0	0	0	0	0	0	0	0	0	0	0	0	0
1973	Domestic-use	Domestic Use	t/1000person	0	0	0	0	0	0	0	0	0	0	0	0	0	0	0	0	0	0	0	0	0	0	0	0	0	0	0	0	0	0	0	0	0	0	0	0	0	0	0	0	0	0	0	0	0	0
1974	Domestic-use	Domestic Use	t/1000person	0	0	0	0	0	0	0	0	0	0	0	0	0	0	0	0	0	0	0	0	0	0	0	0	0	0	0	0	0	0	0	0	0	0	0	0	0	0	0	0	0	0	0	0	0	0
1975	Domestic-use	Domestic Use	t/1000person	0	0	0	0	0	0	0	0	0	0	0	0	0	0	0	0	0	0	0	0	0	0	0	0	0	0	0	0	0	0	0	0	0	0	0	0	0	0	0	0	0	0	0	0	0	0
1976	Domestic-use	Domestic Use	t/1000person	0	0	0	0	0	0	0	0	0	0	0	0	0	0	0	0	0	0	0	0	0	0	0	0	0	0	0	0	0	0	0	0	0	0	0	0	0	0	0	0	0	0	0	0	0	0
1977	Domestic-use	Domestic Use	t/1000person	0	0	0	0	0	0	0	0	0	0	0	0	0	0	0	0	0	0	0	0	0	0	0	0	0	0	0	0	0	0	0	0	0	0	0	0	0	0	0	0	0	0	0	0	0	0
1978	Domestic-use	Domestic Use	t/1000person	0	0	0	0	0	0	0	0	0	0	0	0	0	0	0	0	0	0	0	0	0	0	0	0	0	0	0	0	0	0	0	0	0	0	0	0	0	0	0	0	0	0	0	0	0	0
1979	Domestic-use	Domestic Use	t/1000person	0	0	0	0	0	0	0	0	0	0	0	0	0	0	0	0	0	0	0	0	0	0	0	0	0	0	0	0	0	0	0	0	0	0	0	0	0	0	0	0	0	0	0	0	0	0
1980	Domestic-use	Domestic Use	t/1000person	0	0	0	0	0	0	0	0	0	0	0	0	0	0	0	0	0	0	0	0	0	0	0	0	0	0	0	0	0	0	0	0	0	0	0	0	0	0	0	0	0	0	0	0	0	0
1981	Domestic-use	Domestic Use	t/1000person	0	0	0	0	0	0	0	0	0	0	0	0	0	0	0	0	0	0	0	0	0	0	0	0	0	0	0	0	0	0	0	0	0	0	0	0	0	0	0	0	0	0	0	0	0	0
1982	Domestic-use	Domestic Use	t/1000person	0	0	0	0	0	0	0	0	0	0	0	0	0	0	0	0	0	0	0	0	0	0	0	0	0	0	0	0	0	0	0	0	0	0	0	0	0	0	0	0	0	0	0	0	0	0
1983	Domestic-use	Domestic Use	t/1000person	0	0	0	0	0	0	0	0	0	0	0	0	0	0	0	0	0	0	0	0	0	0	0	0	0	0	0	0	0	0	0	0	0	0	0	0	0	0	0	0	0	0	0	0	0	0
1984	Domestic-use	Domestic Use	t/1000person	0	0	0	0	0	0	0	0	0	0	0	0	0	0	0	0	0	0	0	0	0	0	0	0	0	0	0	0	0	0	0	0	0	0	0	0	0	0	0	0	0	0	0	0	0	0
1985	Domestic-use	Domestic Use	t/1000person	0	0	0	0	0	0	0	0	0	0	0	0	0	0	0	0	0	0	0	0	0	0	0	0	0	0	0	0	0	0	0	0	0	0	0	0	0	0	0	0	0	0	0	0	0	0
1986	Domestic-use	Domestic Use	t/1000person	0	0	0	0	0	0	0	0	0	0	0	0	0	0	0	0	0	0	0	0	0	0	0	0	0	0	0	0	0	0	0	0	0	0	0	0	0	0	0	0	0	0	0	0	0	0
1987	Domestic-use	Domestic Use	t/1000person	0	0	0	0	0	0	0	0	0	0	0	0	0	0	0	0	0	0	0	0	0	0	0	0	0	0	0	0	0	0	0	0	0	0	0	0	0	0	0	0	0	0	0	0	0	0
1988	Domestic-use	Domestic Use	t/1000person	0	0	0	0	0	0	0	0	0	0	0	0	0	0	0	0	0	0	0	0	0	0	0	0	0	0	0	0	0	0	0	0	0	0	0	0	0	0	0	0	0	0	0	0	0	0
1989	Domestic-use	Domestic Use	t/1000person	0	0	0	0	0	0	0	0	0	0	0	0	0	0	0	0	0	0	0	0	0	0	0	0	0	0	0	0	0	0	0	0	0	0	0	0	0	0	0	0	0	0	0	0	0	0
1990	Domestic-use	Domestic Use	t/1000person	0	0	0	0	0	0	0	0	0	0	0	0	0	0	0	0	0	0	0	0	0	0	0	0	0	0	0	0	0	0	0	0	0	0	0	0	0	0	0	0	0	0	0	0	0	0
1991	Domestic-use	Domestic Use	t/1000person	0	0	0	0	0	0	0	0	0	0	0	0	0	0	0	0	0	0	0	0	0	0	0	0	0	0	0	0	0	0	0	0	0	0	0	0	0	0	0	0	0	0	0	0	0	0
1992	Domestic-use	Domestic Use	t/1000person	0	0	0	0	0	0	0	0	0	0	0	0	0	0	0	0	0	0	0	0	0	0	0	0	0	0	0	0	0	0	0	0	0	0	0	0	0	0	0	0	0	0	0	0	0	0
1993	Domestic-use	Domestic Use	t/1000person	0	0	0	0	0	0	0	0	0	0	0	0	0	0	0	0	0	0	0	0	0	0	0	0	0	0	0	0	0	0	0	0	0	0	0	0	0	0	0	0	0	0	0	0	0	0
1994	Domestic-use	Domestic Use	t/1000person	0	0	0	0	0	0	0	0	0	0	0	0	0	0	0	0	0	0	0	0	0	0	0	0	0	0	0	0	0	0	0	0	0	0	0	0	0	0	0	0	0	0	0	0	0	0
1995	Domestic-use	Domestic Use	t/1000person	0	0	0	0	0	0	0	0	0	0	0	0	0	0	0	0	0	0	0	0	0	0	0	0	0	0	0	0	0	0	0	0	0	0	0	0	0	0	0	0	0	0	0	0	0	0
1996	Domestic-use	Domestic Use	t/1000person	0	0	0	0	0	0	0	0	0	0	0	0	0	0	0	0	0	0	0	0	0	0	0	0	0	0	0	0	0	0	0	0	0	0	0	0	0	0	0	0	0	0	0	0	0	0
1997	Domestic-use	Domestic Use	t/1000person	0	0	0	0	0	0	0	0	0	0	0	0	0	0	0	0	0	0	0	0	0	0	0	0	0	0	0	0	0	0	0	0	0	0	0	0	0	0	0	0	0	0	0	0	0	0
1998	Domestic-use	Domestic Use	t/1000person	0	0	0	0	0	0	0	0	0	0	0	0	0	0	0	0	0	0	0	0	0	0	0	0	0	0	0	0	0	0	0	0	0	0	0	0	0	0	0	0	0	0	0	0	0	0
1999	Domestic-use	Domestic Use	t/1000person	0	0	0	0	0	0	0	0	0	0	0	0	0	0	0	0	0	0	0	0	0	0	0	0	0	0	0	0	0	0	0	0	0	0	0	0	0	0	0	0	0	0	0	0	0	0
2000	Domestic-use	Domestic Use	t/1000person	0	0	0	0	0	0	0	0	0	0	0	0	0	0	0	0	0	0	0	0	0	0	0	0	0	0	0	0	0	0	0	0	0	0	0	0	0	0	0	0	0	0	0	0	0	0
2001	Domestic-use	Domestic Use	t/1000person	0	0	0	0	0	0	0	0	0	0	0	0	0	0	0	0	0	0	0	0	0	0	0	0	0	0	0	0	0	0	0	0	0	0	0	0	0	0	0	0	0	0	0	0	0	0
2002	Domestic-use	Domestic Use	t/1000person	0	0	0	0	0	0	0	0	0	0	0	0	0	0	0	0	0	0	0	0	0	0	0	0	0	0	0	0	0	0	0	0	0	0	0	0	0	0	0	0	0	0	0	0	0	0
2003	Domestic-use	Domestic Use	t/1000person	0	0	0	0	0	0	0	0	0	0	0	0	0	0	0	0	0	0	0	0	0	0	0	0	0	0	0	0	0	0	0	0	0	0	0	0	0	0	0	0	0	0	0	0	0	0
2004	Domestic-use	Domestic Use	t/1000person	0	0	0	0	0	0	0	0	0	0	0	0	0	0	0	0	0	0	0	0	0	0	0	0	0	0	0	0	0	0	0	0	0	0	0	0	0	0	0	0	0	0	0	0	0	0
2005	Domestic-use	Domestic Use	t/1000person	0	0	0	0	0	0	0	0	0	0	0	0	0	0	0	0	0	0	0	0	0	0	0	0	0	0	0	0	0	0	0	0	0	0	0	0	0	0	0	0	0	0	0	0	0	0
2006	Domestic-use	Domestic Use	t/1000person	0	0	0	0	0	0	0	0	0	0	0	0	0	0	0	0	0	0	0	0	0	0	0	0	0	0	0	0	0	0	0	0	0	0	0	0	0	0	0	0	0	0	0	0	0	0
2007	Domestic-use	Domestic Use	t/1000person	0	0	0	0	0	0	0	0	0	0	0	0	0	0	0	0	0	0	0	0	0	0	0	0	0	0	0	0	0	0	0	0	0	0	0	0	0	0	0	0	0	0	0	0	0	0
2008	Domestic-use	Domestic Use	t/1000person	0	0	0	0	0	0	0	0	0	0	0	0	0	0	0	0	0	0	0	0	0	0	0	0	0	0	0	0	0	0	0	0	0	0	0	0	0	0	0	0	0	0	0	0	0	0
2009	Domestic-use	Domestic Use	t/1000person	0	0	0	0	0	0	0	0	0	0	0	0	0	0	0	0	0	0	0	0	0	0	0	0	0	0	0	0	0	0	0	0	0	0	0	0	0	0	0	0	0	0	0	0	0	0
2010	Domestic-use	Domestic Use	t/1000person	0	0	0	0	0	0	0	0	0	0	0	0	0	0	0	0	0	0	0	0	0	0	0	0	0	0	0	0	0	0	0	0	0	0	0	0	0	0	0	0	0	0	0	0	0	0
2011	Domestic-use	Domestic Use	t/1000person	0	0	0	0	0	0	0	0	0	0	0	0	0	0	0	0	0	0	0	0	0	0	0	0	0	0	0	0	0	0	0	0	0	0	0	0	0	0	0	0	0	0	0	0	0	0
2012	Domestic-use	Domestic Use	t/1000person	0	0	0	0	0	0	0	0	0	0	0	0	0	0	0	0	0	0	0	0	0	0	0	0	0	0	0	0	0	0	0	0	0	0	0	0	0	0	0	0	0	0	0	0	0	0
2013	Domestic-use	Domestic Use	t/1000person	0	0	0	0	0	0	0	0	0	0	0	0	0	0	0	0	0	0	0	0	0	0	0	0	0	0	0	0	0	0	0	0	0	0	0	0	0	0	0	0	0	0	0	0	0	0
2014	Domestic-use	Domestic Use	t/1000person	0	0	0	0	0	0	0	0	0	0	0	0	0	0	0	0	0	0	0	0	0	0	0	0	0	0	0	0	0	0	0	0	0	0	0	0	0	0	0	0	0	0	0	0	0	0
2015	Domestic-use	Domestic Use	t/1000person	0	0	0	0	0	0	0	0	0	0	0	0	0	0	0	0	0	0	0	0	0	0	0	0	0	0	0	0	0	0	0	0	0	0	0	0	0	0	0	0	0	0	0	0	0	0
2016	Domestic-use	Domestic Use	t/1000person	0	0	0	0	0	0	0	0	0	0	0	0	0	0	0	0	0	0	0	0	0	0	0	0	0	0	0	0	0	0	0	0	0	0	0	0	0	0	0	0	0	0	0	0	0	0
2017	Domestic-use	Domestic Use	t/1000person	0	0	0	0	0	0	0	0	0	0	0	0	0	0	0	0	0	0	0	0	0	0	0	0	0	0	0	0	0	0	0	0	0	0	0	0	0	0	0	0	0	0	0	0	0	0
2018	Domestic-use	Domestic Use	t/1000person	0	0	0	0	0	0	0	0	0	0	0	0	0	0	0	0	0	0	0	0	0	0	0	0	0	0	0	0	0	0	0	0	0	0	0	0	0	0	0	0	0	0	0	0	0	0
2019	Domestic-use	Domestic Use	t/1000person	0	0	0	0	0	0	0	0	0	0	0	0	0	0	0	0	0	0	0	0	0	0	0	0	0	0	0	0	0	0	0	0	0	0	0	0	0	0	0	0	0	0	0	0	0	0
2020	Domestic-use	Domestic Use	t/1000person	0	0	0	0	0	0	0	0	0	0	0	0	0	0	0	0	0	0	0	0	0	0	0	0	0	0	0	0	0	0	0	0	0	0	0	0	0	0	0	0	0	0	0	0	0	0
1970	Other-industrial-use	Dry cleaning	t/1000person	1.40244e-05	1.85967e-05	2.03622e-05	2.73886e-05	1.47784e-05	3.41266e-05	1.90697e-05	2.93216e-05	2.49952e-05	2.2893e-05	3.04862e-05	2.62224e-05	2.27529e-05	2.6565e-05	3.04352e-05	1.3103e-05	1.99186e-05	2.13883e-05	3.27258e-05	2.29702e-05	1.51729e-05	3.41266e-05	1.27608e-05	2.0425e-05	2.82045e-05	1.7564e-05	1.31578e-05	2.40954e-05	2.54072e-05	2.32743e-05	1.26828e-05	1.20228e-05	1.58254e-05	1.50089e-05	1.5994e-05	2.85876e-05	3.41266e-05	1.76302e-05	1.40074e-05	2.84905e-05	1.53297e-05	2.42606e-05	1.5787e-05	1.69741e-05	2.02778e-05	2.34984e-05
1971	Other-industrial-use	Dry cleaning	t/1000person	1.41104e-05	1.86406e-05	2.03997e-05	2.74796e-05	1.4932e-05	3.41266e-05	1.90877e-05	2.94219e-05	2.51756e-05	2.28896e-05	3.05228e-05	2.62322e-05	2.28562e-05	2.67163e-05	3.04912e-05	1.31731e-05	1.99775e-05	2.16929e-05	3.27561e-05	2.29342e-05	1.53904e-05	3.41266e-05	1.28346e-05	2.04946e-05	2.8209e-05	1.77672e-05	1.34227e-05	2.43195e-05	2.58024e-05	2.35155e-05	1.2709e-05	1.20512e-05	1.5903e-05	1.56338e-05	1.62861e-05	2.86868e-05	3.41266e-05	1.78268e-05	1.41769e-05	2.86397e-05	1.53025e-05	2.44324e-05	1.58689e-05	1.70285e-05	2.04575e-05	2.35858e-05
1972	Other-industrial-use	Dry cleaning	t/1000person	1.41989e-05	1.86848e-05	2.04375e-05	2.75702e-05	1.51192e-05	3.41266e-05	1.91059e-05	2.95179e-05	2.53549e-05	2.2886e-05	3.05592e-05	2.62345e-05	2.29597e-05	2.68663e-05	3.05467e-05	1.32459e-05	2.00369e-05	2.19996e-05	3.27856e-05	2.2898e-05	1.56181e-05	3.41266e-05	1.29121e-05	2.05645e-05	2.82136e-05	1.79449e-05	1.35812e-05	2.45436e-05	2.58761e-05	2.37564e-05	1.2736e-05	1.2081e-05	1.59876e-05	1.63394e-05	1.65917e-05	2.86597e-05	3.41266e-05	1.80275e-05	1.43559e-05	2.87865e-05	1.52732e-05	2.46037e-05	1.59519e-05	1.70835e-05	2.06386e-05	2.3629e-05
1973	Other-industrial-use	Dry cleaning	t/1000person	1.42897e-05	1.87289e-05	2.04753e-05	2.76598e-05	1.53137e-05	3.41266e-05	1.91239e-05	2.96123e-05	2.55324e-05	2.28826e-05	3.05952e-05	2.62367e-05	2.3063e-05	2.70142e-05	3.06011e-05	1.33214e-05	2.00962e-05	2.23065e-05	3.28145e-05	2.28621e-05	1.5855e-05	3.41266e-05	1.29931e-05	2.06343e-05	2.82181e-05	1.81249e-05	1.37373e-05	2.47657e-05	2.5911e-05	2.39958e-05	1.27633e-05	1.21118e-05	1.60734e-05	1.71231e-05	1.69095e-05	2.86324e-05	3.41266e-05	1.82311e-05	1.45338e-05	2.893e-05	1.52889e-05	2.47736e-05	1.60359e-05	1.71386e-05	2.08204e-05	2.36404e-05
1974	Other-industrial-use	Dry cleaning	t/1000person	1.4383e-05	1.87733e-05	2.0513e-05	2.77488e-05	1.55167e-05	3.41266e-05	1.91421e-05	2.97054e-05	2.57087e-05	2.28791e-05	3.06311e-05	2.6239e-05	2.31374e-05	2.71604e-05	3.0655e-05	1.34309e-05	2.01556e-05	2.26146e-05	3.2843e-05	2.28259e-05	1.61021e-05	3.41266e-05	1.30782e-05	2.07044e-05	2.82227e-05	1.8308e-05	1.39032e-05	2.49866e-05	2.59455e-05	2.42342e-05	1.27911e-05	1.21438e-05	1.61603e-05	1.79858e-05	1.72408e-05	2.86051e-05	3.41266e-05	1.84386e-05	1.47208e-05	2.90708e-05	1.52805e-05	2.49368e-05	1.61212e-05	1.71941e-05	2.10122e-05	2.36518e-05
1975	Other-industrial-use	Dry cleaning	t/1000person	1.4479e-05	1.88179e-05	2.0551e-05	2.78368e-05	1.57274e-05	3.41266e-05	1.91603e-05	2.97968e-05	2.58477e-05	2.28757e-05	3.06666e-05	2.62413e-05	2.31826e-05	2.73051e-05	3.07082e-05	1.36133e-05	2.02155e-05	2.28907e-05	3.28707e-05	2.279e-05	1.63589e-05	3.41266e-05	1.31674e-05	2.07749e-05	2.82272e-05	1.84939e-05	1.40793e-05	2.52057e-05	2.59801e-05	2.44715e-05	1.28195e-05	1.21775e-05	1.62486e-05	1.23941e-05	1.75847e-05	2.85778e-05	3.41266e-05	1.86493e-05	1.4917e-05	2.92092e-05	1.53216e-05	2.50958e-05	1.62076e-05	1.72501e-05	2.12185e-05	2.36631e-05
1976	Other-industrial-use	Dry cleaning	t/1000person	1.45775e-05	1.88624e-05	2.0589e-05	2.79244e-05	1.59467e-05	3.41266e-05	1.91785e-05	2.98872e-05	2.5986e-05	2.28721e-05	3.07019e-05	2.62436e-05	2.32279e-05	2.74485e-05	3.07608e-05	1.38101e-05	2.02753e-05	2.31672e-05	3.2898e-05	2.27538e-05	1.66262e-05	3.41266e-05	1.32611e-05	2.08454e-05	2.82318e-05	1.86827e-05	1.42661e-05	2.54232e-05	2.60147e-05	2.46908e-05	1.28926e-05	1.22123e-05	1.6338e-05	1.24721e-05	1.79001e-05	2.85533e-05	3.41266e-05	1.87867e-05	1.51226e-05	2.93448e-05	1.53425e-05	2.52544e-05	1.62954e-05	1.73063e-05	2.14263e-05	2.36745e-05
1977	Other-industrial-use	Dry cleaning	t/1000person	1.46783e-05	1.89073e-05	2.06871e-05	2.80111e-05	1.61733e-05	3.41266e-05	1.91967e-05	2.99757e-05	2.6123e-05	2.28687e-05	3.07367e-05	2.62458e-05	2.3273e-05	2.75893e-05	3.08127e-05	1.40215e-05	2.03351e-05	2.34425e-05	3.29449e-05	2.27178e-05	1.69024e-05	3.41266e-05	1.33587e-05	2.10324e-05	2.82363e-05	1.88736e-05	1.44633e-05	2.56379e-05	2.60491e-05	2.4896e-05	1.30025e-05	1.22487e-05	1.64283e-05	1.25554e-05	1.808e-05	2.85624e-05	3.41266e-05	1.88599e-05	1.53372e-05	2.94774e-05	1.53686e-05	2.54113e-05	1.63839e-05	1.73629e-05	2.16342e-05	2.36695e-05
1978	Other-industrial-use	Dry cleaning	t/1000person	1.4782e-05	1.89521e-05	2.08841e-05	2.80969e-05	1.64085e-05	3.41266e-05	1.92149e-05	3.0063e-05	2.6259e-05	2.28653e-05	3.07713e-05	2.62481e-05	2.3318e-05	2.77288e-05	3.08639e-05	1.42488e-05	2.03954e-05	2.37173e-05	3.29902e-05	2.26817e-05	1.71889e-05	3.41266e-05	1.34613e-05	2.1259e-05	2.82409e-05	1.90672e-05	1.46719e-05	2.58509e-05	2.60834e-05	2.51003e-05	1.31201e-05	1.22867e-05	1.652e-05	1.26446e-05	1.82632e-05	2.85715e-05	3.41266e-05	1.89337e-05	1.55617e-05	2.96073e-05	1.54514e-05	2.55674e-05	1.6474e-05	1.74198e-05	2.18433e-05	2.36527e-05
1979	Other-industrial-use	Dry cleaning	t/1000person	1.48887e-05	1.89971e-05	2.10823e-05	2.8182e-05	1.6652e-05	3.41266e-05	1.92333e-05	3.01488e-05	2.63546e-05	2.28619e-05	3.08056e-05	2.62504e-05	2.33551e-05	2.78664e-05	3.09146e-05	1.44927e-05	2.04555e-05	2.39801e-05	3.30336e-05	2.26457e-05	1.74446e-05	3.41266e-05	1.35685e-05	2.14868e-05	2.82454e-05	1.92633e-05	1.48922e-05	2.60616e-05	2.61178e-05	2.53028e-05	1.32452e-05	1.23261e-05	1.66128e-05	1.27404e-05	1.84491e-05	2.85806e-05	3.41266e-05	1.90076e-05	1.56054e-05	2.97345e-05	1.56894e-05	2.57226e-05	1.6565e-05	1.74771e-05	2.20531e-05	2.36358e-05
1980	Other-industrial-use	Dry cleaning	t/1000person	1.50146e-05	1.90567e-05	2.12818e-05	2.82864e-05	1.69036e-05	3.41266e-05	1.92515e-05	3.02332e-05	2.64026e-05	2.28584e-05	3.08395e-05	2.62527e-05	2.33829e-05	2.8007e-05	3.09644e-05	1.47543e-05	2.04992e-05	2.42294e-05	3.30757e-05	2.26086e-05	1.75954e-05	3.41266e-05	1.36807e-05	2.17161e-05	2.825e-05	1.94619e-05	1.51247e-05	2.62702e-05	2.61521e-05	2.55039e-05	1.33788e-05	1.23627e-05	1.67261e-05	1.36274e-05	1.86379e-05	2.85897e-05	3.41266e-05	1.90822e-05	1.56498e-05	2.98592e-05	1.57872e-05	2.58766e-05	1.66572e-05	1.75347e-05	2.22635e-05	2.3619e-05
1981	Other-industrial-use	Dry cleaning	t/1000person	1.51436e-05	1.91163e-05	2.14815e-05	2.84486e-05	1.71627e-05	3.41266e-05	1.92697e-05	3.03301e-05	2.64502e-05	2.28548e-05	3.08732e-05	2.62465e-05	2.34102e-05	2.81756e-05	3.10136e-05	1.49704e-05	2.04368e-05	2.44765e-05	3.31108e-05	2.25652e-05	1.77481e-05	3.41266e-05	1.37976e-05	2.19454e-05	2.82545e-05	1.96301e-05	1.53688e-05	2.64754e-05	2.61862e-05	2.56184e-05	1.35205e-05	1.24e-05	1.70622e-05	1.42745e-05	1.8829e-05	2.86008e-05	3.41266e-05	1.91568e-05	1.56941e-05	2.99809e-05	1.59613e-05	2.6029e-05	1.67559e-05	1.75927e-05	2.24737e-05	2.36022e-05
1982	Other-industrial-use	Dry cleaning	t/1000person	1.52767e-05	1.91762e-05	2.16824e-05	2.86079e-05	1.743e-05	3.41266e-05	1.92881e-05	3.04316e-05	2.64975e-05	2.28514e-05	3.08664e-05	2.61865e-05	2.34377e-05	2.83412e-05	3.10622e-05	1.50639e-05	2.03745e-05	2.47222e-05	3.3134e-05	2.25217e-05	1.79033e-05	3.41266e-05	1.392e-05	2.21759e-05	2.82591e-05	1.9704e-05	1.58095e-05	2.66783e-05	2.62204e-05	2.57324e-05	1.36713e-05	1.24389e-05	1.74125e-05	1.43402e-05	1.90228e-05	2.86377e-05	3.41266e-05	1.92319e-05	1.5739e-05	3.00828e-05	1.61829e-05	2.61803e-05	1.68574e-05	1.7651e-05	2.26844e-05	2.36504e-05
1983	Other-industrial-use	Dry cleaning	t/1000person	1.54132e-05	1.92365e-05	2.1884e-05	2.87639e-05	1.77051e-05	3.41266e-05	1.93065e-05	3.05306e-05	2.65448e-05	2.2848e-05	3.08598e-05	2.61264e-05	2.34652e-05	2.85037e-05	3.11103e-05	1.51593e-05	2.03121e-05	2.49661e-05	3.31567e-05	2.24783e-05	1.80607e-05	3.41266e-05	1.40476e-05	2.24066e-05	2.82636e-05	1.97782e-05	1.63177e-05	2.68786e-05	2.62545e-05	2.58459e-05	1.38317e-05	1.2479e-05	1.77761e-05	1.44071e-05	1.92192e-05	2.86743e-05	3.41266e-05	1.93075e-05	1.5784e-05	3.01131e-05	1.62951e-05	2.63305e-05	1.69605e-05	1.77094e-05	2.28951e-05	2.37453e-05
1984	Other-industrial-use	Dry cleaning	t/1000person	1.55538e-05	1.92968e-05	2.20865e-05	2.89173e-05	1.79881e-05	3.41266e-05	1.93247e-05	3.06277e-05	2.65921e-05	2.28446e-05	3.08529e-05	2.60659e-05	2.35016e-05	2.86634e-05	3.11576e-05	1.52569e-05	2.025e-05	2.52082e-05	3.3179e-05	2.24348e-05	1.82204e-05	3.41266e-05	1.41812e-05	2.26382e-05	2.82682e-05	1.98528e-05	1.68674e-05	2.7076e-05	2.62884e-05	2.59587e-05	1.40019e-05	1.25206e-05	1.81535e-05	1.44756e-05	1.9418e-05	2.87107e-05	3.41266e-05	1.93834e-05	1.58297e-05	3.01433e-05	1.66115e-05	2.64793e-05	1.70647e-05	1.77686e-05	2.3106e-05	2.38402e-05
1985	Other-industrial-use	Dry cleaning	t/1000person	1.56975e-05	1.93573e-05	2.22888e-05	2.90672e-05	1.82777e-05	3.41266e-05	1.93432e-05	3.07226e-05	2.66392e-05	2.28409e-05	3.08463e-05	2.60056e-05	2.35469e-05	2.88197e-05	3.12042e-05	1.53561e-05	2.01884e-05	2.54432e-05	3.32006e-05	2.23914e-05	1.83819e-05	3.41266e-05	1.43197e-05	2.28691e-05	2.82727e-05	1.99274e-05	1.74555e-05	2.72699e-05	2.63223e-05	2.60704e-05	1.41816e-05	1.25634e-05	1.85421e-05	1.4545e-05	1.96187e-05	2.87469e-05	3.41266e-05	1.94594e-05	1.58755e-05	3.01734e-05	1.67691e-05	2.66265e-05	1.717e-05	1.78625e-05	2.32564e-05	2.39346e-05
1986	Other-industrial-use	Dry cleaning	t/1000person	1.58454e-05	1.9418e-05	2.24917e-05	2.92142e-05	1.85746e-05	3.41266e-05	1.93616e-05	3.08152e-05	2.66861e-05	2.28375e-05	3.08395e-05	2.59446e-05	2.35922e-05	2.89728e-05	3.12502e-05	1.54573e-05	2.01265e-05	2.56762e-05	3.32218e-05	2.23479e-05	1.8546e-05	3.41266e-05	1.44644e-05	2.31003e-05	2.82773e-05	2.00025e-05	1.80832e-05	2.74612e-05	2.63562e-05	2.61635e-05	1.42949e-05	1.2608e-05	1.90847e-05	1.46157e-05	1.98216e-05	2.87805e-05	3.41266e-05	1.95359e-05	1.59219e-05	3.02032e-05	1.69552e-05	2.67475e-05	1.72767e-05	1.79574e-05	2.33521e-05	2.4029e-05
1987	Other-industrial-use	Dry cleaning	t/1000person	1.59972e-05	1.94792e-05	2.26878e-05	2.9358e-05	1.88784e-05	3.41266e-05	1.938e-05	3.09057e-05	2.67327e-05	2.28341e-05	3.08327e-05	2.58837e-05	2.36372e-05	2.91229e-05	3.12957e-05	1.55606e-05	2.00651e-05	2.59066e-05	3.32427e-05	2.23045e-05	1.87118e-05	3.41266e-05	1.46153e-05	2.3331e-05	2.82818e-05	2.00778e-05	1.87471e-05	2.76491e-05	2.63899e-05	2.62424e-05	1.43495e-05	1.26541e-05	1.96467e-05	1.46879e-05	2.00075e-05	2.87851e-05	3.41266e-05	1.96128e-05	1.59683e-05	3.02327e-05	1.71359e-05	2.68579e-05	1.73848e-05	1.8053e-05	2.34482e-05	2.414e-05
1988	Other-industrial-use	Dry cleaning	t/1000person	1.61528e-05	1.95404e-05	2.28673e-05	2.94988e-05	1.91889e-05	3.41266e-05	1.93985e-05	3.09944e-05	2.67794e-05	2.28307e-05	3.08261e-05	2.58225e-05	2.36825e-05	2.92701e-05	3.13405e-05	1.56662e-05	2.00034e-05	2.61346e-05	3.3263e-05	2.2261e-05	1.888e-05	3.41266e-05	1.4772e-05	2.35617e-05	2.82864e-05	2.01536e-05	1.94446e-05	2.78341e-05	2.64238e-05	2.63212e-05	1.44051e-05	1.27019e-05	2.02261e-05	1.47616e-05	2.01372e-05	2.87896e-05	3.41266e-05	1.96899e-05	1.60154e-05	3.02621e-05	1.72486e-05	2.69673e-05	1.7494e-05	1.81497e-05	2.35439e-05	2.42626e-05
1989	Other-industrial-use	Dry cleaning	t/1000person	1.61733e-05	1.96019e-05	2.30464e-05	2.96362e-05	1.95047e-05	3.41266e-05	1.94169e-05	3.10809e-05	2.67757e-05	2.28273e-05	3.08193e-05	2.57613e-05	2.36741e-05	2.94135e-05	3.13849e-05	1.57733e-05	1.99422e-05	2.62968e-05	3.3283e-05	2.22175e-05	1.90495e-05	3.41266e-05	1.49349e-05	2.3791e-05	2.82909e-05	2.02291e-05	2.01684e-05	2.80154e-05	2.64572e-05	2.63992e-05	1.44613e-05	1.27513e-05	2.08181e-05	1.48362e-05	2.02671e-05	2.87942e-05	3.41266e-05	1.97352e-05	1.60627e-05	3.02914e-05	1.73386e-05	2.70756e-05	1.76043e-05	1.82468e-05	2.36395e-05	2.43846e-05
1990	Other-industrial-use	Dry cleaning	t/1000person	1.61935e-05	1.96633e-05	2.32254e-05	2.97921e-05	1.98262e-05	3.41266e-05	1.94353e-05	3.11653e-05	2.67145e-05	2.28236e-05	3.08124e-05	2.56996e-05	2.3604e-05	2.95395e-05	3.14283e-05	1.58827e-05	1.98776e-05	2.63869e-05	3.33023e-05	2.21743e-05	1.92212e-05	3.41266e-05	1.5104e-05	2.40199e-05	2.82955e-05	2.03051e-05	2.09157e-05	2.81936e-05	2.64909e-05	2.6477e-05	1.45186e-05	1.28022e-05	2.14133e-05	1.49124e-05	2.03979e-05	2.87987e-05	3.41266e-05	1.97536e-05	1.61103e-05	3.03206e-05	1.7384e-05	2.71832e-05	1.7716e-05	1.83449e-05	2.37348e-05	2.45063e-05
1991	Other-industrial-use	Dry cleaning	t/1000person	1.62138e-05	1.97252e-05	2.34042e-05	3.00055e-05	2.01529e-05	3.41266e-05	1.94442e-05	3.12436e-05	2.66529e-05	2.28202e-05	3.08056e-05	2.56379e-05	2.35339e-05	2.95916e-05	3.14713e-05	1.59842e-05	1.97948e-05	2.64763e-05	3.33214e-05	2.21302e-05	1.93946e-05	3.41266e-05	1.52798e-05	2.42479e-05	2.83e-05	2.03799e-05	2.16799e-05	2.83683e-05	2.65243e-05	2.65544e-05	1.45766e-05	1.28441e-05	2.16235e-05	1.499e-05	2.05294e-05	2.88074e-05	3.41266e-05	1.9772e-05	1.61585e-05	3.03495e-05	1.75047e-05	2.72897e-05	1.78291e-05	1.84436e-05	2.38301e-05	2.46276e-05
1992	Other-industrial-use	Dry cleaning	t/1000person	1.6234e-05	1.98501e-05	2.35831e-05	3.02109e-05	2.04848e-05	3.41266e-05	1.93577e-05	3.12923e-05	2.6591e-05	2.27506e-05	3.07788e-05	2.55761e-05	2.34636e-05	2.9643e-05	3.1487e-05	1.60645e-05	1.97122e-05	2.65655e-05	3.33399e-05	2.20819e-05	1.95266e-05	3.41266e-05	1.54621e-05	2.44667e-05	2.83046e-05	2.04502e-05	2.19418e-05	2.85398e-05	2.66365e-05	2.66315e-05	1.46358e-05	1.28855e-05	2.18349e-05	1.50689e-05	2.06618e-05	2.88681e-05	3.41266e-05	1.97905e-05	1.62067e-05	3.03872e-05	1.76229e-05	2.73957e-05	1.78448e-05	1.85435e-05	2.39255e-05	2.46858e-05
1993	Other-industrial-use	Dry cleaning	t/1000person	1.62543e-05	1.99752e-05	2.3761e-05	3.04077e-05	2.08197e-05	3.41266e-05	1.92722e-05	3.134e-05	2.65291e-05	2.26573e-05	3.07496e-05	2.55139e-05	2.33935e-05	2.96942e-05	3.14863e-05	1.61455e-05	1.96303e-05	2.6654e-05	3.33581e-05	2.20339e-05	1.95969e-05	3.41266e-05	1.56507e-05	2.45891e-05	2.83091e-05	2.05205e-05	2.21336e-05	2.87075e-05	2.67562e-05	2.66938e-05	1.46956e-05	1.29278e-05	2.20462e-05	1.51492e-05	2.07942e-05	2.89284e-05	3.41266e-05	1.98089e-05	1.62461e-05	3.04628e-05	1.77436e-05	2.75001e-05	1.78346e-05	1.86436e-05	2.40206e-05	2.4699e-05
1994	Other-industrial-use	Dry cleaning	t/1000person	1.62747e-05	2.01015e-05	2.39384e-05	3.05968e-05	2.11585e-05	3.41266e-05	1.91869e-05	3.13874e-05	2.64668e-05	2.25638e-05	3.07203e-05	2.54516e-05	2.33232e-05	2.97447e-05	3.14856e-05	1.62279e-05	1.95486e-05	2.67418e-05	3.33758e-05	2.19859e-05	1.96676e-05	3.41266e-05	1.58459e-05	2.47111e-05	2.83137e-05	2.05911e-05	2.23263e-05	2.88718e-05	2.68749e-05	2.67455e-05	1.47563e-05	1.29713e-05	2.22583e-05	1.52309e-05	2.09276e-05	2.8988e-05	3.41266e-05	1.98273e-05	1.62534e-05	3.05372e-05	1.78618e-05	2.76034e-05	1.78245e-05	1.87446e-05	2.41152e-05	2.47122e-05
1995	Other-industrial-use	Dry cleaning	t/1000person	1.62952e-05	2.02282e-05	2.41154e-05	3.07776e-05	2.14244e-05	3.41266e-05	1.9102e-05	3.14338e-05	2.64042e-05	2.24705e-05	3.06907e-05	2.53893e-05	2.32529e-05	2.9795e-05	3.14847e-05	1.63109e-05	1.94672e-05	2.68294e-05	3.33933e-05	2.19377e-05	1.97384e-05	3.41266e-05	1.60479e-05	2.48328e-05	2.83182e-05	2.06618e-05	2.25192e-05	2.90326e-05	2.69928e-05	2.67967e-05	1.4818e-05	1.30161e-05	2.24708e-05	1.5314e-05	2.10613e-05	2.90474e-05	3.41266e-05	1.9846e-05	1.62609e-05	3.06104e-05	1.79825e-05	2.77056e-05	1.78143e-05	1.88465e-05	2.42101e-05	2.47254e-05
1996	Other-industrial-use	Dry cleaning	t/1000person	1.63157e-05	2.03561e-05	2.42922e-05	3.09512e-05	2.16922e-05	3.41266e-05	1.90176e-05	3.14797e-05	2.63414e-05	2.2377e-05	3.06609e-05	2.53265e-05	2.31824e-05	2.98448e-05	3.14841e-05	1.63953e-05	1.93862e-05	2.69163e-05	3.34102e-05	2.18897e-05	1.98096e-05	3.41266e-05	1.6257e-05	2.49538e-05	2.83228e-05	2.0733e-05	2.27124e-05	2.91901e-05	2.71097e-05	2.68478e-05	1.48808e-05	1.30618e-05	2.26837e-05	1.53986e-05	2.11958e-05	2.91102e-05	3.41266e-05	1.98644e-05	1.62684e-05	3.06823e-05	1.831e-05	2.7807e-05	1.78043e-05	1.89491e-05	2.43054e-05	2.47386e-05
1997	Other-industrial-use	Dry cleaning	t/1000person	1.63364e-05	2.04839e-05	2.44674e-05	3.11168e-05	2.19605e-05	3.41266e-05	1.89337e-05	3.15248e-05	2.62784e-05	2.22838e-05	3.06311e-05	2.52639e-05	2.31123e-05	2.9894e-05	3.14834e-05	1.64804e-05	1.93056e-05	2.70025e-05	3.34268e-05	2.18417e-05	1.9881e-05	3.41266e-05	1.6472e-05	2.50744e-05	2.83273e-05	2.0804e-05	2.29051e-05	2.93598e-05	2.72253e-05	2.68988e-05	1.49873e-05	1.31087e-05	2.2896e-05	1.54844e-05	2.13303e-05	2.91987e-05	3.41266e-05	1.98831e-05	1.62757e-05	3.07531e-05	1.86354e-05	2.79069e-05	1.77943e-05	1.90522e-05	2.44117e-05	2.49875e-05
1998	Other-industrial-use	Dry cleaning	t/1000person	1.63569e-05	2.06127e-05	2.46424e-05	3.12752e-05	2.22301e-05	3.41266e-05	1.88504e-05	3.15691e-05	2.62151e-05	2.21905e-05	3.06009e-05	2.52009e-05	2.30418e-05	2.99429e-05	3.14827e-05	1.65669e-05	1.92253e-05	2.70883e-05	3.34431e-05	2.17939e-05	1.99525e-05	3.41266e-05	1.6694e-05	2.51943e-05	2.83319e-05	2.08752e-05	2.3098e-05	2.95266e-05	2.73399e-05	2.69495e-05	1.51317e-05	1.31569e-05	2.31087e-05	1.55515e-05	2.14652e-05	2.92861e-05	3.41266e-05	1.99015e-05	1.62832e-05	3.08225e-05	1.8963e-05	2.80061e-05	1.7784e-05	1.91562e-05	2.45179e-05	2.54016e-05
1999	Other-industrial-use	Dry cleaning	t/1000person	1.63776e-05	2.07419e-05	2.48255e-05	3.14263e-05	2.25001e-05	3.41266e-05	1.87673e-05	3.16131e-05	2.61517e-05	2.20974e-05	3.05706e-05	2.51379e-05	2.30207e-05	2.99914e-05	3.1482e-05	1.66542e-05	1.91455e-05	2.71834e-05	3.34588e-05	2.17459e-05	2.00243e-05	3.41266e-05	1.69229e-05	2.53137e-05	2.83364e-05	2.09467e-05	2.32907e-05	2.96892e-05	2.74535e-05	2.70003e-05	1.5281e-05	1.32038e-05	2.3321e-05	1.55776e-05	2.16008e-05	2.93723e-05	3.41266e-05	1.99201e-05	1.62907e-05	3.08909e-05	1.92883e-05	2.81044e-05	1.7774e-05	1.92608e-05	2.46237e-05	2.58081e-05
2000	Other-industrial-use	Dry cleaning	t/1000person	1.63985e-05	2.0872e-05	2.50077e-05	3.153e-05	2.27709e-05	3.41266e-05	1.86848e-05	3.16563e-05	2.60877e-05	2.20041e-05	3.05399e-05	2.50746e-05	2.30664e-05	3.0033e-05	3.14811e-05	1.67425e-05	1.90715e-05	2.72951e-05	3.34734e-05	2.17041e-05	2.00967e-05	3.41266e-05	1.71584e-05	2.54327e-05	2.8341e-05	2.10183e-05	2.34834e-05	2.98476e-05	2.75661e-05	2.70508e-05	1.54352e-05	1.32516e-05	2.35326e-05	1.5604e-05	2.17368e-05	2.94576e-05	3.41266e-05	1.99388e-05	1.62982e-05	3.0958e-05	1.96159e-05	2.82015e-05	1.7764e-05	1.93662e-05	2.47293e-05	2.62072e-05
2001	Other-industrial-use	Dry cleaning	t/1000person	1.64192e-05	2.10299e-05	2.51882e-05	3.15082e-05	2.30409e-05	3.41266e-05	1.85967e-05	3.16988e-05	2.60238e-05	2.19181e-05	3.05092e-05	2.50111e-05	2.31121e-05	3.00425e-05	3.14804e-05	1.68576e-05	1.90265e-05	2.74055e-05	3.34864e-05	2.17002e-05	2.01688e-05	3.41266e-05	1.74e-05	2.55508e-05	2.83455e-05	2.10898e-05	2.36752e-05	2.99297e-05	2.76771e-05	2.71115e-05	1.55936e-05	1.33005e-05	2.37273e-05	1.56307e-05	2.18726e-05	2.95331e-05	3.41266e-05	1.99572e-05	1.63057e-05	3.1024e-05	1.99435e-05	2.82975e-05	1.7754e-05	1.94719e-05	2.48341e-05	2.6596e-05
2002	Other-industrial-use	Dry cleaning	t/1000person	1.64401e-05	2.12725e-05	2.53677e-05	3.14861e-05	2.3311e-05	3.41266e-05	1.84507e-05	3.174e-05	2.59899e-05	2.18346e-05	3.05369e-05	2.49477e-05	2.31576e-05	3.00523e-05	3.14813e-05	1.70078e-05	1.89814e-05	2.75149e-05	3.34989e-05	2.16963e-05	2.02566e-05	3.41266e-05	1.7648e-05	2.56593e-05	2.83501e-05	2.11617e-05	2.37908e-05	3.00041e-05	2.77668e-05	2.7193e-05	1.57569e-05	1.33508e-05	2.39218e-05	1.56573e-05	2.20089e-05	2.95509e-05	3.41266e-05	1.99759e-05	1.6313e-05	3.10793e-05	2.02689e-05	2.83926e-05	1.7744e-05	1.95784e-05	2.4939e-05	2.68863e-05
2003	Other-industrial-use	Dry cleaning	t/1000person	1.64611e-05	2.15164e-05	2.55458e-05	3.1464e-05	2.35803e-05	3.41266e-05	1.83064e-05	3.178e-05	2.59674e-05	2.17514e-05	3.05645e-05	2.4884e-05	2.32033e-05	3.00619e-05	3.14836e-05	1.71609e-05	1.89366e-05	2.76232e-05	3.35114e-05	2.16925e-05	2.03704e-05	3.41266e-05	1.79024e-05	2.57651e-05	2.83546e-05	2.12336e-05	2.38952e-05	3.00776e-05	2.78521e-05	2.72737e-05	1.59248e-05	1.34022e-05	2.41154e-05	1.56839e-05	2.21454e-05	2.95689e-05	3.41266e-05	1.99945e-05	1.63205e-05	3.10927e-05	2.05966e-05	2.84868e-05	1.77338e-05	1.96856e-05	2.50435e-05	2.71061e-05
2004	Other-industrial-use	Dry cleaning	t/1000person	1.64945e-05	2.17616e-05	2.57226e-05	3.14415e-05	2.38493e-05	3.41266e-05	1.81638e-05	3.18196e-05	2.59449e-05	2.16681e-05	3.05918e-05	2.482e-05	2.32491e-05	3.00714e-05	3.14872e-05	1.73167e-05	1.88918e-05	2.77306e-05	3.35237e-05	2.16886e-05	2.04848e-05	3.41266e-05	1.81633e-05	2.58705e-05	2.83592e-05	2.13059e-05	2.39996e-05	3.01499e-05	2.79369e-05	2.73543e-05	1.6098e-05	1.34547e-05	2.43086e-05	1.57107e-05	2.22824e-05	2.95866e-05	3.41266e-05	2.00132e-05	1.6328e-05	3.11064e-05	2.08764e-05	2.85799e-05	1.77238e-05	1.97934e-05	2.51474e-05	2.73227e-05
2005	Other-industrial-use	Dry cleaning	t/1000person	1.65407e-05	2.20073e-05	2.58975e-05	3.14192e-05	2.41161e-05	3.41266e-05	1.80229e-05	3.18585e-05	2.59221e-05	2.15851e-05	3.06188e-05	2.47561e-05	2.32946e-05	3.0081e-05	3.14925e-05	1.74749e-05	1.88472e-05	2.78368e-05	3.35357e-05	2.16847e-05	2.05995e-05	3.41266e-05	1.84204e-05	2.59749e-05	2.83637e-05	2.1378e-05	2.41034e-05	3.02211e-05	2.80209e-05	2.74341e-05	1.62754e-05	1.35084e-05	2.45004e-05	1.57378e-05	2.24191e-05	2.96041e-05	3.41266e-05	2.00366e-05	1.63355e-05	3.11196e-05	2.11562e-05	2.86718e-05	1.77174e-05	1.99029e-05	2.52509e-05	2.75347e-05
2006	Other-industrial-use	Dry cleaning	t/1000person	1.65871e-05	2.22539e-05	2.60711e-05	3.13965e-05	2.42899e-05	3.41266e-05	1.78837e-05	3.1897e-05	2.58996e-05	2.15023e-05	3.06457e-05	2.46922e-05	2.33401e-05	3.00905e-05	3.14993e-05	1.76359e-05	1.88028e-05	2.79419e-05	3.35473e-05	2.16808e-05	2.07146e-05	3.41266e-05	1.85903e-05	2.60791e-05	2.83683e-05	2.14502e-05	2.42071e-05	3.02914e-05	2.81042e-05	2.75133e-05	1.64579e-05	1.35635e-05	2.46915e-05	1.57649e-05	2.25561e-05	2.96248e-05	3.41266e-05	2.00648e-05	1.6343e-05	3.1133e-05	2.1464e-05	2.87626e-05	1.77147e-05	2.00143e-05	2.5354e-05	2.77429e-05
2007	Other-industrial-use	Dry cleaning	t/1000person	1.6634e-05	2.25013e-05	2.62429e-05	3.13737e-05	2.44628e-05	3.41266e-05	1.77463e-05	3.19347e-05	2.58768e-05	2.14194e-05	3.06734e-05	2.46278e-05	2.33858e-05	3.01001e-05	3.15075e-05	1.77997e-05	1.87585e-05	2.80459e-05	3.35589e-05	2.1677e-05	2.08304e-05	3.41266e-05	1.87626e-05	2.61824e-05	2.83683e-05	2.15227e-05	2.45548e-05	3.03608e-05	2.81867e-05	2.7592e-05	1.66074e-05	1.36197e-05	2.48812e-05	1.57922e-05	2.26933e-05	2.96665e-05	3.41266e-05	2.00981e-05	1.63507e-05	3.11462e-05	2.18158e-05	2.8852e-05	1.77156e-05	2.01279e-05	2.54568e-05	2.78639e-05
2008	Other-industrial-use	Dry cleaning	t/1000person	1.66811e-05	2.2749e-05	2.64133e-05	3.13507e-05	2.46353e-05	3.41266e-05	1.76105e-05	3.19721e-05	2.58543e-05	2.13366e-05	3.0701e-05	2.45634e-05	2.34313e-05	3.01094e-05	3.1517e-05	1.79661e-05	1.87141e-05	2.8149e-05	3.35703e-05	2.16731e-05	2.09467e-05	3.41266e-05	1.89371e-05	2.62854e-05	2.83728e-05	2.15953e-05	2.48997e-05	3.04293e-05	2.82686e-05	2.76703e-05	1.67298e-05	1.36775e-05	2.50703e-05	1.58281e-05	2.28307e-05	2.97079e-05	3.41266e-05	2.01361e-05	1.63582e-05	3.11596e-05	2.20661e-05	2.89403e-05	1.77199e-05	2.0243e-05	2.55599e-05	2.79237e-05
2009	Other-industrial-use	Dry cleaning	t/1000person	1.67284e-05	2.29959e-05	2.65792e-05	3.13275e-05	2.48064e-05	3.41266e-05	1.74769e-05	3.20087e-05	2.58316e-05	2.12543e-05	3.07283e-05	2.4499e-05	2.34768e-05	3.0119e-05	3.15282e-05	1.81346e-05	1.86702e-05	2.82504e-05	3.35812e-05	2.16692e-05	2.10629e-05	3.41266e-05	1.91132e-05	2.63876e-05	2.83728e-05	2.16679e-05	2.52393e-05	3.04964e-05	2.83496e-05	2.77479e-05	1.68538e-05	1.37362e-05	2.52573e-05	1.59098e-05	2.29681e-05	2.97488e-05	3.41266e-05	2.01788e-05	1.63657e-05	3.11728e-05	2.23738e-05	2.90274e-05	1.77279e-05	2.03601e-05	2.56632e-05	2.79829e-05
2010	Other-industrial-use	Dry cleaning	t/1000person	1.67759e-05	2.32432e-05	2.67416e-05	3.13041e-05	2.49768e-05	3.41266e-05	1.7345e-05	3.20446e-05	2.58088e-05	2.11719e-05	3.07553e-05	2.44344e-05	2.3526e-05	3.01285e-05	3.15407e-05	1.8306e-05	1.86263e-05	2.83642e-05	3.35922e-05	2.16654e-05	2.11796e-05	3.41266e-05	1.92913e-05	2.64891e-05	2.83774e-05	2.17405e-05	2.55749e-05	3.05626e-05	2.84299e-05	2.7825e-05	1.69798e-05	1.37967e-05	2.54405e-05	1.59926e-05	2.31057e-05	2.97896e-05	3.41266e-05	2.02266e-05	1.63773e-05	3.11858e-05	2.27396e-05	2.91132e-05	1.77397e-05	2.04789e-05	2.57669e-05	2.80418e-05
2011	Other-industrial-use	Dry cleaning	t/1000person	1.6824e-05	2.34898e-05	2.68999e-05	3.12832e-05	2.51463e-05	3.41266e-05	1.72232e-05	3.20767e-05	2.5786e-05	2.11448e-05	3.07822e-05	2.43698e-05	2.35785e-05	3.01397e-05	3.15546e-05	1.84795e-05	1.85876e-05	2.84816e-05	3.36029e-05	2.16654e-05	2.12968e-05	3.41266e-05	1.94715e-05	2.65901e-05	2.83774e-05	2.18133e-05	2.59055e-05	3.063e-05	2.85094e-05	2.79014e-05	1.71079e-05	1.38588e-05	2.55544e-05	1.60766e-05	2.32434e-05	2.98257e-05	3.41266e-05	2.02792e-05	1.6393e-05	3.1199e-05	2.31674e-05	2.91976e-05	1.77549e-05	2.05997e-05	2.58707e-05	2.81005e-05
2012	Other-industrial-use	Dry cleaning	t/1000person	1.68722e-05	2.37362e-05	2.70544e-05	3.12645e-05	2.53146e-05	3.41266e-05	1.7183e-05	3.21065e-05	2.57633e-05	2.11487e-05	3.08054e-05	2.43771e-05	2.36345e-05	3.01524e-05	3.15698e-05	1.86543e-05	1.85542e-05	2.85974e-05	3.36133e-05	2.16695e-05	2.14144e-05	3.41266e-05	1.96503e-05	2.66904e-05	2.83774e-05	2.18863e-05	2.61109e-05	3.06964e-05	2.85881e-05	2.79781e-05	1.72378e-05	1.39223e-05	2.5668e-05	1.61617e-05	2.3381e-05	2.98351e-05	3.41266e-05	2.03367e-05	1.64131e-05	3.12119e-05	2.34564e-05	2.92808e-05	1.77738e-05	2.07221e-05	2.59747e-05	2.8154e-05
2013	Other-industrial-use	Dry cleaning	t/1000person	1.69206e-05	2.39767e-05	2.72048e-05	3.12481e-05	2.54816e-05	3.41266e-05	1.71429e-05	3.21356e-05	2.5746e-05	2.11562e-05	3.08281e-05	2.44201e-05	2.36941e-05	3.0167e-05	3.15864e-05	1.88292e-05	1.8526e-05	2.87116e-05	3.36236e-05	2.16777e-05	2.15321e-05	3.41266e-05	1.98273e-05	2.67778e-05	2.83774e-05	2.19591e-05	2.62939e-05	3.07615e-05	2.86657e-05	2.8055e-05	1.73695e-05	1.39878e-05	2.57808e-05	1.62477e-05	2.35185e-05	2.98444e-05	3.41266e-05	2.03993e-05	1.64372e-05	3.12249e-05	2.37726e-05	2.93627e-05	1.77966e-05	2.08461e-05	2.60789e-05	2.8204e-05
2014	Other-industrial-use	Dry cleaning	t/1000person	1.69693e-05	2.42124e-05	2.73515e-05	3.12345e-05	2.56475e-05	3.41266e-05	1.71031e-05	3.21648e-05	2.57342e-05	2.11678e-05	3.08509e-05	2.44633e-05	2.37571e-05	3.01834e-05	3.16046e-05	1.90051e-05	1.8503e-05	2.8824e-05	3.36336e-05	2.16897e-05	2.16513e-05	3.41266e-05	2.00023e-05	2.68569e-05	2.83797e-05	2.20321e-05	2.6475e-05	3.08259e-05	2.87419e-05	2.81319e-05	1.75033e-05	1.40547e-05	2.5893e-05	1.6335e-05	2.36556e-05	2.98535e-05	3.41266e-05	2.04666e-05	1.64654e-05	3.12379e-05	2.40593e-05	2.94433e-05	1.78227e-05	2.09719e-05	2.61831e-05	2.82536e-05
2015	Other-industrial-use	Dry cleaning	t/1000person	1.70185e-05	2.44424e-05	2.74942e-05	3.12231e-05	2.58102e-05	3.41266e-05	1.70633e-05	3.21934e-05	2.5728e-05	2.11831e-05	3.08734e-05	2.45063e-05	2.38235e-05	3.02011e-05	3.16237e-05	1.9181e-05	1.8485e-05	2.8935e-05	3.36434e-05	2.17059e-05	2.17716e-05	3.41266e-05	2.01752e-05	2.69357e-05	2.83842e-05	2.21079e-05	2.6654e-05	3.08891e-05	2.88172e-05	2.8209e-05	1.76389e-05	1.41234e-05	2.60045e-05	1.64235e-05	2.37926e-05	2.98628e-05	3.41266e-05	2.0539e-05	1.64979e-05	3.12509e-05	2.44187e-05	2.95227e-05	1.78528e-05	2.10993e-05	2.62873e-05	2.83032e-05
2016	Other-industrial-use	Dry cleaning	t/1000person	1.70678e-05	2.46669e-05	2.76332e-05	3.1214e-05	2.59701e-05	3.41266e-05	1.70283e-05	3.22216e-05	2.57274e-05	2.12022e-05	3.08959e-05	2.45495e-05	2.38934e-05	3.02207e-05	3.16444e-05	1.93573e-05	1.84723e-05	2.90442e-05	3.36531e-05	2.17261e-05	2.18931e-05	3.41266e-05	2.03458e-05	2.70142e-05	2.8391e-05	2.21864e-05	2.6831e-05	3.0951e-05	2.88916e-05	2.82862e-05	1.77763e-05	1.41939e-05	2.61146e-05	1.65132e-05	2.39293e-05	2.98721e-05	3.41266e-05	2.06166e-05	1.65348e-05	3.1265e-05	2.47622e-05	2.96009e-05	1.78867e-05	2.12283e-05	2.63915e-05	2.83524e-05
2017	Other-industrial-use	Dry cleaning	t/1000person	1.71202e-05	2.48858e-05	2.77681e-05	3.12076e-05	2.61271e-05	3.41266e-05	1.6998e-05	3.22494e-05	2.57321e-05	2.12251e-05	3.09196e-05	2.45925e-05	2.39666e-05	3.02418e-05	3.16663e-05	1.95336e-05	1.84645e-05	2.91518e-05	3.36627e-05	2.17502e-05	2.20157e-05	3.41266e-05	2.05139e-05	2.7092e-05	2.84024e-05	2.22678e-05	2.70055e-05	3.10117e-05	2.89648e-05	2.83635e-05	1.79149e-05	1.42663e-05	2.62231e-05	1.66037e-05	2.40654e-05	2.98835e-05	3.41266e-05	2.06989e-05	1.6576e-05	3.12804e-05	2.50808e-05	2.96778e-05	1.79242e-05	2.13587e-05	2.64957e-05	2.84013e-05
2018	Other-industrial-use	Dry cleaning	t/1000person	1.71759e-05	2.50987e-05	2.78994e-05	3.12038e-05	2.62807e-05	3.41266e-05	1.69721e-05	3.22769e-05	2.57426e-05	2.1252e-05	3.09442e-05	2.46387e-05	2.40433e-05	3.02646e-05	3.16893e-05	1.97097e-05	1.84618e-05	2.92567e-05	3.36718e-05	2.17782e-05	2.21395e-05	3.41266e-05	2.06796e-05	2.71705e-05	2.84161e-05	2.23518e-05	2.71752e-05	3.10709e-05	2.90369e-05	2.84406e-05	1.80548e-05	1.43404e-05	2.63303e-05	1.66965e-05	2.42012e-05	2.98974e-05	3.41266e-05	2.07863e-05	1.66217e-05	3.12973e-05	2.53675e-05	2.97534e-05	1.79654e-05	2.14906e-05	2.65996e-05	2.84507e-05
2019	Other-industrial-use	Dry cleaning	t/1000person	1.72348e-05	2.53058e-05	2.80268e-05	3.12024e-05	2.64315e-05	3.41266e-05	1.69509e-05	3.23045e-05	2.57585e-05	2.12827e-05	3.09697e-05	2.46883e-05	2.41232e-05	3.02889e-05	3.17136e-05	1.98856e-05	1.84643e-05	2.93589e-05	3.36809e-05	2.18105e-05	2.22644e-05	3.41266e-05	2.08427e-05	2.72496e-05	2.84297e-05	2.24385e-05	2.73404e-05	3.11289e-05	2.91082e-05	2.85178e-05	1.81963e-05	1.44164e-05	2.64356e-05	1.67914e-05	2.43364e-05	2.99135e-05	3.41266e-05	2.08786e-05	1.66717e-05	3.13152e-05	2.56427e-05	2.98275e-05	1.80106e-05	2.1624e-05	2.67036e-05	2.85007e-05
2020	Other-industrial-use	Dry cleaning	t/1000person	1.72348e-05	2.53058e-05	2.80268e-05	3.12024e-05	2.64315e-05	3.41266e-05	1.69509e-05	3.23045e-05	2.57585e-05	2.12827e-05	3.09697e-05	2.46883e-05	2.41232e-05	3.02889e-05	3.17136e-05	1.98856e-05	1.84643e-05	2.93589e-05	3.36809e-05	2.18105e-05	2.22644e-05	3.41266e-05	2.08427e-05	2.72496e-05	2.84297e-05	2.24385e-05	2.73404e-05	3.11289e-05	2.91082e-05	2.85178e-05	1.81963e-05	1.44164e-05	2.64356e-05	1.67914e-05	2.43364e-05	2.99135e-05	3.41266e-05	2.08786e-05	1.66717e-05	3.13152e-05	2.56427e-05	2.98275e-05	1.80106e-05	2.1624e-05	2.67036e-05	2.85007e-05
[truncated: 185 more columns]

## Sheet: IVOC1
year	Sector	Fuel/Products	Unit	Afghanistan	Albania	Algeria	American Samoa	Angola	Anguilla	Antigua and Barbuda	Argentina	Armenia	Aruba	Australia	Austria	Azerbaijan	Bahamas	Bahrain	Bangladesh	Barbados	Belarus	Belgium	Belize	Benin	Bermuda	Bhutan	Bolivia	Bonaire, Sint Eustatius and Saba	Bosnia and Herzegovina	Botswana	Brazil	Brunei Darussalam	Bulgaria	Burkina Faso	Burundi	Cape Verde	Cambodia	Cameroon	Canada	Cayman Islands	Central African Republic	Chad	Chile	China	Colombia	Comoros	Democratic Republic of Congo	Congo	Cook Islands
1970	Residential	Biofuel	t/kt	1.6	1.6	1.6	1.6	1.6	1.615	1.615	1.6	1.6	1.615	1.615	1.615	1.6	1.615	1.6	1.14597	1.615	1.6	1.615	1.6	1.6	1.615	1.14597	1.6	1.615	1.6	1.6	1.6	1.14597	1.615	1.6	1.6	1.6	1.14597	1.6	1.615	1.615	1.6	1.6	1.615	1.79259	1.6	1.6	1.6	1.6	1.615
1971	Residential	Biofuel	t/kt	1.6	1.6	1.6	1.6	1.6	1.615	1.615	1.6	1.6	1.615	1.615	1.615	1.6	1.615	1.6	1.14597	1.615	1.6	1.615	1.6	1.6	1.615	1.14597	1.6	1.615	1.6	1.6	1.6	1.14597	1.615	1.6	1.6	1.6	1.14597	1.6	1.615	1.615	1.6	1.6	1.615	1.79259	1.6	1.6	1.6	1.6	1.615
1972	Residential	Biofuel	t/kt	1.6	1.6	1.6	1.6	1.6	1.615	1.615	1.6	1.6	1.615	1.615	1.615	1.6	1.615	1.6	1.14597	1.615	1.6	1.615	1.6	1.6	1.615	1.14597	1.6	1.615	1.6	1.6	1.6	1.14597	1.615	1.6	1.6	1.6	1.14597	1.6	1.615	1.615	1.6	1.6	1.615	1.79259	1.6	1.6	1.6	1.6	1.615
1973	Residential	Biofuel	t/kt	1.6	1.6	1.6	1.6	1.6	1.615	1.615	1.6	1.6	1.615	1.615	1.615	1.6	1.615	1.6	1.14597	1.615	1.6	1.615	1.6	1.6	1.615	1.14597	1.6	1.615	1.6	1.6	1.6	1.14597	1.615	1.6	1.6	1.6	1.14597	1.6	1.615	1.615	1.6	1.6	1.615	1.79259	1.6	1.6	1.6	1.6	1.615
1974	Residential	Biofuel	t/kt	1.6	1.6	1.6	1.6	1.6	1.615	1.615	1.6	1.6	1.615	1.615	1.615	1.6	1.615	1.6	1.14597	1.615	1.6	1.615	1.6	1.6	1.615	1.14597	1.6	1.615	1.6	1.6	1.6	1.14597	1.615	1.6	1.6	1.6	1.14597	1.6	1.615	1.615	1.6	1.6	1.615	1.79259	1.6	1.6	1.6	1.6	1.615
1975	Residential	Biofuel	t/kt	1.6	1.6	1.6	1.6	1.6	1.615	1.615	1.6	1.6	1.615	1.615	1.615	1.6	1.615	1.6	1.14597	1.615	1.6	1.615	1.6	1.6	1.615	1.14597	1.6	1.615	1.6	1.6	1.6	1.14597	1.615	1.6	1.6	1.6	1.14597	1.6	1.615	1.615	1.6	1.6	1.615	1.79259	1.6	1.6	1.6	1.6	1.615
1976	Residential	Biofuel	t/kt	1.6	1.6	1.6	1.6	1.6	1.615	1.615	1.6	1.6	1.615	1.615	1.615	1.6	1.615	1.6	1.14597	1.615	1.6	1.615	1.6	1.6	1.615	1.14597	1.6	1.615	1.6	1.6	1.6	1.14597	1.615	1.6	1.6	1.6	1.14597	1.6	1.615	1.615	1.6	1.6	1.615	1.79259	1.6	1.6	1.6	1.6	1.615
1977	Residential	Biofuel	t/kt	1.6	1.6	1.6	1.6	1.6	1.615	1.615	1.6	1.6	1.615	1.615	1.615	1.6	1.615	1.6	1.14597	1.615	1.6	1.615	1.6	1.6	1.615	1.14597	1.6	1.615	1.6	1.6	1.6	1.14597	1.615	1.6	1.6	1.6	1.14597	1.6	1.615	1.615	1.6	1.6	1.615	1.79259	1.6	1.6	1.6	1.6	1.615
1978	Residential	Biofuel	t/kt	1.6	1.6	1.6	1.6	1.6	1.615	1.615	1.6	1.6	1.615	1.615	1.615	1.6	1.615	1.6	1.14597	1.615	1.6	1.615	1.6	1.6	1.615	1.14597	1.6	1.615	1.6	1.6	1.6	1.14597	1.615	1.6	1.6	1.6	1.14597	1.6	1.615	1.615	1.6	1.6	1.615	1.79259	1.6	1.6	1.6	1.6	1.615
1979	Residential	Biofuel	t/kt	1.6	1.6	1.6	1.6	1.6	1.615	1.615	1.6	1.6	1.615	1.615	1.615	1.6	1.615	1.6	1.14597	1.615	1.6	1.615	1.6	1.6	1.615	1.14597	1.6	1.615	1.6	1.6	1.6	1.14597	1.615	1.6	1.6	1.6	1.14597	1.6	1.615	1.615	1.6	1.6	1.615	1.79259	1.6	1.6	1.6	1.6	1.615
1980	Residential	Biofuel	t/kt	1.6	1.6	1.6	1.6	1.6	1.615	1.615	1.6	1.6	1.615	1.615	1.615	1.6	1.615	1.6	1.14597	1.615	1.6	1.615	1.6	1.6	1.615	1.14597	1.6	1.615	1.6	1.6	1.6	1.14597	1.615	1.6	1.6	1.6	1.14597	1.6	1.615	1.615	1.6	1.6	1.615	1.79259	1.6	1.6	1.6	1.6	1.615
1981	Residential	Biofuel	t/kt	1.6	1.6	1.6	1.6	1.6	1.615	1.615	1.6	1.6	1.615	1.615	1.615	1.6	1.615	1.6	1.14597	1.615	1.6	1.615	1.6	1.6	1.615	1.14597	1.6	1.615	1.6	1.6	1.6	1.14597	1.615	1.6	1.6	1.6	1.14597	1.6	1.615	1.615	1.6	1.6	1.615	1.79259	1.6	1.6	1.6	1.6	1.615
1982	Residential	Biofuel	t/kt	1.6	1.6	1.6	1.6	1.6	1.615	1.615	1.6	1.6	1.615	1.615	1.615	1.6	1.615	1.6	1.14597	1.615	1.6	1.615	1.6	1.6	1.615	1.14597	1.6	1.615	1.6	1.6	1.6	1.14597	1.615	1.6	1.6	1.6	1.14597	1.6	1.615	1.615	1.6	1.6	1.615	1.79259	1.6	1.6	1.6	1.6	1.615
1983	Residential	Biofuel	t/kt	1.6	1.6	1.6	1.6	1.6	1.615	1.615	1.6	1.6	1.615	1.615	1.615	1.6	1.615	1.6	1.14597	1.615	1.6	1.615	1.6	1.6	1.615	1.14597	1.6	1.615	1.6	1.6	1.6	1.14597	1.615	1.6	1.6	1.6	1.14597	1.6	1.615	1.615	1.6	1.6	1.615	1.79259	1.6	1.6	1.6	1.6	1.615
1984	Residential	Biofuel	t/kt	1.6	1.6	1.6	1.6	1.6	1.615	1.615	1.6	1.6	1.615	1.615	1.615	1.6	1.615	1.6	1.14597	1.615	1.6	1.615	1.6	1.6	1.615	1.14597	1.6	1.615	1.6	1.6	1.6	1.14597	1.615	1.6	1.6	1.6	1.14597	1.6	1.615	1.615	1.6	1.6	1.615	1.79259	1.6	1.6	1.6	1.6	1.615
1985	Residential	Biofuel	t/kt	1.6	1.6	1.6	1.6	1.6	1.615	1.615	1.6	1.6	1.615	1.615	1.615	1.6	1.615	1.6	1.14597	1.615	1.6	1.615	1.6	1.6	1.615	1.14597	1.6	1.615	1.6	1.6	1.6	1.14597	1.615	1.6	1.6	1.6	1.14597	1.6	1.615	1.615	1.6	1.6	1.615	1.79259	1.6	1.6	1.6	1.6	1.615
1986	Residential	Biofuel	t/kt	1.6	1.6	1.6	1.6	1.6	1.615	1.615	1.6	1.6	1.615	1.615	1.615	1.6	1.615	1.6	1.14597	1.615	1.6	1.615	1.6	1.6	1.615	1.14597	1.6	1.615	1.6	1.6	1.6	1.14597	1.615	1.6	1.6	1.6	1.14597	1.6	1.615	1.615	1.6	1.6	1.615	1.79259	1.6	1.6	1.6	1.6	1.615
1987	Residential	Biofuel	t/kt	1.6	1.6	1.6	1.6	1.6	1.615	1.615	1.6	1.6	1.615	1.615	1.615	1.6	1.615	1.6	1.14597	1.615	1.6	1.615	1.6	1.6	1.615	1.14597	1.6	1.615	1.6	1.6	1.6	1.14597	1.615	1.6	1.6	1.6	1.14597	1.6	1.615	1.615	1.6	1.6	1.615	1.79259	1.6	1.6	1.6	1.6	1.615
1988	Residential	Biofuel	t/kt	1.6	1.6	1.6	1.6	1.6	1.615	1.615	1.6	1.6	1.615	1.615	1.615	1.6	1.615	1.6	1.14597	1.615	1.6	1.615	1.6	1.6	1.615	1.14597	1.6	1.615	1.6	1.6	1.6	1.14597	1.615	1.6	1.6	1.6	1.14597	1.6	1.615	1.615	1.6	1.6	1.615	1.79259	1.6	1.6	1.6	1.6	1.615
1989	Residential	Biofuel	t/kt	1.6	1.6	1.6	1.6	1.6	1.615	1.615	1.6	1.6	1.615	1.615	1.615	1.6	1.615	1.6	1.14597	1.615	1.6	1.615	1.6	1.6	1.615	1.14597	1.6	1.615	1.6	1.6	1.6	1.14597	1.615	1.6	1.6	1.6	1.14597	1.6	1.615	1.615	1.6	1.6	1.615	1.79259	1.6	1.6	1.6	1.6	1.615
1990	Residential	Biofuel	t/kt	1.6	1.6	1.6	1.6	1.6	1.615	1.615	1.6	1.6	1.615	1.615	1.615	1.6	1.615	1.6	1.14597	1.615	1.6	1.615	1.6	1.6	1.615	1.14597	1.6	1.615	1.6	1.6	1.6	1.14597	1.615	1.6	1.6	1.6	1.14597	1.6	1.615	1.615	1.6	1.6	1.615	1.79259	1.6	1.6	1.6	1.6	1.615
1991	Residential	Biofuel	t/kt	1.6	1.6	1.6	1.6	1.6	1.615	1.615	1.6	1.6	1.615	1.615	1.615	1.6	1.615	1.6	1.14597	1.615	1.6	1.615	1.6	1.6	1.615	1.14597	1.6	1.615	1.6	1.6	1.6	1.14597	1.615	1.6	1.6	1.6	1.14597	1.6	1.615	1.615	1.6	1.6	1.615	1.7013	1.6	1.6	1.6	1.6	1.615
1992	Residential	Biofuel	t/kt	1.6	1.6	1.6	1.6	1.6	1.615	1.615	1.6	1.6	1.615	1.615	1.615	1.6	1.615	1.6	1.14597	1.615	1.6	1.615	1.6	1.6	1.615	1.14597	1.6	1.615	1.6	1.6	1.6	1.14597	1.615	1.6	1.6	1.6	1.14597	1.6	1.615	1.615	1.6	1.6	1.615	1.62123	1.6	1.6	1.6	1.6	1.615
1993	Residential	Biofuel	t/kt	1.6	1.6	1.6	1.6	1.6	1.615	1.615	1.6	1.6	1.615	1.615	1.615	1.6	1.615	1.6	1.14597	1.615	1.6	1.615	1.6	1.6	1.615	1.14597	1.6	1.615	1.6	1.6	1.6	1.14597	1.615	1.6	1.6	1.6	1.14597	1.6	1.615	1.615	1.6	1.6	1.615	1.54569	1.6	1.6	1.6	1.6	1.615
1994	Residential	Biofuel	t/kt	1.6	1.6	1.6	1.6	1.6	1.615	1.615	1.6	1.6	1.615	1.615	1.615	1.6	1.615	1.6	1.14597	1.615	1.6	1.615	1.6	1.6	1.615	1.14597	1.6	1.615	1.6	1.6	1.6	1.14597	1.615	1.6	1.6	1.6	1.14597	1.6	1.615	1.615	1.6	1.6	1.615	1.48576	1.6	1.6	1.6	1.6	1.615
1995	Residential	Biofuel	t/kt	1.6	1.6	1.6	1.6	1.6	1.615	1.615	1.6	1.6	1.615	1.615	1.615	1.6	1.615	1.6	1.14597	1.615	1.6	1.615	1.6	1.6	1.615	1.14597	1.6	1.615	1.6	1.6	1.6	1.14597	1.615	1.6	1.6	1.6	1.14597	1.6	1.615	1.615	1.6	1.6	1.615	1.43179	1.6	1.6	1.6	1.6	1.615
1996	Residential	Biofuel	t/kt	1.6	1.6	1.6	1.6	1.6	1.615	1.615	1.6	1.6	1.615	1.615	1.615	1.6	1.615	1.6	1.14597	1.615	1.6	1.615	1.6	1.6	1.615	1.14597	1.6	1.615	1.6	1.6	1.6	1.14597	1.615	1.6	1.6	1.6	1.14597	1.6	1.615	1.615	1.6	1.6	1.615	1.37116	1.6	1.6	1.6	1.6	1.615
1997	Residential	Biofuel	t/kt	1.6	1.6	1.6	1.6	1.6	1.615	1.615	1.6	1.6	1.615	1.615	1.615	1.6	1.615	1.6	1.14597	1.615	1.6	1.615	1.6	1.6	1.615	1.14597	1.6	1.615	1.6	1.6	1.6	1.14597	1.615	1.6	1.6	1.6	1.14597	1.6	1.615	1.615	1.6	1.6	1.615	1.31485	1.6	1.6	1.6	1.6	1.615
1998	Residential	Biofuel	t/kt	1.6	1.6	1.6	1.6	1.6	1.615	1.615	1.6	1.6	1.615	1.615	1.615	1.6	1.615	1.6	1.14597	1.615	1.6	1.615	1.6	1.6	1.615	1.14597	1.6	1.615	1.6	1.6	1.6	1.14597	1.615	1.6	1.6	1.6	1.14597	1.6	1.615	1.615	1.6	1.6	1.615	1.27549	1.6	1.6	1.6	1.6	1.615
1999	Residential	Biofuel	t/kt	1.6	1.6	1.6	1.6	1.6	1.615	1.615	1.6	1.6	1.615	1.615	1.615	1.6	1.615	1.6	1.14597	1.615	1.6	1.615	1.6	1.6	1.615	1.14597	1.6	1.615	1.6	1.6	1.6	1.14597	1.615	1.6	1.6	1.6	1.14597	1.6	1.615	1.615	1.6	1.6	1.615	1.22859	1.6	1.6	1.6	1.6	1.615
2000	Residential	Biofuel	t/kt	1.6	1.6	1.6	1.6	1.6	1.615	1.615	1.6	1.6	1.615	1.615	1.615	1.6	1.615	1.6	1.14597	1.615	1.6	1.615	1.6	1.6	1.615	1.14597	1.6	1.615	1.6	1.6	1.6	1.14597	1.615	1.6	1.6	1.6	1.14597	1.6	1.615	1.615	1.6	1.6	1.615	1.20026	1.6	1.6	1.6	1.6	1.615
2001	Residential	Biofuel	t/kt	1.6	1.6	1.6	1.6	1.6	1.615	1.615	1.6	1.6	1.615	1.615	1.615	1.6	1.615	1.6	1.14597	1.615	1.6	1.615	1.6	1.6	1.615	1.14597	1.6	1.615	1.6	1.6	1.6	1.14597	1.615	1.6	1.6	1.6	1.14597	1.6	1.615	1.615	1.6	1.6	1.615	1.20217	1.6	1.6	1.6	1.6	1.615
2002	Residential	Biofuel	t/kt	1.6	1.6	1.6	1.6	1.6	1.615	1.615	1.6	1.6	1.615	1.615	1.615	1.6	1.615	1.6	1.14597	1.615	1.6	1.615	1.6	1.6	1.615	1.14597	1.6	1.615	1.6	1.6	1.6	1.14597	1.615	1.6	1.6	1.6	1.14597	1.6	1.615	1.615	1.6	1.6	1.615	1.17015	1.6	1.6	1.6	1.6	1.615
2003	Residential	Biofuel	t/kt	1.6	1.6	1.6	1.6	1.6	1.615	1.615	1.6	1.6	1.615	1.615	1.615	1.6	1.615	1.6	1.14597	1.615	1.6	1.615	1.6	1.6	1.615	1.14597	1.6	1.615	1.6	1.6	1.6	1.14597	1.615	1.6	1.6	1.6	1.14597	1.6	1.615	1.615	1.6	1.6	1.615	1.16472	1.6	1.6	1.6	1.6	1.615
2004	Residential	Biofuel	t/kt	1.6	1.6	1.6	1.6	1.6	1.615	1.615	1.6	1.6	1.615	1.615	1.615	1.6	1.615	1.6	1.14597	1.615	1.6	1.615	1.6	1.6	1.615	1.14597	1.6	1.615	1.6	1.6	1.6	1.14597	1.615	1.6	1.6	1.6	1.14597	1.6	1.615	1.615	1.6	1.6	1.615	1.17214	1.6	1.6	1.6	1.6	1.615
2005	Residential	Biofuel	t/kt	1.6	1.6	1.6	1.6	1.6	1.615	1.615	1.6	1.6	1.615	1.615	1.615	1.6	1.615	1.6	1.14597	1.615	1.6	1.615	1.6	1.6	1.615	1.14597	1.6	1.615	1.6	1.6	1.6	1.14597	1.615	1.6	1.6	1.6	1.14597	1.6	1.615	1.615	1.6	1.6	1.615	1.17473	1.6	1.6	1.6	1.6	1.615
2006	Residential	Biofuel	t/kt	1.6	1.6	1.6	1.6	1.6	1.615	1.615	1.6	1.6	1.615	1.615	1.615	1.6	1.615	1.6	1.14597	1.615	1.6	1.615	1.6	1.6	1.615	1.14597	1.6	1.615	1.6	1.6	1.6	1.14597	1.615	1.6	1.6	1.6	1.14597	1.6	1.615	1.615	1.6	1.6	1.615	1.1476	1.6	1.6	1.6	1.6	1.615
2007	Residential	Biofuel	t/kt	1.6	1.6	1.6	1.6	1.6	1.615	1.615	1.6	1.6	1.615	1.615	1.615	1.6	1.615	1.6	1.14597	1.615	1.6	1.615	1.6	1.6	1.615	1.14597	1.6	1.615	1.6	1.6	1.6	1.14597	1.615	1.6	1.6	1.6	1.14597	1.6	1.615	1.615	1.6	1.6	1.615	1.20618	1.6	1.6	1.6	1.6	1.615
2008	Residential	Biofuel	t/kt	1.6	1.6	1.6	1.6	1.6	1.615	1.615	1.6	1.6	1.615	1.615	1.615	1.6	1.615	1.6	1.14597	1.615	1.6	1.615	1.6	1.6	1.615	1.14597	1.6	1.615	1.6	1.6	1.6	1.14597	1.615	1.6	1.6	1.6	1.14597	1.6	1.615	1.615	1.6	1.6	1.615	1.28079	1.6	1.6	1.6	1.6	1.615
2009	Residential	Biofuel	t/kt	1.6	1.6	1.6	1.6	1.6	1.615	1.615	1.6	1.6	1.615	1.615	1.615	1.6	1.615	1.6	1.14597	1.615	1.6	1.615	1.6	1.6	1.615	1.14597	1.6	1.615	1.6	1.6	1.6	1.14597	1.615	1.6	1.6	1.6	1.14597	1.6	1.615	1.615	1.6	1.6	1.615	1.31856	1.6	1.6	1.6	1.6	1.615
2010	Residential	Biofuel	t/kt	1.6	1.6	1.6	1.6	1.6	1.615	1.615	1.6	1.6	1.615	1.615	1.615	1.6	1.615	1.6	1.14597	1.615	1.6	1.615	1.6	1.6	1.615	1.14597	1.6	1.615	1.6	1.6	1.6	1.14597	1.615	1.6	1.6	1.6	1.14597	1.6	1.615	1.615	1.6	1.6	1.615	1.38161	1.6	1.6	1.6	1.6	1.615
2011	Residential	Biofuel	t/kt	1.6	1.6	1.6	1.6	1.6	1.615	1.615	1.6	1.6	1.615	1.615	1.615	1.6	1.615	1.6	1.14597	1.615	1.6	1.615	1.6	1.6	1.615	1.14597	1.6	1.615	1.6	1.6	1.6	1.14597	1.615	1.6	1.6	1.6	1.14597	1.6	1.615	1.615	1.6	1.6	1.615	1.44604	1.6	1.6	1.6	1.6	1.615
2012	Residential	Biofuel	t/kt	1.6	1.6	1.6	1.6	1.6	1.615	1.615	1.6	1.6	1.615	1.615	1.615	1.6	1.615	1.6	1.14597	1.615	1.6	1.615	1.6	1.6	1.615	1.14597	1.6	1.615	1.6	1.6	1.6	1.14597	1.615	1.6	1.6	1.6	1.14597	1.6	1.615	1.615	1.6	1.6	1.615	1.5056	1.6	1.6	1.6	1.6	1.615
2013	Residential	Biofuel	t/kt	1.6	1.6	1.6	1.6	1.6	1.615	1.615	1.6	1.6	1.615	1.615	1.615	1.6	1.615	1.6	1.14597	1.615	1.6	1.615	1.6	1.6	1.615	1.14597	1.6	1.615	1.6	1.6	1.6	1.14597	1.615	1.6	1.6	1.6	1.14597	1.6	1.615	1.615	1.6	1.6	1.615	1.59697	1.6	1.6	1.6	1.6	1.615
2014	Residential	Biofuel	t/kt	1.6	1.6	1.6	1.6	1.6	1.615	1.615	1.6	1.6	1.615	1.615	1.615	1.6	1.615	1.6	1.14597	1.615	1.6	1.615	1.6	1.6	1.615	1.14597	1.6	1.615	1.6	1.6	1.6	1.14597	1.615	1.6	1.6	1.6	1.14597	1.6	1.615	1.615	1.6	1.6	1.615	1.57012	1.6	1.6	1.6	1.6	1.615
2015	Residential	Biofuel	t/kt	1.6	1.6	1.6	1.6	1.6	1.615	1.615	1.6	1.6	1.615	1.615	1.615	1.6	1.615	1.6	1.14597	1.615	1.6	1.615	1.6	1.6	1.615	1.14597	1.6	1.615	1.6	1.6	1.6	1.14597	1.615	1.6	1.6	1.6	1.14597	1.6	1.615	1.615	1.6	1.6	1.615	1.55896	1.6	1.6	1.6	1.6	1.615
2016	Residential	Biofuel	t/kt	1.6	1.6	1.6	1.6	1.6	1.615	1.615	1.6	1.6	1.615	1.615	1.615	1.6	1.615	1.6	1.14597	1.615	1.6	1.615	1.6	1.6	1.615	1.14597	1.6	1.615	1.6	1.6	1.6	1.14597	1.615	1.6	1.6	1.6	1.14597	1.6	1.615	1.615	1.6	1.6	1.615	1.61037	1.6	1.6	1.6	1.6	1.615
2017	Residential	Biofuel	t/kt	1.6	1.6	1.6	1.6	1.6	1.615	1.615	1.6	1.6	1.615	1.615	1.615	1.6	1.615	1.6	1.14597	1.615	1.6	1.615	1.6	1.6	1.615	1.14597	1.6	1.615	1.6	1.6	1.6	1.14597	1.615	1.6	1.6	1.6	1.14597	1.6	1.615	1.615	1.6	1.6	1.615	1.56238	1.6	1.6	1.6	1.6	1.615
2018	Residential	Biofuel	t/kt	1.6	1.6	1.6	1.6	1.6	1.615	1.615	1.6	1.6	1.615	1.615	1.615	1.6	1.615	1.6	1.14597	1.615	1.6	1.615	1.6	1.6	1.615	1.14597	1.6	1.615	1.6	1.6	1.6	1.14597	1.615	1.6	1.6	1.6	1.14597	1.6	1.615	1.615	1.6	1.6	1.615	1.51672	1.6	1.6	1.6	1.6	1.615
2019	Residential	Biofuel	t/kt	1.6	1.6	1.6	1.6	1.6	1.615	1.615	1.6	1.6	1.615	1.615	1.615	1.6	1.615	1.6	1.14597	1.615	1.6	1.615	1.6	1.6	1.615	1.14597	1.6	1.615	1.6	1.6	1.6	1.14597	1.615	1.6	1.6	1.6	1.14597	1.6	1.615	1.615	1.6	1.6	1.615	1.45659	1.6	1.6	1.6	1.6	1.615
2020	Residential	Biofuel	t/kt	1.6	1.6	1.6	1.6	1.6	1.615	1.615	1.6	1.6	1.615	1.615	1.615	1.6	1.615	1.6	1.14597	1.615	1.6	1.615	1.6	1.6	1.615	1.14597	1.6	1.615	1.6	1.6	1.6	1.14597	1.615	1.6	1.6	1.6	1.14597	1.6	1.615	1.615	1.6	1.6	1.615	1.39905	1.6	1.6	1.6	1.6	1.615
1970	Mineral-industry	Brick production	t/kt	0	0	0	0	0	0	0	0	0	0	0	0	0	0	0	0	0	0	0	0	0	0	0	0	0	0	0	0	0	0	0	0	0	0	0	0	0	0	0	0	0	0	0	0	0	0
1971	Mineral-industry	Brick production	t/kt	0	0	0	0	0	0	0	0	0	0	0	0	0	0	0	0	0	0	0	0	0	0	0	0	0	0	0	0	0	0	0	0	0	0	0	0	0	0	0	0	0	0	0	0	0	0
1972	Mineral-industry	Brick production	t/kt	0	0	0	0	0	0	0	0	0	0	0	0	0	0	0	0	0	0	0	0	0	0	0	0	0	0	0	0	0	0	0	0	0	0	0	0	0	0	0	0	0	0	0	0	0	0
1973	Mineral-industry	Brick production	t/kt	0	0	0	0	0	0	0	0	0	0	0	0	0	0	0	0	0	0	0	0	0	0	0	0	0	0	0	0	0	0	0	0	0	0	0	0	0	0	0	0	0	0	0	0	0	0
1974	Mineral-industry	Brick production	t/kt	0	0	0	0	0	0	0	0	0	0	0	0	0	0	0	0	0	0	0	0	0	0	0	0	0	0	0	0	0	0	0	0	0	0	0	0	0	0	0	0	0	0	0	0	0	0
1975	Mineral-industry	Brick production	t/kt	0	0	0	0	0	0	0	0	0	0	0	0	0	0	0	0	0	0	0	0	0	0	0	0	0	0	0	0	0	0	0	0	0	0	0	0	0	0	0	0	0	0	0	0	0	0
1976	Mineral-industry	Brick production	t/kt	0	0	0	0	0	0	0	0	0	0	0	0	0	0	0	0	0	0	0	0	0	0	0	0	0	0	0	0	0	0	0	0	0	0	0	0	0	0	0	0	0	0	0	0	0	0
1977	Mineral-industry	Brick production	t/kt	0	0	0	0	0	0	0	0	0	0	0	0	0	0	0	0	0	0	0	0	0	0	0	0	0	0	0	0	0	0	0	0	0	0	0	0	0	0	0	0	0	0	0	0	0	0
1978	Mineral-industry	Brick production	t/kt	0	0	0	0	0	0	0	0	0	0	0	0	0	0	0	0	0	0	0	0	0	0	0	0	0	0	0	0	0	0	0	0	0	0	0	0	0	0	0	0	0	0	0	0	0	0
1979	Mineral-industry	Brick production	t/kt	0	0	0	0	0	0	0	0	0	0	0	0	0	0	0	0	0	0	0	0	0	0	0	0	0	0	0	0	0	0	0	0	0	0	0	0	0	0	0	0	0	0	0	0	0	0
1980	Mineral-industry	Brick production	t/kt	0	0	0	0	0	0	0	0	0	0	0	0	0	0	0	0	0	0	0	0	0	0	0	0	0	0	0	0	0	0	0	0	0	0	0	0	0	0	0	0	0	0	0	0	0	0
1981	Mineral-industry	Brick production	t/kt	0	0	0	0	0	0	0	0	0	0	0	0	0	0	0	0	0	0	0	0	0	0	0	0	0	0	0	0	0	0	0	0	0	0	0	0	0	0	0	0	0	0	0	0	0	0
1982	Mineral-industry	Brick production	t/kt	0	0	0	0	0	0	0	0	0	0	0	0	0	0	0	0	0	0	0	0	0	0	0	0	0	0	0	0	0	0	0	0	0	0	0	0	0	0	0	0	0	0	0	0	0	0
1983	Mineral-industry	Brick production	t/kt	0	0	0	0	0	0	0	0	0	0	0	0	0	0	0	0	0	0	0	0	0	0	0	0	0	0	0	0	0	0	0	0	0	0	0	0	0	0	0	0	0	0	0	0	0	0
1984	Mineral-industry	Brick production	t/kt	0	0	0	0	0	0	0	0	0	0	0	0	0	0	0	0	0	0	0	0	0	0	0	0	0	0	0	0	0	0	0	0	0	0	0	0	0	0	0	0	0	0	0	0	0	0
1985	Mineral-industry	Brick production	t/kt	0	0	0	0	0	0	0	0	0	0	0	0	0	0	0	0	0	0	0	0	0	0	0	0	0	0	0	0	0	0	0	0	0	0	0	0	0	0	0	0	0	0	0	0	0	0
1986	Mineral-industry	Brick production	t/kt	0	0	0	0	0	0	0	0	0	0	0	0	0	0	0	0	0	0	0	0	0	0	0	0	0	0	0	0	0	0	0	0	0	0	0	0	0	0	0	0	0	0	0	0	0	0
1987	Mineral-industry	Brick production	t/kt	0	0	0	0	0	0	0	0	0	0	0	0	0	0	0	0	0	0	0	0	0	0	0	0	0	0	0	0	0	0	0	0	0	0	0	0	0	0	0	0	0	0	0	0	0	0
1988	Mineral-industry	Brick production	t/kt	0	0	0	0	0	0	0	0	0	0	0	0	0	0	0	0	0	0	0	0	0	0	0	0	0	0	0	0	0	0	0	0	0	0	0	0	0	0	0	0	0	0	0	0	0	0
1989	Mineral-industry	Brick production	t/kt	0	0	0	0	0	0	0	0	0	0	0	0	0	0	0	0	0	0	0	0	0	0	0	0	0	0	0	0	0	0	0	0	0	0	0	0	0	0	0	0	0	0	0	0	0	0
1990	Mineral-industry	Brick production	t/kt	0	0	0	0	0	0	0	0	0	0	0	0	0	0	0	0	0	0	0	0	0	0	0	0	0	0	0	0	0	0	0	0	0	0	0	0	0	0	0	0	0	0	0	0	0	0
1991	Mineral-industry	Brick production	t/kt	0	0	0	0	0	0	0	0	0	0	0	0	0	0	0	0	0	0	0	0	0	0	0	0	0	0	0	0	0	0	0	0	0	0	0	0	0	0	0	0	0	0	0	0	0	0
1992	Mineral-industry	Brick production	t/kt	0	0	0	0	0	0	0	0	0	0	0	0	0	0	0	0	0	0	0	0	0	0	0	0	0	0	0	0	0	0	0	0	0	0	0	0	0	0	0	0	0	0	0	0	0	0
1993	Mineral-industry	Brick production	t/kt	0	0	0	0	0	0	0	0	0	0	0	0	0	0	0	0	0	0	0	0	0	0	0	0	0	0	0	0	0	0	0	0	0	0	0	0	0	0	0	0	0	0	0	0	0	0
1994	Mineral-industry	Brick production	t/kt	0	0	0	0	0	0	0	0	0	0	0	0	0	0	0	0	0	0	0	0	0	0	0	0	0	0	0	0	0	0	0	0	0	0	0	0	0	0	0	0	0	0	0	0	0	0
1995	Mineral-industry	Brick production	t/kt	0	0	0	0	0	0	0	0	0	0	0	0	0	0	0	0	0	0	0	0	0	0	0	0	0	0	0	0	0	0	0	0	0	0	0	0	0	0	0	0	0	0	0	0	0	0
1996	Mineral-industry	Brick production	t/kt	0	0	0	0	0	0	0	0	0	0	0	0	0	0	0	0	0	0	0	0	0	0	0	0	0	0	0	0	0	0	0	0	0	0	0	0	0	0	0	0	0	0	0	0	0	0
1997	Mineral-industry	Brick production	t/kt	0	0	0	0	0	0	0	0	0	0	0	0	0	0	0	0	0	0	0	0	0	0	0	0	0	0	0	0	0	0	0	0	0	0	0	0	0	0	0	0	0	0	0	0	0	0
1998	Mineral-industry	Brick production	t/kt	0	0	0	0	0	0	0	0	0	0	0	0	0	0	0	0	0	0	0	0	0	0	0	0	0	0	0	0	0	0	0	0	0	0	0	0	0	0	0	0	0	0	0	0	0	0
1999	Mineral-industry	Brick production	t/kt	0	0	0	0	0	0	0	0	0	0	0	0	0	0	0	0	0	0	0	0	0	0	0	0	0	0	0	0	0	0	0	0	0	0	0	0	0	0	0	0	0	0	0	0	0	0
2000	Mineral-industry	Brick production	t/kt	0	0	0	0	0	0	0	0	0	0	0	0	0	0	0	0	0	0	0	0	0	0	0	0	0	0	0	0	0	0	0	0	0	0	0	0	0	0	0	0	0	0	0	0	0	0
2001	Mineral-industry	Brick production	t/kt	0	0	0	0	0	0	0	0	0	0	0	0	0	0	0	0	0	0	0	0	0	0	0	0	0	0	0	0	0	0	0	0	0	0	0	0	0	0	0	0	0	0	0	0	0	0
2002	Mineral-industry	Brick production	t/kt	0	0	0	0	0	0	0	0	0	0	0	0	0	0	0	0	0	0	0	0	0	0	0	0	0	0	0	0	0	0	0	0	0	0	0	0	0	0	0	0	0	0	0	0	0	0
2003	Mineral-industry	Brick production	t/kt	0	0	0	0	0	0	0	0	0	0	0	0	0	0	0	0	0	0	0	0	0	0	0	0	0	0	0	0	0	0	0	0	0	0	0	0	0	0	0	0	0	0	0	0	0	0
2004	Mineral-industry	Brick production	t/kt	0	0	0	0	0	0	0	0	0	0	0	0	0	0	0	0	0	0	0	0	0	0	0	0	0	0	0	0	0	0	0	0	0	0	0	0	0	0	0	0	0	0	0	0	0	0
2005	Mineral-industry	Brick production	t/kt	0	0	0	0	0	0	0	0	0	0	0	0	0	0	0	0	0	0	0	0	0	0	0	0	0	0	0	0	0	0	0	0	0	0	0	0	0	0	0	0	0	0	0	0	0	0
2006	Mineral-industry	Brick production	t/kt	0	0	0	0	0	0	0	0	0	0	0	0	0	0	0	0	0	0	0	0	0	0	0	0	0	0	0	0	0	0	0	0	0	0	0	0	0	0	0	0	0	0	0	0	0	0
2007	Mineral-industry	Brick production	t/kt	0	0	0	0	0	0	0	0	0	0	0	0	0	0	0	0	0	0	0	0	0	0	0	0	0	0	0	0	0	0	0	0	0	0	0	0	0	0	0	0	0	0	0	0	0	0
2008	Mineral-industry	Brick production	t/kt	0	0	0	0	0	0	0	0	0	0	0	0	0	0	0	0	0	0	0	0	0	0	0	0	0	0	0	0	0	0	0	0	0	0	0	0	0	0	0	0	0	0	0	0	0	0
2009	Mineral-industry	Brick production	t/kt	0	0	0	0	0	0	0	0	0	0	0	0	0	0	0	0	0	0	0	0	0	0	0	0	0	0	0	0	0	0	0	0	0	0	0	0	0	0	0	0	0	0	0	0	0	0
2010	Mineral-industry	Brick production	t/kt	0	0	0	0	0	0	0	0	0	0	0	0	0	0	0	0	0	0	0	0	0	0	0	0	0	0	0	0	0	0	0	0	0	0	0	0	0	0	0	0	0	0	0	0	0	0
2011	Mineral-industry	Brick production	t/kt	0	0	0	0	0	0	0	0	0	0	0	0	0	0	0	0	0	0	0	0	0	0	0	0	0	0	0	0	0	0	0	0	0	0	0	0	0	0	0	0	0	0	0	0	0	0
2012	Mineral-industry	Brick production	t/kt	0	0	0	0	0	0	0	0	0	0	0	0	0	0	0	0	0	0	0	0	0	0	0	0	0	0	0	0	0	0	0	0	0	0	0	0	0	0	0	0	0	0	0	0	0	0
2013	Mineral-industry	Brick production	t/kt	0	0	0	0	0	0	0	0	0	0	0	0	0	0	0	0	0	0	0	0	0	0	0	0	0	0	0	0	0	0	0	0	0	0	0	0	0	0	0	0	0	0	0	0	0	0
2014	Mineral-industry	Brick production	t/kt	0	0	0	0	0	0	0	0	0	0	0	0	0	0	0	0	0	0	0	0	0	0	0	0	0	0	0	0	0	0	0	0	0	0	0	0	0	0	0	0	0	0	0	0	0	0
2015	Mineral-industry	Brick production	t/kt	0	0	0	0	0	0	0	0	0	0	0	0	0	0	0	0	0	0	0	0	0	0	0	0	0	0	0	0	0	0	0	0	0	0	0	0	0	0	0	0	0	0	0	0	0	0
2016	Mineral-industry	Brick production	t/kt	0	0	0	0	0	0	0	0	0	0	0	0	0	0	0	0	0	0	0	0	0	0	0	0	0	0	0	0	0	0	0	0	0	0	0	0	0	0	0	0	0	0	0	0	0	0
2017	Mineral-industry	Brick production	t/kt	0	0	0	0	0	0	0	0	0	0	0	0	0	0	0	0	0	0	0	0	0	0	0	0	0	0	0	0	0	0	0	0	0	0	0	0	0	0	0	0	0	0	0	0	0	0
2018	Mineral-industry	Brick production	t/kt	0	0	0	0	0	0	0	0	0	0	0	0	0	0	0	0	0	0	0	0	0	0	0	0	0	0	0	0	0	0	0	0	0	0	0	0	0	0	0	0	0	0	0	0	0	0
2019	Mineral-industry	Brick production	t/kt	0	0	0	0	0	0	0	0	0	0	0	0	0	0	0	0	0	0	0	0	0	0	0	0	0	0	0	0	0	0	0	0	0	0	0	0	0	0	0	0	0	0	0	0	0	0
2020	Mineral-industry	Brick production	t/kt	0	0	0	0	0	0	0	0	0	0	0	0	0	0	0	0	0	0	0	0	0	0	0	0	0	0	0	0	0	0	0	0	0	0	0	0	0	0	0	0	0	0	0	0	0	0
1970	Domestic-use	Domestic Use	t/1000person	0.00303428	0.00451572	0.0103556	0.017436	0.0157026	0.0142405	0.0112519	0.0115116	0.0029312	0.0199507	0.0251855	0.0069588	0.00662869	0.025052	0.0217952	0.00490788	0.0156623	0.00255236	0.00998717	0.00784857	0.00637299	0.0335659	0.00243833	0.00797252	0.0201951	0.00176973	0.00621037	0.0128869	0.0291231	0.00441634	0.00437451	0.00411566	0.00515969	0.00438729	0.0067838	0.00178564	0.0291286	0.00570753	0.00582897	0.00578687	0.00138511	0.0106095	0.0093509	0.00715966	0.00880635	0.0134198
1971	Domestic-use	Domestic Use	t/1000person	0.00294677	0.00490487	0.00976585	0.0177148	0.0155672	0.0140356	0.0115598	0.0115796	0.00300192	0.0203178	0.0253925	0.00784415	0.00689861	0.0249511	0.0221498	0.00476162	0.01602	0.00306056	0.0104265	0.00790375	0.00628052	0.0338684	0.00238954	0.00806088	0.0202266	0.00195693	0.00672352	0.0133145	0.0296929	0.00488206	0.00436866	0.00413619	0.00500173	0.00426481	0.00680662	0.00222829	0.0289412	0.00569659	0.00572567	0.00598885	0.00142452	0.0107525	0.00989491	0.00724828	0.00896723	0.012853
1972	Domestic-use	Domestic Use	t/1000person	0.00257761	0.00512945	0.0106336	0.0180458	0.0154503	0.0144964	0.0119109	0.0116533	0.00274942	0.0204466	0.025618	0.00845351	0.006376	0.0243828	0.0224746	0.00445671	0.0162737	0.00311895	0.0112362	0.00815363	0.00638089	0.03396	0.00234148	0.0082382	0.0206763	0.002087	0.00728471	0.0137962	0.0302982	0.00495227	0.00437771	0.00401138	0.00490724	0.00413522	0.00680715	0.00146764	0.0292001	0.00566349	0.00569809	0.00594445	0.00149596	0.0109713	0.0095062	0.0071762	0.00915878	0.0122388
1973	Domestic-use	Domestic Use	t/1000person	0.00279884	0.00493364	0.0106761	0.0186289	0.0156192	0.0146921	0.0123302	0.0114552	0.0028963	0.0205223	0.0257373	0.00895668	0.00697464	0.0248962	0.0227629	0.00448796	0.0164825	0.00354408	0.0114237	0.00826887	0.00641539	0.0340145	0.00227242	0.00834969	0.0205212	0.00208842	0.0077598	0.014394	0.0308634	0.00514955	0.00435447	0.00410255	0.0048996	0.00463678	0.00687624	0.00175957	0.0300515	0.0056732	0.00545186	0.00585939	0.00149779	0.0111587	0.00899399	0.00732451	0.00934046	0.0125153
1974	Domestic-use	Domestic Use	t/1000person	0.00274872	0.00491554	0.0108668	0.0186901	0.0150636	0.014628	0.012697	0.0111257	0.0029272	0.0209358	0.0260177	0.00801277	0.00665981	0.0229733	0.0230546	0.00462401	0.0181451	0.00313523	0.0110667	0.00864302	0.00643944	0.0339952	0.00238794	0.00837283	0.0201828	0.00195699	0.00791192	0.0147572	0.0316967	0.00516086	0.00446151	0.00407229	0.00485231	0.00433793	0.00708293	0.00179411	0.030418	0.00577751	0.00550645	0.00553758	0.0014458	0.0113091	0.00963427	0.00733587	0.00951359	0.0126564
1975	Domestic-use	Domestic Use	t/1000person	0.00290071	0.00520056	0.0109585	0.0186174	0.0122509	0.0148272	0.0128767	0.0121185	0.00312313	0.0213571	0.0260297	0.00792663	0.00706801	0.0213883	0.0215611	0.00451394	0.0179638	0.00272648	0.00998005	0.00871345	0.0062527	0.0343691	0.0023347	0.00853524	0.0200433	0.0020338	0.00805255	0.0149164	0.0312242	0.00536111	0.00448057	0.00405962	0.00490554	0.00410177	0.00730759	0.0017849	0.0307998	0.00574678	0.00564861	0.00557581	0.00152861	0.0113128	0.0086556	0.00711098	0.00968475	0.0127165
1976	Domestic-use	Domestic Use	t/1000person	0.00271523	0.00528304	0.0111872	0.0187115	0.0115739	0.014915	0.0131475	0.0118061	0.00317953	0.0215047	0.0261726	0.00846901	0.0071201	0.0216402	0.0223265	0.00457276	0.0182283	0.00312659	0.0107371	0.00866409	0.0062132	0.0354338	0.00231709	0.00861321	0.0200945	0.00209901	0.00825694	0.0153338	0.0330564	0.00568199	0.00459319	0.00415346	0.00489762	0.00424151	0.00706636	0.00179612	0.0311915	0.00582322	0.00566855	0.00541667	0.00152799	0.0114204	0.00814221	0.00688146	0.00960762	0.0124559
1977	Domestic-use	Domestic Use	t/1000person	0.00297927	0.00520582	0.0112877	0.0190245	0.0115206	0.0148742	0.0134054	0.0117968	0.00314065	0.0234084	0.0264242	0.00826775	0.00706372	0.0222141	0.0227499	0.00457533	0.0184488	0.00263434	0.0105929	0.00883519	0.00627052	0.0361345	0.00250154	0.00870346	0.0203735	0.00206832	0.00850431	0.0154639	0.0339244	0.00562683	0.00456415	0.00429851	0.00489659	0.0044205	0.00735199	0.00220476	0.0316016	0.00586048	0.00567443	0.00580451	0.00160043	0.0115038	0.00795872	0.00682384	0.00915082	0.0135069
1978	Domestic-use	Domestic Use	t/1000person	0.00304725	0.00537774	0.0115548	0.0190573	0.0115512	0.0152011	0.013646	0.0113847	0.00300479	0.0237151	0.0264018	0.00907384	0.00729581	0.023209	0.0228358	0.00465147	0.0187622	0.00332423	0.0123348	0.00905428	0.00623698	0.0362315	0.00260393	0.00869741	0.0208124	0.00220519	0.00882982	0.0155136	0.034318	0.00604789	0.00460892	0.00424142	0.00507891	0.0046411	0.00786317	0.00203737	0.0320553	0.00583473	0.00562117	0.0058174	0.00165765	0.0117756	0.00795256	0.00660135	0.00926959	0.014158
1979	Domestic-use	Domestic Use	t/1000person	0.00269021	0.00524571	0.0117506	0.01971	0.011507	0.0157546	0.0140806	0.0123164	0.00335975	0.0252025	0.0266986	0.00967461	0.00789111	0.0252229	0.0222855	0.00468794	0.0193004	0.0040483	0.0128849	0.0092569	0.00632862	0.0364315	0.00241398	0.00862739	0.0211945	0.00222127	0.00910051	0.0157726	0.0366905	0.00635609	0.00463575	0.00422636	0.00526611	0.00472814	0.00795383	0.00184577	0.0325813	0.00572011	0.00506941	0.00602952	0.00169878	0.011917	0.00791485	0.0065398	0.00950948	0.0145795
1980	Domestic-use	Domestic Use	t/1000person	0.00294087	0.00481539	0.0116466	0.0193892	0.0110537	0.0160885	0.0145331	0.0120243	0.00304908	0.0250734	0.0268874	0.00796855	0.00698679	0.0256344	0.0233889	0.00465334	0.0195983	0.00279974	0.0112871	0.00965451	0.00642643	0.0374453	0.0025404	0.00850828	0.0213352	0.00191477	0.00937868	0.016175	0.0351891	0.00570687	0.00460926	0.00419969	0.00592783	0.00478695	0.00779793	0.0019976	0.0332176	0.00555749	0.00490565	0.00608697	0.00163999	0.0120021	0.00798099	0.0065268	0.010025	0.0148057
1981	Domestic-use	Domestic Use	t/1000person	0.00290234	0.00527248	0.0116406	0.0195914	0.0107079	0.0163299	0.014757	0.0115875	0.00313383	0.0239421	0.027101	0.00881978	0.00728303	0.0244539	0.0225395	0.00473417	0.0194223	0.00335893	0.0115993	0.0096078	0.00660076	0.0376906	0.00261002	0.00844774	0.0213397	0.00211874	0.00957067	0.0157421	0.0318438	0.00626938	0.00464253	0.00435013	0.00614623	0.00479393	0.00820088	0.0024758	0.0339502	0.0054599	0.00488395	0.00623786	0.00168297	0.012005	0.00800196	0.00652088	0.0105676	0.0145706
1982	Domestic-use	Domestic Use	t/1000person	0.00258885	0.00550017	0.0117836	0.0188101	0.0105583	0.0163793	0.014753	0.0115536	0.00288115	0.0241107	0.0273075	0.00937058	0.00673922	0.0248692	0.021581	0.00472478	0.0190163	0.00342411	0.0122862	0.00950464	0.00658595	0.0367875	0.00258638	0.00824752	0.0213055	0.00226128	0.00988086	0.0156325	0.0319584	0.00624018	0.00476709	0.00428722	0.0061676	0.0048883	0.00833727	0.00158011	0.0347755	0.00555478	0.00494138	0.00594111	0.00180691	0.0119465	0.00810704	0.00644561	0.0113606	0.0147882
1983	Domestic-use	Domestic Use	t/1000person	0.0028715	0.00523835	0.0118836	0.0182048	0.0105812	0.0164237	0.0150616	0.0114246	0.00304624	0.0236039	0.026913	0.00986893	0.00737777	0.0250003	0.0218821	0.00474745	0.0190328	0.00389153	0.0122139	0.00931872	0.00639919	0.0369796	0.00260212	0.00804926	0.0209746	0.00226455	0.0102376	0.015279	0.0316593	0.00638218	0.00472622	0.00430412	0.00634305	0.00495292	0.00845467	0.00186697	0.0360533	0.00530631	0.0051855	0.00586114	0.00183611	0.0119184	0.00816991	0.00641898	0.0114865	0.0147638
1984	Domestic-use	Domestic Use	t/1000person	0.00287848	0.00511756	0.0119953	0.0184468	0.0106765	0.0165975	0.0156498	0.0109289	0.00308829	0.0229401	0.0272333	0.00870326	0.00704791	0.0261276	0.0220735	0.00478683	0.0192804	0.00344304	0.0117461	0.00928529	0.00652148	0.0369516	0.00273429	0.00797863	0.0209058	0.00212339	0.0104307	0.0154551	0.0313797	0.00630533	0.0046454	0.00426079	0.0063875	0.00500578	0.00859212	0.00192281	0.0365697	0.00543805	0.00517461	0.00557939	0.00186152	0.0119737	0.00821141	0.00649325	0.011664	0.015593
1985	Domestic-use	Domestic Use	t/1000person	0.00309112	0.00536684	0.0120243	0.0177991	0.0106719	0.0173805	0.0161131	0.0116557	0.00330263	0.0237329	0.027621	0.00870854	0.00748117	0.0264093	0.0213998	0.00479949	0.019341	0.00299463	0.0107522	0.00921906	0.00663548	0.0365558	0.00275607	0.00786131	0.0207805	0.00220788	0.0105659	0.0157946	0.0308458	0.00641067	0.00474952	0.00440442	0.00655407	0.00505742	0.00875003	0.00193782	0.0364563	0.00546636	0.00553445	0.00602927	0.00200372	0.0120197	0.00819302	0.00643908	0.0114796	0.0160925
1986	Domestic-use	Domestic Use	t/1000person	0.00293604	0.00547877	0.0119036	0.0180114	0.0106435	0.0179866	0.016826	0.0117187	0.00336643	0.0207555	0.0278794	0.00922007	0.00753584	0.0263994	0.0212209	0.00482721	0.0197001	0.00343467	0.0114051	0.00927982	0.00661568	0.0373989	0.00276099	0.00771679	0.0207789	0.00227877	0.0107372	0.0161496	0.0301694	0.00674708	0.00484576	0.00441102	0.00658678	0.0051092	0.00886794	0.00192615	0.0368442	0.00549571	0.00538088	0.0058919	0.0020838	0.0121927	0.00815927	0.00648923	0.0110384	0.0165245
1987	Domestic-use	Domestic Use	t/1000person	0.00325846	0.00529262	0.0117365	0.0172279	0.0106641	0.0184275	0.0172636	0.0115207	0.00332704	0.0221316	0.027975	0.00886493	0.00747449	0.0265231	0.0217639	0.00484776	0.0198733	0.00289458	0.0113299	0.00955685	0.00650043	0.0378458	0.00319966	0.00772709	0.0208344	0.00224509	0.0110543	0.0162485	0.0300681	0.0066884	0.00479151	0.00445534	0.00666024	0.00501013	0.00868209	0.00237332	0.0373728	0.00534677	0.00526442	0.00622155	0.00221225	0.0123489	0.00811713	0.00648728	0.0109269	0.0164066
1988	Domestic-use	Domestic Use	t/1000person	0.00334823	0.0053407	0.011562	0.0170417	0.0107687	0.0191401	0.0176096	0.0112716	0.00318652	0.0237997	0.0284145	0.00984879	0.00763252	0.0265839	0.0220431	0.00484378	0.0201168	0.0036649	0.01329	0.00981322	0.00650971	0.0383419	0.00330285	0.00775028	0.0209103	0.00239597	0.0116817	0.0161187	0.0298607	0.00734744	0.00484902	0.00449312	0.00677732	0.0050024	0.00830188	0.00219365	0.0385294	0.0053453	0.00550281	0.00622484	0.00228848	0.0124468	0.00810722	0.00642612	0.0108845	0.0164943
1989	Domestic-use	Domestic Use	t/1000person	0.00293709	0.00533143	0.011637	0.0172634	0.010625	0.019441	0.0179416	0.0113929	0.00357434	0.0249101	0.0286643	0.0104223	0.00775787	0.0270934	0.0217832	0.00484903	0.0203698	0.00455716	0.0139412	0.0102007	0.0063569	0.0383087	0.00309863	0.00779964	0.0210994	0.00242275	0.0120884	0.016206	0.0294002	0.00745012	0.00483919	0.00447002	0.00688246	0.00499154	0.00814068	0.00197138	0.0390077	0.00534646	0.00553615	0.0064834	0.00231414	0.0125151	0.00791065	0.00631578	0.0108775	0.0167345
1990	Domestic-use	Domestic Use	t/1000person	0.00312215	0.00548246	0.0115557	0.0174153	0.010339	0.0209684	0.0180931	0.0107463	0.00340471	0.025115	0.0288973	0.0105095	0.0069502	0.0267334	0.021896	0.00490778	0.0200705	0.0042686	0.0142323	0.0105555	0.00649334	0.0382161	0.00334015	0.00787463	0.0209824	0.00262597	0.0122432	0.0158905	0.0291957	0.00755525	0.00477703	0.0044875	0.00684617	0.00492879	0.00784458	0.00191379	0.0401379	0.00525474	0.00537422	0.00640715	0.00242174	0.0126258	0.00797411	0.00606654	0.0108028	0.0171842
1991	Domestic-use	Domestic Use	t/1000person	0.00287734	0.0041691	0.011389	0.0170342	0.0102437	0.0191597	0.018153	0.0110202	0.00314151	0.0254922	0.0286991	0.00958038	0.00671547	0.0260932	0.0225912	0.00492922	0.0197274	0.00391879	0.0130162	0.0109369	0.00651296	0.0375832	0.00325174	0.00796937	0.0208318	0.00228063	0.0124469	0.0158742	0.0292237	0.00640342	0.00489202	0.00453371	0.00681843	0.00500512	0.00763383	0.00209035	0.0395977	0.00519105	0.00548153	0.00633613	0.00242075	0.0126268	0.00771055	0.00577409	0.0107867	0.017588
1992	Domestic-use	Domestic Use	t/1000person	0.0026291	0.00436645	0.0113635	0.0172459	0.00987333	0.0209652	0.0181126	0.0106322	0.0020809	0.0255194	0.0286061	0.0106273	0.00533686	0.0254999	0.0229426	0.00498947	0.0192463	0.00380856	0.0137908	0.0113667	0.00649842	0.0374837	0.0031982	0.00795436	0.0207046	0.00266565	0.0124522	0.015738	0.0294333	0.00662071	0.00484457	0.00451328	0.00702858	0.00506989	0.00745205	0.00194331	0.039355	0.00500121	0.00558025	0.00641646	0.0024942	0.0127281	0.00787294	0.0054413	0.0107792	0.0178853
1993	Domestic-use	Domestic Use	t/1000person	0.00261113	0.00468036	0.0111697	0.0172346	0.00874393	0.0214183	0.0183379	0.0114241	0.00208508	0.0256212	0.0289254	0.0100269	0.0048322	0.025342	0.0238344	0.00503784	0.0192782	0.00329962	0.0130793	0.0115667	0.00655455	0.0378403	0.00338712	0.0080202	0.0206539	0.00263383	0.0124188	0.0159195	0.029143	0.00657337	0.00485789	0.00436555	0.00718331	0.00534488	0.00713039	0.0021805	0.0393796	0.00495076	0.00514916	0.00685507	0.00262683	0.0128967	0.00787505	0.00505965	0.0106201	0.0180662
1994	Domestic-use	Domestic Use	t/1000person	0.00257446	0.00520807	0.0110388	0.0174169	0.00867852	0.0219325	0.0186545	0.012167	0.00255289	0.0258495	0.0292483	0.0114202	0.00489292	0.025478	0.0235794	0.0050714	0.0194011	0.00332822	0.0144188	0.0114812	0.00651764	0.0378463	0.00349174	0.00809932	0.0206522	0.00321738	0.0124729	0.0161458	0.0291865	0.00752209	0.00483063	0.00426926	0.00761579	0.00445093	0.00711035	0.00222203	0.0394251	0.00498831	0.00528139	0.00708192	0.0029214	0.0130906	0.00762108	0.00490934	0.0102709	0.018281
1995	Domestic-use	Domestic Use	t/1000person	0.00275282	0.00479643	0.0111187	0.0174443	0.00905637	0.0215497	0.0181715	0.0117407	0.00287362	0.0256359	0.0295603	0.0100417	0.00513069	0.0257548	0.0237031	0.00512917	0.0195239	0.00329831	0.0141136	0.0113932	0.00658448	0.0384159	0.0035465	0.00818026	0.0207542	0.00308375	0.0126909	0.0163202	0.0293918	0.00655619	0.00488475	0.0041078	0.00794543	0.00456191	0.00712897	0.00229934	0.0393407	0.0050719	0.00523777	0.0070781	0.00293359	0.0132594	0.00764374	0.00486025	0.0103154	0.0179336
1996	Domestic-use	Domestic Use	t/1000person	0.00264081	0.00494744	0.0112189	0.0176194	0.00940321	0.0215844	0.0184785	0.0117039	0.00291449	0.0253981	0.0298806	0.00906344	0.00491466	0.0260409	0.0238356	0.00517598	0.0197957	0.00288942	0.01194	0.0113137	0.00661291	0.0387286	0.00363559	0.00825287	0.0210014	0.0037072	0.0128566	0.0163587	0.0294316	0.00654592	0.00503572	0.00395529	0.00821368	0.00461114	0.00717368	0.00208021	0.0392038	0.00493901	0.00521319	0.00718908	0.00292411	0.0132727	0.00752223	0.00478709	0.0103707	0.0179923
1997	Domestic-use	Domestic Use	t/1000person	0.0027809	0.00488846	0.0111957	0.0173331	0.00954599	0.0222042	0.0187119	0.0124957	0.00274237	0.0258195	0.0302148	0.0104825	0.00486904	0.0266108	0.0238615	0.00522294	0.0201283	0.00315161	0.0141166	0.0113068	0.00667999	0.0393461	0.00343166	0.00834565	0.0213751	0.00435794	0.0131478	0.0164741	0.0289846	0.00610148	0.00510282	0.00391444	0.00849032	0.00463118	0.00724392	0.00227307	0.0391104	0.00499115	0.00525624	0.00746268	0.0031622	0.0133593	0.00755986	0.00463313	0.0102276	0.01793
1998	Domestic-use	Domestic Use	t/1000person	0.00287734	0.00522978	0.0113508	0.0173032	0.00959738	0.022833	0.0189008	0.0123817	0.00320562	0.0258045	0.0306237	0.0108886	0.00562574	0.0260138	0.0240106	0.00528475	0.0203877	0.00333796	0.0140349	0.0112993	0.00670454	0.0398736	0.00386321	0.00844273	0.0215846	0.00482101	0.0130528	0.0163965	0.0286612	0.00682462	0.00518945	0.00397081	0.00882532	0.00466687	0.00729558	0.00289915	0.0424369	0.00503432	0.00532392	0.00793187	0.00342018	0.0133004	0.00751908	0.00456131	0.0102588	0.0179901
1999	Domestic-use	Domestic Use	t/1000person	0.00293805	0.00571782	0.011429	0.0177364	0.00955598	0.0229203	0.0190264	0.0118527	0.00321089	0.0257299	0.0310971	0.010993	0.00583322	0.0270997	0.0240635	0.00533822	0.0203811	0.00378859	0.0150713	0.0115113	0.00676461	0.0403247	0.00404742	0.00839157	0.0221531	0.00514563	0.0134233	0.0163308	0.0287536	0.00704891	0.00527885	0.00393441	0.00913581	0.00484632	0.00734184	0.00261956	0.0421041	0.0050581	0.00523466	0.00749121	0.00342619	0.0129913	0.00749903	0.00444148	0.0100372	0.0183097
2000	Domestic-use	Domestic Use	t/1000person	0.00288921	0.00581829	0.0115369	0.0175213	0.00954583	0.022824	0.0193494	0.011213	0.00312639	0.0262732	0.0314416	0.012148	0.00583956	0.0273933	0.0241446	0.00540644	0.0207034	0.00400488	0.0153043	0.0119202	0.00683758	0.0416932	0.00375537	0.00840965	0.0226249	0.00575725	0.0134199	0.0165175	0.0288335	0.00720043	0.00525859	0.00389367	0.00956281	0.00498828	0.0073672	0.00238819	0.0415118	0.00496263	0.00514083	0.00723527	0.00333917	0.0130573	0.00773364	0.00427387	0.0102143	0.0193032
2001	Domestic-use	Domestic Use	t/1000person	0.00290193	0.00591022	0.0116123	0.017575	0.00957684	0.0228067	0.0188779	0.0116283	0.00342697	0.0257354	0.0315474	0.0110484	0.00632739	0.0275095	0.0239183	0.0054725	0.0204787	0.00371862	0.0144981	0.0119906	0.00689666	0.0427795	0.00398986	0.00840179	0.0229672	0.00530372	0.013333	0.0165184	0.0289096	0.00714909	0.00533295	0.00389	0.00958046	0.00510413	0.00741509	0.00276433	0.0409852	0.0050051	0.00529042	0.00758104	0.00353385	0.0130623	0.00772876	0.00419186	0.0102499	0.0195904
2002	Domestic-use	Domestic Use	t/1000person	0.00317524	0.00604417	0.0118059	0.0177194	0.00994329	0.0223078	0.0188499	0.0108632	0.00332046	0.0251745	0.0319059	0.0120261	0.00615234	0.0276205	0.0237338	0.00551475	0.0205147	0.00426439	0.0152521	0.0120762	0.00693763	0.0424452	0.00404214	0.00842105	0.0234537	0.00571469	0.0135524	0.0166297	0.0291207	0.00722325	0.00536228	0.00391552	0.00971291	0.00519626	0.00745911	0.00236742	0.0407497	0.00503339	0.00538116	0.00751494	0.00374131	0.0131113	0.00772521	0.00419134	0.010317	0.0197313
2003	Domestic-use	Domestic Use	t/1000person	0.00310137	0.00625382	0.0120744	0.0177373	0.00992626	0.022639	0.0191976	0.0116426	0.00338277	0.0251593	0.0321342	0.0116449	0.00589125	0.0272906	0.0237666	0.00557845	0.0206632	0.0037703	0.0149745	0.0123801	0.00694714	0.0429393	0.00415214	0.00844871	0.0240548	0.00567506	0.0137031	0.0166216	0.0292363	0.0069592	0.0054612	0.00385025	0.00981074	0.00533072	0.00751225	0.00261078	0.0406212	0.004884	0.00559585	0.00813386	0.00372437	0.0132348	0.00771601	0.00423069	0.010233	0.0199242
2004	Domestic-use	Domestic Use	t/1000person	0.00320865	0.00611969	0.0122135	0.0177438	0.0102029	0.0236341	0.0195281	0.0121699	0.00368894	0.025749	0.0324774	0.0108256	0.00658732	0.0271884	0.0238031	0.00565614	0.0207498	0.00403513	0.0147128	0.0124826	0.00698381	0.0432743	0.00419135	0.0085251	0.0243334	0.00554363	0.0137515	0.0169137	0.0290954	0.00750491	0.00549273	0.00387396	0.010136	0.00550709	0.00762825	0.00212208	0.040332	0.00495836	0.00618356	0.00842358	0.00391484	0.0134343	0.00770155	0.00428764	0.0102502	0.0199537
2005	Domestic-use	Domestic Use	t/1000person	0.00297433	0.0060425	0.0124254	0.01773	0.0106347	0.0246518	0.0199104	0.0120422	0.00399929	0.0257403	0.0326919	0.0105334	0.00744524	0.0273492	0.0237698	0.00576576	0.0210397	0.0043015	0.0154394	0.0124492	0.00694921	0.0435327	0.00434091	0.00861139	0.0243249	0.0053324	0.0138924	0.0170487	0.0289597	0.00731823	0.00561032	0.00383851	0.0103505	0.00574942	0.00760685	0.00272122	0.0408932	0.00493761	0.00649316	0.00817963	0.00399155	0.0136146	0.00771426	0.00433495	0.0104271	0.0197913
2006	Domestic-use	Domestic Use	t/1000person	0.00328162	0.00635732	0.012436	0.0174908	0.0109471	0.0263105	0.0207507	0.0130054	0.00442286	0.0257655	0.0328278	0.01148	0.00836853	0.0274143	0.0236538	0.0058837	0.0214876	0.00446902	0.0159522	0.0125527	0.00697598	0.0444784	0.00458591	0.00871204	0.0243506	0.00586845	0.0142268	0.0172385	0.0292946	0.00794032	0.00567911	0.00386944	0.0106148	0.00595105	0.00762713	0.00299856	0.0411691	0.00499083	0.00641997	0.00866105	0.00441225	0.0138986	0.00772103	0.00436882	0.0106088	0.020189
2007	Domestic-use	Domestic Use	t/1000person	0.00325967	0.00729431	0.0125246	0.0177068	0.0113637	0.0274979	0.0213621	0.0122266	0.0043474	0.0259079	0.0330744	0.0125699	0.00872928	0.0273638	0.0236718	0.00601552	0.021636	0.00516271	0.0163351	0.0124489	0.00705825	0.0450927	0.00479715	0.00880723	0.0238811	0.00663764	0.0145586	0.0175732	0.0291663	0.00916012	0.00570204	0.00387105	0.0111702	0.00614835	0.00768913	0.00240931	0.0411857	0.00504214	0.00641555	0.00825743	0.00471401	0.0141927	0.00767224	0.00441772	0.0101855	0.0203739
2008	Domestic-use	Domestic Use	t/1000person	0.00328441	0.00739604	0.0125611	0.0176242	0.0116774	0.0271762	0.0212249	0.0135178	0.00455763	0.0258849	0.0332878	0.0124251	0.00890993	0.0269125	0.0235533	0.00612842	0.0216577	0.00548188	0.0152556	0.0124913	0.00711317	0.0448075	0.00477716	0.00895766	0.0231859	0.00676166	0.0147875	0.017852	0.0288059	0.009083	0.00576136	0.00389328	0.011404	0.00627128	0.00770982	0.00234697	0.0406526	0.00504721	0.00640751	0.00886803	0.0045932	0.0143087	0.00771856	0.00446603	0.0102943	0.0203388
2009	Domestic-use	Domestic Use	t/1000person	0.00346159	0.00741202	0.0125544	0.0174279	0.0115464	0.0249387	0.0200555	0.0131111	0.00420041	0.0247612	0.0332846	0.0116812	0.00913156	0.0262832	0.0232181	0.00622149	0.0211804	0.00490877	0.0151366	0.0123778	0.00709863	0.0438612	0.00502882	0.00901589	0.0221552	0.00650578	0.0142179	0.0177753	0.0284707	0.00882854	0.00575891	0.0039003	0.0112924	0.00623628	0.0076922	0.00235401	0.0390436	0.00518389	0.00642835	0.00854138	0.00479983	0.0143099	0.00774125	0.00445717	0.0106142	0.0204277
2010	Domestic-use	Domestic Use	t/1000person	0.00388346	0.00748794	0.0126408	0.0175212	0.0115756	0.0243471	0.0193043	0.012653	0.00514266	0.0243755	0.0333118	0.0105586	0.0104786	0.0262844	0.0231853	0.00632829	0.0209571	0.00487989	0.0135717	0.0124027	0.00707858	0.0434985	0.00525681	0.00910201	0.0217155	0.0060941	0.0145893	0.0182259	0.0286223	0.00872944	0.00587618	0.00392729	0.011303	0.00634223	0.00771104	0.00318499	0.0382528	0.00525419	0.00667149	0.00836144	0.0048338	0.0145008	0.00778171	0.00452002	0.0108875	0.0201071
2011	Domestic-use	Domestic Use	t/1000person	0.00367808	0.00765872	0.0126898	0.0175621	0.0115655	0.0245535	0.0190495	0.0133754	0.00399462	0.0246678	0.0334066	0.0126892	0.00833012	0.0262128	0.023094	0.00645795	0.020876	0.00533154	0.0163949	0.0123792	0.00708186	0.0429274	0.00514775	0.00922728	0.0213918	0.00657782	0.0148492	0.0184424	0.028894	0.00836831	0.00595593	0.00393891	0.0114217	0.00647529	0.00775103	0.00251257	0.0381103	0.00532511	0.00658536	0.00883248	0.00491902	0.0148348	0.00783118	0.00457969	0.0108611	0.0202509
2012	Domestic-use	Domestic Use	t/1000person	0.00340595	0.00802607	0.0127599	0.017267	0.0117781	0.0238505	0.0192032	0.0136287	0.0044731	0.0244845	0.0337034	0.0121498	0.00941195	0.0264144	0.0232749	0.00659139	0.0208176	0.00504995	0.0151495	0.0123824	0.0071354	0.0420974	0.00523743	0.00935222	0.0214085	0.00680379	0.0150368	0.0185163	0.0288447	0.0091609	0.00603324	0.00395753	0.0114129	0.00661601	0.00780376	0.00273041	0.0380143	0.0054215	0.00672078	0.00915582	0.00495145	0.0150084	0.00785395	0.0046438	0.0111617	0.0203956
2013	Domestic-use	Domestic Use	t/1000person	0.00389795	0.00799152	0.0127983	0.0170889	0.0118382	0.0236818	0.0190656	0.013653	0.00446474	0.0248292	0.0338414	0.0115985	0.00941257	0.0260305	0.0236579	0.00671482	0.0206839	0.00530319	0.0144525	0.0123353	0.00725377	0.0421427	0.00548014	0.0095393	0.0215064	0.00681343	0.015621	0.01867	0.0284478	0.00934641	0.00609688	0.00398385	0.0113913	0.00676036	0.00788283	0.00234651	0.0379601	0.00452734	0.0067794	0.00942189	0.00548061	0.0152541	0.0079162	0.00473313	0.011022	0.0205047
2014	Domestic-use	Domestic Use	t/1000person	0.00367789	0.00791619	0.0128846	0.0171986	0.0118952	0.0240263	0.0192616	0.0131497	0.0050672	0.0248006	0.0339816	0.0133276	0.00985045	0.0260419	0.0239095	0.00684213	0.0206584	0.00574708	0.0170234	0.0124219	0.00735159	0.0416058	0.00564241	0.00968289	0.0215576	0.00719325	0.0157959	0.0186439	0.0280164	0.00921567	0.00612773	0.00399992	0.0113615	0.00690271	0.00797756	0.0023665	0.0381266	0.00452227	0.00687065	0.0091063	0.00564246	0.0154603	0.00790666	0.00484175	0.0112007	0.0210167
2015	Domestic-use	Domestic Use	t/1000person	0.00375929	0.00823193	0.0129659	0.0174093	0.011778	0.0242383	0.0194664	0.0134443	0.00501923	0.0252969	0.0340833	0.0132833	0.00959932	0.0259667	0.0238918	0.00698529	0.0208428	0.0061939	0.0160657	0.0124457	0.00732226	0.0418222	0.00583795	0.00980756	0.0218036	0.00717557	0.0155946	0.0183182	0.0278351	0.00934706	0.00614978	0.00388846	0.0113509	0.00704832	0.00806704	0.00255573	0.0383339	0.00458719	0.00685728	0.00937819	0.00593867	0.0155674	0.00786797	0.0049071	0.0109334	0.021525
2016	Domestic-use	Domestic Use	t/1000person	0.00405174	0.00809437	0.0130224	0.0173011	0.0115017	0.0238721	0.0198042	0.0128793	0.00452768	0.0254553	0.0342678	0.0125446	0.00899244	0.0260124	0.0238577	0.00714696	0.0210322	0.00554764	0.0157165	0.0123435	0.00733747	0.0418003	0.00617675	0.00991283	0.0214906	0.00705799	0.0157424	0.0180192	0.0274326	0.00957286	0.00622014	0.00383069	0.0115041	0.0071934	0.00812744	0.00287092	0.0386131	0.00465408	0.00660133	0.00980735	0.00607973	0.0156105	0.00789787	0.00488941	0.0103494	0.021972
2017	Domestic-use	Domestic Use	t/1000person	0.00390957	0.00832398	0.0129836	0.0168263	0.0113447	0.0231764	0.019973	0.0134914	0.00500019	0.0256078	0.0343978	0.0125127	0.00939567	0.0262256	0.0238127	0.00731756	0.0210591	0.00534078	0.0165543	0.0123344	0.00741832	0.042477	0.00614104	0.0100178	0.0213853	0.00730575	0.015792	0.0180555	0.0274553	0.00955602	0.00629768	0.00379021	0.0116161	0.00733982	0.00815484	0.00269496	0.0388948	0.00471252	0.00644343	0.00937132	0.00627402	0.0156004	0.00794403	0.00489718	0.0100646	0.0227815
2018	Domestic-use	Domestic Use	t/1000person	0.00401978	0.00886925	0.0129418	0.0170656	0.011109	0.0238214	0.0204392	0.0132774	0.00560946	0.0257626	0.0346219	0.0137096	0.00994141	0.0264309	0.0235114	0.00750889	0.0209987	0.00560215	0.0177134	0.0123806	0.00752926	0.0424781	0.00590958	0.0101262	0.021442	0.00788703	0.0159292	0.018126	0.027347	0.01002	0.00638933	0.00376671	0.0117676	0.00750781	0.00819921	0.00235333	0.0393395	0.00475377	0.00642617	0.00944994	0.00621429	0.0156628	0.00797979	0.00494456	0.00976814	0.0232854
2019	Domestic-use	Domestic Use	t/1000person	0.00366647	0.00892152	0.0128836	0.016985	0.0109401	0.0242453	0.0206373	0.0129719	0.00539208	0.0259205	0.0347483	0.0136467	0.00976568	0.0264536	0.0232799	0.00771414	0.0209796	0.0063092	0.0174862	0.0123739	0.00764723	0.042624	0.00598418	0.010158	0.0214085	0.00809969	0.0159799	0.0181727	0.027651	0.0110151	0.00645799	0.00374732	0.0119738	0.00766922	0.008234	0.00259676	0.039738	0.00477796	0.00643151	0.00967894	0.0065091	0.0157794	0.00797221	0.00496624	0.00967836	0.0236918
2020	Domestic-use	Domestic Use	t/1000person	0.00366647	0.00892152	0.0128836	0.016985	0.0109401	0.0242453	0.0206373	0.0129719	0.00539208	0.0259205	0.0347483	0.0136467	0.00976568	0.0264536	0.0232799	0.00771414	0.0209796	0.0063092	0.0174862	0.0123739	0.00764723	0.042624	0.00598418	0.010158	0.0214085	0.00809969	0.0159799	0.0181727	0.027651	0.0110151	0.00645799	0.00374732	0.0119738	0.00766922	0.008234	0.00259676	0.039738	0.00477796	0.00643151	0.00967894	0.0065091	0.0157794	0.00797221	0.00496624	0.00967836	0.0236918
1970	Other-industrial-use	Dry cleaning	t/1000person	5.66761e-05	7.51537e-05	8.22885e-05	0.000110684	5.97231e-05	0.000137914	7.70652e-05	0.000118495	0.000101012	9.25162e-05	0.000123202	0.000105971	9.19498e-05	0.000107356	0.000122996	5.29524e-05	8.04956e-05	8.64351e-05	0.000132253	9.28278e-05	6.13173e-05	0.000137914	5.15696e-05	8.25422e-05	0.000113981	7.09805e-05	5.3174e-05	9.73753e-05	0.000102677	9.40571e-05	5.12542e-05	4.8587e-05	6.39542e-05	6.06544e-05	6.46355e-05	0.000115529	0.000137914	7.1248e-05	5.66071e-05	0.000115137	6.19508e-05	9.80428e-05	6.37989e-05	6.85964e-05	8.19474e-05	9.49627e-05
1971	Other-industrial-use	Dry cleaning	t/1000person	5.70236e-05	7.53312e-05	8.24402e-05	0.000111052	6.03437e-05	0.000137914	7.71379e-05	0.000118901	0.000101741	9.25024e-05	0.00012335	0.000106011	9.23672e-05	0.000107967	0.000123222	5.32356e-05	8.07337e-05	8.76662e-05	0.000132375	9.26826e-05	6.21963e-05	0.000137914	5.18675e-05	8.28236e-05	0.000113999	7.18015e-05	5.42442e-05	9.8281e-05	0.000104274	9.50317e-05	5.136e-05	4.87019e-05	6.42678e-05	6.31801e-05	6.58161e-05	0.00011593	0.000137914	7.20424e-05	5.72921e-05	0.00011574	6.1841e-05	9.8737e-05	6.41299e-05	6.88162e-05	8.26737e-05	9.53158e-05
1972	Other-industrial-use	Dry cleaning	t/1000person	5.73813e-05	7.55096e-05	8.25928e-05	0.000111418	6.11003e-05	0.000137914	7.72114e-05	0.000119289	0.000102465	9.24877e-05	0.000123497	0.00010602	9.27856e-05	0.000108573	0.000123447	5.35298e-05	8.09737e-05	8.89056e-05	0.000132495	9.25364e-05	6.31166e-05	0.000137914	5.2181e-05	8.31059e-05	0.000114018	7.25196e-05	5.4885e-05	9.91866e-05	0.000104572	9.60054e-05	5.14694e-05	4.88224e-05	6.46098e-05	6.60312e-05	6.70509e-05	0.000115821	0.000137914	7.28533e-05	5.80157e-05	0.000116333	6.17226e-05	9.94293e-05	6.44654e-05	6.90387e-05	8.34056e-05	9.54905e-05
1973	Other-industrial-use	Dry cleaning	t/1000person	5.77481e-05	7.56879e-05	8.27454e-05	0.00011178	6.18865e-05	0.000137914	7.72841e-05	0.00011967	0.000103182	9.24739e-05	0.000123642	0.000106029	9.3203e-05	0.000109171	0.000123666	5.38351e-05	8.12137e-05	9.01459e-05	0.000132611	9.23911e-05	6.40738e-05	0.000137914	5.25083e-05	8.33881e-05	0.000114036	7.32469e-05	5.55158e-05	0.000100084	0.000104712	9.69726e-05	5.15797e-05	4.89465e-05	6.49564e-05	6.91986e-05	6.83353e-05	0.00011571	0.000137914	7.36762e-05	5.87347e-05	0.000116913	6.1786e-05	0.000100116	6.48047e-05	6.92612e-05	8.41402e-05	9.55365e-05
1974	Other-industrial-use	Dry cleaning	t/1000person	5.81251e-05	7.58672e-05	8.28981e-05	0.000112139	6.27066e-05	0.000137914	7.73576e-05	0.000120046	0.000103895	9.24601e-05	0.000123788	0.000106038	9.35036e-05	0.000109762	0.000123884	5.42773e-05	8.14536e-05	9.13908e-05	0.000132726	9.22449e-05	6.50723e-05	0.000137914	5.28522e-05	8.36713e-05	0.000114055	7.3987e-05	5.6186e-05	0.000100977	0.000104852	9.79362e-05	5.16919e-05	4.90761e-05	6.53076e-05	7.26851e-05	6.9674e-05	0.0001156	0.000137914	7.45147e-05	5.94904e-05	0.000117482	6.17522e-05	0.000100775	6.51495e-05	6.94855e-05	8.49153e-05	9.55824e-05
1975	Other-industrial-use	Dry cleaning	t/1000person	5.85131e-05	7.60474e-05	8.30516e-05	0.000112495	6.3558e-05	0.000137914	7.74312e-05	0.000120416	0.000104457	9.24463e-05	0.000123931	0.000106047	9.36866e-05	0.000110347	0.000124099	5.50147e-05	8.16955e-05	9.2507e-05	0.000132838	9.20997e-05	6.61103e-05	0.000137914	5.32126e-05	8.39563e-05	0.000114073	7.47382e-05	5.68977e-05	0.000101862	0.000104992	9.88951e-05	5.18068e-05	4.92122e-05	6.56644e-05	5.00875e-05	7.10641e-05	0.00011549	0.000137914	7.53661e-05	6.0283e-05	0.000118041	6.19184e-05	0.000101418	6.54989e-05	6.97117e-05	8.57492e-05	9.56284e-05
1976	Other-industrial-use	Dry cleaning	t/1000person	5.89112e-05	7.62276e-05	8.32051e-05	0.000112849	6.44443e-05	0.000137914	7.75047e-05	0.000120781	0.000105016	9.24316e-05	0.000124074	0.000106057	9.38696e-05	0.000110926	0.000124312	5.581e-05	8.19373e-05	9.36241e-05	0.000132949	9.19535e-05	6.71906e-05	0.000137914	5.35914e-05	8.42413e-05	0.000114091	7.55013e-05	5.76525e-05	0.000102741	0.000105132	9.97815e-05	5.21019e-05	4.93529e-05	6.60257e-05	5.04028e-05	7.23385e-05	0.000115391	0.000137914	7.59215e-05	6.11141e-05	0.000118589	6.20028e-05	0.000102059	6.58538e-05	6.99388e-05	8.65886e-05	9.56744e-05
1977	Other-industrial-use	Dry cleaning	t/1000person	5.93185e-05	7.64088e-05	8.36014e-05	0.0001132	6.536e-05	0.000137914	7.75783e-05	0.000121139	0.000105569	9.24178e-05	0.000124214	0.000106066	9.40516e-05	0.000111495	0.000124521	5.66641e-05	8.21791e-05	9.47366e-05	0.000133138	9.18082e-05	6.83068e-05	0.000137914	5.39858e-05	8.49971e-05	0.00011411	7.62727e-05	5.84496e-05	0.000103609	0.00010527	0.000100611	5.2546e-05	4.95e-05	6.63907e-05	5.07394e-05	7.30657e-05	0.000115427	0.000137914	7.62175e-05	6.19812e-05	0.000119125	6.21081e-05	0.000102693	6.62114e-05	7.01677e-05	8.7429e-05	9.56542e-05
1978	Other-industrial-use	Dry cleaning	t/1000person	5.97378e-05	7.65899e-05	8.43976e-05	0.000113546	6.63107e-05	0.000137914	7.76518e-05	0.000121492	0.000106119	9.2404e-05	0.000124354	0.000106075	9.42336e-05	0.000112059	0.000124728	5.75826e-05	8.24227e-05	9.58472e-05	0.000133321	9.1662e-05	6.94644e-05	0.000137914	5.44005e-05	8.59129e-05	0.000114128	7.70551e-05	5.92928e-05	0.00010447	0.000105409	0.000101436	5.30214e-05	4.96535e-05	6.67612e-05	5.10998e-05	7.38059e-05	0.000115464	0.000137914	7.65154e-05	6.28886e-05	0.00011965	6.24429e-05	0.000103324	6.65755e-05	7.03976e-05	8.82739e-05	9.55861e-05
1979	Other-industrial-use	Dry cleaning	t/1000person	6.0169e-05	7.67719e-05	8.51985e-05	0.00011389	6.72945e-05	0.000137914	7.77263e-05	0.000121838	0.000106505	9.23902e-05	0.000124493	0.000106084	9.43835e-05	0.000112615	0.000124933	5.85683e-05	8.26654e-05	9.69092e-05	0.000133497	9.15167e-05	7.04978e-05	0.000137914	5.48336e-05	8.68332e-05	0.000114147	7.78477e-05	6.01828e-05	0.000105321	0.000105548	0.000102255	5.3527e-05	4.98126e-05	6.71364e-05	5.14868e-05	7.4557e-05	0.000115501	0.000137914	7.68142e-05	6.30652e-05	0.000120164	6.34045e-05	0.000103951	6.69433e-05	7.06293e-05	8.91216e-05	9.55181e-05
1980	Other-industrial-use	Dry cleaning	t/1000person	6.06774e-05	7.70128e-05	8.60048e-05	0.000114312	6.83114e-05	0.000137914	7.77999e-05	0.00012218	0.000106699	9.23764e-05	0.00012463	0.000106093	9.44957e-05	0.000113183	0.000125135	5.96256e-05	8.2842e-05	9.79169e-05	0.000133667	9.13669e-05	7.11074e-05	0.000137914	5.52868e-05	8.776e-05	0.000114165	7.86503e-05	6.11224e-05	0.000106164	0.000105687	0.000103067	5.40668e-05	4.99606e-05	6.75942e-05	5.50717e-05	7.53202e-05	0.000115538	0.000137914	7.71158e-05	6.32444e-05	0.000120668	6.37999e-05	0.000104573	6.73157e-05	7.08619e-05	8.99721e-05	9.545e-05
1981	Other-industrial-use	Dry cleaning	t/1000person	6.11987e-05	7.72537e-05	8.68121e-05	0.000114968	6.93586e-05	0.000137914	7.78734e-05	0.000122571	0.000106891	9.23617e-05	0.000124766	0.000106068	9.4606e-05	0.000113864	0.000125333	6.0499e-05	8.25901e-05	9.89154e-05	0.000133808	9.11913e-05	7.17243e-05	0.000137914	5.57594e-05	8.86868e-05	0.000114183	7.93298e-05	6.2109e-05	0.000106993	0.000105825	0.00010353	5.46396e-05	5.01114e-05	6.89522e-05	5.76865e-05	7.60925e-05	0.000115583	0.000137914	7.74174e-05	6.34237e-05	0.00012116	6.45036e-05	0.00010519	6.77147e-05	7.10963e-05	9.08217e-05	9.5382e-05
1982	Other-industrial-use	Dry cleaning	t/1000person	6.17366e-05	7.74955e-05	8.76239e-05	0.000115611	7.04389e-05	0.000137914	7.79479e-05	0.000122981	0.000107083	9.23479e-05	0.000124738	0.000105826	9.47173e-05	0.000114534	0.00012553	6.08769e-05	8.23381e-05	9.99083e-05	0.000133902	9.10157e-05	7.23513e-05	0.000137914	5.62541e-05	8.96181e-05	0.000114202	7.96286e-05	6.38899e-05	0.000107814	0.000105963	0.000103991	5.52491e-05	5.02686e-05	7.03681e-05	5.79522e-05	7.68758e-05	0.000115732	0.000137914	7.77208e-05	6.36049e-05	0.000121572	6.53991e-05	0.000105801	6.81248e-05	7.13317e-05	9.1673e-05	9.55769e-05
1983	Other-industrial-use	Dry cleaning	t/1000person	6.22882e-05	7.77392e-05	8.84385e-05	0.000116242	7.15505e-05	0.000137914	7.80224e-05	0.000123381	0.000107274	9.23341e-05	0.000124712	0.000105583	9.48285e-05	0.00011519	0.000125724	6.12622e-05	8.20862e-05	0.000100894	0.000133994	9.084e-05	7.29876e-05	0.000137914	5.67699e-05	9.05504e-05	0.00011422	7.99283e-05	6.59439e-05	0.000108623	0.000106101	0.000104449	5.58973e-05	5.04304e-05	7.18374e-05	5.82225e-05	7.76693e-05	0.00011588	0.000137914	7.8026e-05	6.37869e-05	0.000121694	6.58525e-05	0.000106408	6.85412e-05	7.1568e-05	9.25244e-05	9.59603e-05
1984	Other-industrial-use	Dry cleaning	t/1000person	6.28564e-05	7.79828e-05	8.92568e-05	0.000116862	7.26943e-05	0.000137914	7.80959e-05	0.000123774	0.000107465	9.23203e-05	0.000124684	0.000105338	9.49756e-05	0.000115836	0.000125915	6.16566e-05	8.18352e-05	0.000101872	0.000134084	9.06644e-05	7.3633e-05	0.000137914	5.73096e-05	9.14864e-05	0.000114238	8.02299e-05	6.81652e-05	0.000109421	0.000106238	0.000104905	5.65851e-05	5.05987e-05	7.33627e-05	5.84993e-05	7.84729e-05	0.000116027	0.000137914	7.83331e-05	6.39717e-05	0.000121816	6.71311e-05	0.000107009	6.89623e-05	7.1807e-05	9.33767e-05	9.63437e-05
1985	Other-industrial-use	Dry cleaning	t/1000person	6.34375e-05	7.82274e-05	9.00742e-05	0.000117467	7.38647e-05	0.000137914	7.81704e-05	0.000124157	0.000107655	9.23056e-05	0.000124657	0.000105095	9.51586e-05	0.000116467	0.000126104	6.20575e-05	8.1586e-05	0.000102822	0.000134172	9.04888e-05	7.42858e-05	0.000137914	5.78695e-05	9.24196e-05	0.000114257	8.05315e-05	7.05419e-05	0.000110204	0.000106375	0.000105357	5.73114e-05	5.07715e-05	7.49331e-05	5.87797e-05	7.92838e-05	0.000116173	0.000137914	7.86402e-05	6.41565e-05	0.000121938	6.77679e-05	0.000107604	6.9388e-05	7.21868e-05	9.39845e-05	9.67253e-05
1986	Other-industrial-use	Dry cleaning	t/1000person	6.40352e-05	7.84729e-05	9.08943e-05	0.000118061	7.50646e-05	0.000137914	7.82449e-05	0.000124531	0.000107845	9.22918e-05	0.00012463	0.000104848	9.53416e-05	0.000117086	0.000126289	6.24666e-05	8.1336e-05	0.000103763	0.000134257	9.03132e-05	7.49487e-05	0.000137914	5.84542e-05	9.33538e-05	0.000114275	8.08349e-05	7.30786e-05	0.000110977	0.000106512	0.000105733	5.77693e-05	5.09517e-05	7.71259e-05	5.90657e-05	8.01039e-05	0.000116309	0.000137914	7.89491e-05	6.43441e-05	0.000122058	6.852e-05	0.000108093	6.98192e-05	7.25702e-05	9.43716e-05	9.71068e-05
1987	Other-industrial-use	Dry cleaning	t/1000person	6.46484e-05	7.87202e-05	9.16868e-05	0.000118643	7.6292e-05	0.000137914	7.83193e-05	0.000124897	0.000108033	9.2278e-05	0.000124602	0.000104602	9.55236e-05	0.000117693	0.000126473	6.2884e-05	8.10877e-05	0.000104695	0.000134342	9.01376e-05	7.5619e-05	0.000137914	5.90638e-05	9.42861e-05	0.000114294	8.11392e-05	7.57615e-05	0.000111737	0.000106648	0.000106052	5.79899e-05	5.11384e-05	7.93969e-05	5.93571e-05	8.08551e-05	0.000116327	0.000137914	7.92599e-05	6.45316e-05	0.000122178	6.92504e-05	0.000108539	7.0256e-05	7.29563e-05	9.47596e-05	9.75555e-05
1988	Other-industrial-use	Dry cleaning	t/1000person	6.52773e-05	7.89675e-05	9.24123e-05	0.000119212	7.7547e-05	0.000137914	7.83938e-05	0.000125256	0.000108222	9.22642e-05	0.000124576	0.000104355	9.57066e-05	0.000118288	0.000126654	6.33106e-05	8.08386e-05	0.000105616	0.000134424	8.9962e-05	7.62984e-05	0.000137914	5.96973e-05	9.52183e-05	0.000114312	8.14454e-05	7.85804e-05	0.000112484	0.000106785	0.00010637	5.82143e-05	5.13315e-05	8.17387e-05	5.9655e-05	8.13792e-05	0.000116346	0.000137914	7.95716e-05	6.4722e-05	0.000122296	6.97059e-05	0.000108981	7.06973e-05	7.33471e-05	9.51466e-05	9.80511e-05
1989	Other-industrial-use	Dry cleaning	t/1000person	6.536e-05	7.92158e-05	9.31359e-05	0.000119767	7.88232e-05	0.000137914	7.84683e-05	0.000125605	0.000108207	9.22504e-05	0.000124548	0.000104107	9.56725e-05	0.000118867	0.000126834	6.37437e-05	8.05912e-05	0.000106272	0.000134504	8.97864e-05	7.69834e-05	0.000137914	6.03556e-05	9.61451e-05	0.00011433	8.17506e-05	8.15051e-05	0.000113217	0.00010692	0.000106685	5.84414e-05	5.1531e-05	8.4131e-05	5.99566e-05	8.19042e-05	0.000116364	0.000137914	7.97545e-05	6.49132e-05	0.000122415	7.00696e-05	0.000109419	7.11432e-05	7.37397e-05	9.55328e-05	9.85439e-05
1990	Other-industrial-use	Dry cleaning	t/1000person	6.54419e-05	7.9464e-05	9.38594e-05	0.000120397	8.01223e-05	0.000137914	7.85427e-05	0.000125946	0.00010796	9.22357e-05	0.00012452	0.000103858	9.53894e-05	0.000119376	0.000127009	6.41859e-05	8.03301e-05	0.000106636	0.000134583	8.96117e-05	7.76776e-05	0.000137914	6.10387e-05	9.70701e-05	0.000114349	8.20577e-05	8.45254e-05	0.000113937	0.000107056	0.000107	5.86731e-05	5.17369e-05	8.65362e-05	6.02646e-05	8.24328e-05	0.000116383	0.000137914	7.9829e-05	6.51054e-05	0.000122533	7.02529e-05	0.000109854	7.15947e-05	7.41359e-05	9.5918e-05	9.90358e-05
1991	Other-industrial-use	Dry cleaning	t/1000person	6.55237e-05	7.97141e-05	9.45821e-05	0.000121259	8.14426e-05	0.000137914	7.85786e-05	0.000126263	0.000107711	9.22219e-05	0.000124493	0.000103609	9.51062e-05	0.000119587	0.000127183	6.4596e-05	7.99954e-05	0.000106997	0.00013466	8.94333e-05	7.83782e-05	0.000137914	6.17495e-05	9.79913e-05	0.000114367	8.23602e-05	8.76138e-05	0.000114643	0.000107191	0.000107312	5.89075e-05	5.19061e-05	8.73858e-05	6.05781e-05	8.29643e-05	0.000116418	0.000137914	7.99035e-05	6.53003e-05	0.000122649	7.07407e-05	0.000110284	7.20516e-05	7.4535e-05	9.63033e-05	9.95259e-05
1992	Other-industrial-use	Dry cleaning	t/1000person	6.56055e-05	8.02189e-05	9.53048e-05	0.000122089	8.27841e-05	0.000137914	7.82292e-05	0.000126459	0.00010746	9.19406e-05	0.000124384	0.000103359	9.48221e-05	0.000119795	0.000127246	6.49206e-05	7.96617e-05	0.000107358	0.000134734	8.92384e-05	7.89114e-05	0.000137914	6.24859e-05	9.88758e-05	0.000114386	8.26443e-05	8.8672e-05	0.000115336	0.000107644	0.000107624	5.91466e-05	5.20734e-05	8.82399e-05	6.08972e-05	8.34994e-05	0.000116663	0.000137914	7.9978e-05	6.54952e-05	0.000122802	7.12185e-05	0.000110712	7.21151e-05	7.49386e-05	9.66885e-05	9.97612e-05
1993	Other-industrial-use	Dry cleaning	t/1000person	6.56874e-05	8.07245e-05	9.60238e-05	0.000122885	8.41374e-05	0.000137914	7.78835e-05	0.000126653	0.00010721	9.15636e-05	0.000124267	0.000103108	9.45389e-05	0.000120001	0.000127244	6.52479e-05	7.93307e-05	0.000107715	0.000134808	8.90444e-05	7.91955e-05	0.000137914	6.32481e-05	9.93705e-05	0.000114404	8.29284e-05	8.94471e-05	0.000116014	0.000108128	0.000107876	5.93884e-05	5.22445e-05	8.90941e-05	6.12217e-05	8.40345e-05	0.000116907	0.000137914	8.00524e-05	6.56543e-05	0.000123107	7.1706e-05	0.000111135	7.20737e-05	7.53432e-05	9.70728e-05	9.98146e-05
1994	Other-industrial-use	Dry cleaning	t/1000person	6.57701e-05	8.12348e-05	9.67409e-05	0.000123649	8.55065e-05	0.000137914	7.75387e-05	0.000126844	0.000106958	9.11858e-05	0.000124148	0.000102856	9.42548e-05	0.000120206	0.000127241	6.55807e-05	7.90006e-05	0.00010807	0.00013488	8.88504e-05	7.94815e-05	0.000137914	6.4037e-05	9.98633e-05	0.000114422	8.32134e-05	9.02259e-05	0.000116678	0.000108608	0.000108085	5.96339e-05	5.24201e-05	8.9951e-05	6.15518e-05	8.45733e-05	0.000117148	0.000137914	8.01269e-05	6.56837e-05	0.000123408	7.21838e-05	0.000111552	7.20332e-05	7.57514e-05	9.74553e-05	9.98679e-05
1995	Other-industrial-use	Dry cleaning	t/1000person	6.58529e-05	8.17469e-05	9.74562e-05	0.00012438	8.65813e-05	0.000137914	7.71958e-05	0.000127031	0.000106706	9.08088e-05	0.000124029	0.000102604	9.39707e-05	0.000120409	0.000127237	6.59163e-05	7.86715e-05	0.000108424	0.00013495	8.86555e-05	7.97674e-05	0.000137914	6.48534e-05	0.000100355	0.000114441	8.34994e-05	9.10055e-05	0.000117328	0.000109084	0.000108292	5.9883e-05	5.26012e-05	9.08097e-05	6.18874e-05	8.51139e-05	0.000117388	0.000137914	8.02023e-05	6.5714e-05	0.000123704	7.26717e-05	0.000111965	7.19918e-05	7.61633e-05	9.78387e-05	9.99212e-05
1996	Other-industrial-use	Dry cleaning	t/1000person	6.59356e-05	8.22637e-05	9.81706e-05	0.000125081	8.76634e-05	0.000137914	7.68547e-05	0.000127217	0.000106452	9.04309e-05	0.000123908	0.00010235	9.36857e-05	0.00012061	0.000127235	6.62574e-05	7.83442e-05	0.000108775	0.000135018	8.84615e-05	8.00552e-05	0.000137914	6.56984e-05	0.000100844	0.000114459	8.37871e-05	9.17861e-05	0.000117964	0.000109557	0.000108499	6.01368e-05	5.2786e-05	9.16703e-05	6.22294e-05	8.56573e-05	0.000117641	0.000137914	8.02768e-05	6.57444e-05	0.000123994	7.39951e-05	0.000112375	7.19514e-05	7.65779e-05	9.82239e-05	9.99745e-05
1997	Other-industrial-use	Dry cleaning	t/1000person	6.60193e-05	8.27804e-05	9.88786e-05	0.000125751	8.87474e-05	0.000137914	7.65154e-05	0.000127399	0.000106197	9.00539e-05	0.000123788	0.000102097	9.34025e-05	0.000120809	0.000127232	6.66013e-05	7.80187e-05	0.000109124	0.000135086	8.82675e-05	8.03439e-05	0.000137914	6.65672e-05	0.000101332	0.000114478	8.4074e-05	9.25649e-05	0.00011865	0.000110024	0.000108704	6.05671e-05	5.29754e-05	9.25281e-05	6.2576e-05	8.62006e-05	0.000117999	0.000137914	8.03522e-05	6.57738e-05	0.00012428	7.531e-05	0.000112778	7.19109e-05	7.69944e-05	9.86533e-05	0.00010098
1998	Other-industrial-use	Dry cleaning	t/1000person	6.6102e-05	8.33008e-05	9.95856e-05	0.000126391	8.9837e-05	0.000137914	7.61789e-05	0.000127578	0.000105942	8.9677e-05	0.000123665	0.000101843	9.31175e-05	0.000121006	0.000127229	6.69506e-05	7.76941e-05	0.00010947	0.000135152	8.80744e-05	8.06326e-05	0.000137914	6.74646e-05	0.000101816	0.000114496	8.43618e-05	9.33446e-05	0.000119324	0.000110487	0.000108909	6.11509e-05	5.31703e-05	9.33878e-05	6.28473e-05	8.67459e-05	0.000118352	0.000137914	8.04266e-05	6.58041e-05	0.000124561	7.66342e-05	0.000113179	7.18696e-05	7.74146e-05	9.90827e-05	0.000102654
1999	Other-industrial-use	Dry cleaning	t/1000person	6.61857e-05	8.3823e-05	0.000100326	0.000127001	9.09283e-05	0.000137914	7.58433e-05	0.000127756	0.000105685	8.93009e-05	0.000123543	0.000101588	9.3032e-05	0.000121202	0.000127226	6.73037e-05	7.73714e-05	0.000109855	0.000135215	8.78804e-05	8.09231e-05	0.000137914	6.83895e-05	0.000102299	0.000114514	8.46505e-05	9.41233e-05	0.000119981	0.000110946	0.000109115	6.17541e-05	5.33597e-05	9.42456e-05	6.2953e-05	8.72938e-05	0.0001187	0.000137914	8.0502e-05	6.58345e-05	0.000124838	7.79485e-05	0.000113576	7.18291e-05	7.78375e-05	9.95102e-05	0.000104297
2000	Other-industrial-use	Dry cleaning	t/1000person	6.62703e-05	8.43489e-05	0.000101062	0.00012742	9.20224e-05	0.000137914	7.55096e-05	0.000127931	0.000105427	8.8924e-05	0.000123419	0.000101333	9.32168e-05	0.00012137	0.000127223	6.76604e-05	7.70726e-05	0.000110306	0.000135274	8.77112e-05	8.12155e-05	0.000137914	6.93411e-05	0.00010278	0.000114533	8.49401e-05	9.49021e-05	0.000120621	0.000111401	0.000109319	6.23774e-05	5.35528e-05	9.51007e-05	6.30596e-05	8.78436e-05	0.000119045	0.000137914	8.05774e-05	6.58648e-05	0.000125109	7.92725e-05	0.000113969	7.17887e-05	7.82632e-05	9.99368e-05	0.000105909
2001	Other-industrial-use	Dry cleaning	t/1000person	6.63539e-05	8.4987e-05	0.000101791	0.000127332	9.31138e-05	0.000137914	7.51537e-05	0.000128102	0.000105168	8.85764e-05	0.000123295	0.000101076	9.34016e-05	0.000121409	0.00012722	6.81257e-05	7.68905e-05	0.000110752	0.000135326	8.76956e-05	8.1507e-05	0.000137914	7.03176e-05	0.000103257	0.000114551	8.52288e-05	9.56771e-05	0.000120953	0.00011185	0.000109564	6.30173e-05	5.37505e-05	9.58877e-05	6.31672e-05	8.83925e-05	0.00011935	0.000137914	8.06519e-05	6.58951e-05	0.000125375	8.05965e-05	0.000114357	7.17482e-05	7.86908e-05	0.000100361	0.000107481
2002	Other-industrial-use	Dry cleaning	t/1000person	6.64385e-05	8.59671e-05	0.000102517	0.000127243	9.42051e-05	0.000137914	7.45635e-05	0.000128269	0.000105031	8.8239e-05	0.000123407	0.000100819	9.35855e-05	0.000121449	0.000127224	6.87325e-05	7.67085e-05	0.000111194	0.000135377	8.768e-05	8.18619e-05	0.000137914	7.13197e-05	0.000103695	0.000114569	8.55193e-05	9.61442e-05	0.000121254	0.000112212	0.000109893	6.36775e-05	5.39537e-05	9.66738e-05	6.32748e-05	8.89433e-05	0.000119422	0.000137914	8.07273e-05	6.59246e-05	0.000125599	8.19113e-05	0.000114741	7.17077e-05	7.91211e-05	0.000100785	0.000108654
2003	Other-industrial-use	Dry cleaning	t/1000person	6.65231e-05	8.69527e-05	0.000103237	0.000127154	9.52937e-05	0.000137914	7.39806e-05	0.000128431	0.00010494	8.79025e-05	0.000123518	0.000100562	9.37703e-05	0.000121487	0.000127233	6.93513e-05	7.65274e-05	0.000111632	0.000135428	8.76644e-05	8.23216e-05	0.000137914	7.23477e-05	0.000104123	0.000114588	8.58099e-05	9.65662e-05	0.000121551	0.000112557	0.00011022	6.4356e-05	5.41615e-05	9.74562e-05	6.33824e-05	8.94949e-05	0.000119495	0.000137914	8.08027e-05	6.59549e-05	0.000125653	8.32357e-05	0.000115122	7.16664e-05	7.95541e-05	0.000101207	0.000109542
2004	Other-industrial-use	Dry cleaning	t/1000person	6.66583e-05	8.79439e-05	0.000103951	0.000127063	9.63805e-05	0.000137914	7.34041e-05	0.000128591	0.000104849	8.7566e-05	0.000123629	0.000100304	9.39551e-05	0.000121526	0.000127247	6.99811e-05	7.63462e-05	0.000112066	0.000135477	8.76487e-05	8.27841e-05	0.000137914	7.34022e-05	0.000104549	0.000114606	8.61023e-05	9.69882e-05	0.000121843	0.0001129	0.000110545	6.50557e-05	5.43738e-05	9.82368e-05	6.34909e-05	9.00484e-05	0.000119567	0.000137914	8.08781e-05	6.59852e-05	0.000125708	8.43664e-05	0.000115498	7.16259e-05	7.99899e-05	0.000101627	0.000110417
2005	Other-industrial-use	Dry cleaning	t/1000person	6.68449e-05	8.89368e-05	0.000104658	0.000126973	9.7459e-05	0.000137914	7.2835e-05	0.000128748	0.000104757	8.72304e-05	0.000123738	0.000100045	9.41389e-05	0.000121564	0.000127269	7.06201e-05	7.6166e-05	0.000112495	0.000135526	8.76331e-05	8.32474e-05	0.000137914	7.44412e-05	0.000104971	0.000114625	8.63937e-05	9.74075e-05	0.000122131	0.000113239	0.000110868	6.57729e-05	5.45908e-05	9.90119e-05	6.36003e-05	9.0601e-05	0.000119637	0.000137914	8.09728e-05	6.60156e-05	0.000125762	8.54973e-05	0.00011587	7.16002e-05	8.04322e-05	0.000102045	0.000111274
2006	Other-industrial-use	Dry cleaning	t/1000person	6.70325e-05	8.99335e-05	0.00010536	0.000126881	9.81614e-05	0.000137914	7.22723e-05	0.000128903	0.000104666	8.68957e-05	0.000123846	9.9787e-05	9.43228e-05	0.000121603	0.000127296	7.1271e-05	7.59867e-05	0.00011292	0.000135573	8.76175e-05	8.37127e-05	0.000137914	7.5128e-05	0.000105392	0.000114643	8.66852e-05	9.78268e-05	0.000122415	0.000113576	0.000111188	6.65102e-05	5.48133e-05	9.97842e-05	6.37097e-05	9.11545e-05	0.000119721	0.000137914	8.10868e-05	6.60459e-05	0.000125816	8.67413e-05	0.000116236	7.15891e-05	8.08827e-05	0.000102462	0.000112116
2007	Other-industrial-use	Dry cleaning	t/1000person	6.72219e-05	9.09329e-05	0.000106054	0.000126789	9.88602e-05	0.000137914	7.17169e-05	0.000129056	0.000104574	8.6561e-05	0.000123959	9.95268e-05	9.45076e-05	0.000121642	0.000127329	7.1933e-05	7.58075e-05	0.00011334	0.00013562	8.76018e-05	8.41807e-05	0.000137914	7.5824e-05	0.000105809	0.000114643	8.69785e-05	9.92316e-05	0.000122695	0.000113909	0.000111506	6.71143e-05	5.50404e-05	0.000100551	6.382e-05	9.17089e-05	0.000119889	0.000137914	8.1221e-05	6.60772e-05	0.000125869	8.81629e-05	0.000116598	7.15928e-05	8.13415e-05	0.000102877	0.000112605
2008	Other-industrial-use	Dry cleaning	t/1000person	6.74122e-05	9.19342e-05	0.000106742	0.000126696	9.95571e-05	0.000137914	7.1168e-05	0.000129207	0.000104483	8.62264e-05	0.00012407	9.92666e-05	9.46915e-05	0.000121679	0.000127368	7.26051e-05	7.56282e-05	0.000113757	0.000135666	8.75862e-05	8.46505e-05	0.000137914	7.65292e-05	0.000106226	0.000114661	8.72718e-05	0.000100625	0.000122972	0.00011424	0.000111822	6.7609e-05	5.5274e-05	0.000101315	6.39653e-05	9.22642e-05	0.000120057	0.000137914	8.13746e-05	6.61075e-05	0.000125923	8.91745e-05	0.000116954	7.16103e-05	8.18067e-05	0.000103294	0.000112846
2009	Other-industrial-use	Dry cleaning	t/1000person	6.76034e-05	9.29317e-05	0.000107413	0.000126602	0.000100249	0.000137914	7.06283e-05	0.000129355	0.000104391	8.58935e-05	0.00012418	9.90064e-05	9.48754e-05	0.000121718	0.000127413	7.32864e-05	7.54507e-05	0.000114167	0.00013571	8.75706e-05	8.51203e-05	0.000137914	7.72408e-05	0.000106639	0.000114661	8.75651e-05	0.000101998	0.000123243	0.000114568	0.000112136	6.811e-05	5.55112e-05	0.000102071	6.42953e-05	9.28196e-05	0.000120222	0.000137914	8.15474e-05	6.61379e-05	0.000125977	9.04178e-05	0.000117307	7.16425e-05	8.22802e-05	0.000103711	0.000113086
2010	Other-industrial-use	Dry cleaning	t/1000person	6.77956e-05	9.39312e-05	0.000108069	0.000126507	0.000100937	0.000137914	7.00951e-05	0.0001295	0.0001043	8.55607e-05	0.00012429	9.87453e-05	9.5074e-05	0.000121757	0.000127463	7.39787e-05	7.52733e-05	0.000114626	0.000135754	8.75549e-05	8.5592e-05	0.000137914	7.79608e-05	0.000107049	0.00011468	8.78584e-05	0.000103354	0.000123511	0.000114892	0.000112447	6.86194e-05	5.57557e-05	0.000102811	6.463e-05	9.33758e-05	0.000120387	0.000137914	8.17405e-05	6.61848e-05	0.000126029	9.18962e-05	0.000117653	7.16903e-05	8.27601e-05	0.00010413	0.000113324
2011	Other-industrial-use	Dry cleaning	t/1000person	6.79896e-05	9.49278e-05	0.000108709	0.000126423	0.000101622	0.000137914	6.96032e-05	0.00012963	0.000104208	8.54513e-05	0.000124398	9.84841e-05	9.52864e-05	0.000121802	0.00012752	7.46802e-05	7.5117e-05	0.000115101	0.000135797	8.75549e-05	8.60655e-05	0.000137914	7.86889e-05	0.000107457	0.00011468	8.81526e-05	0.00010469	0.000123783	0.000115213	0.000112756	6.9137e-05	5.60067e-05	0.000103272	6.49693e-05	9.39321e-05	0.000120533	0.000137914	8.19529e-05	6.62482e-05	0.000126083	9.3625e-05	0.000117994	7.17519e-05	8.32484e-05	0.00010455	0.000113561
2012	Other-industrial-use	Dry cleaning	t/1000person	6.81845e-05	9.59235e-05	0.000109333	0.000126347	0.000102303	0.000137914	6.94404e-05	0.00012975	0.000104116	8.54669e-05	0.000124492	9.85136e-05	9.55126e-05	0.000121853	0.000127581	7.53864e-05	7.49818e-05	0.000115569	0.000135839	8.75715e-05	8.65408e-05	0.000137914	7.94116e-05	0.000107862	0.00011468	8.84477e-05	0.00010552	0.000124051	0.000115531	0.000113066	6.9662e-05	5.62633e-05	0.00010373	6.53132e-05	9.44883e-05	0.000120571	0.000137914	8.21855e-05	6.63291e-05	0.000126135	9.47929e-05	0.000118331	7.18282e-05	8.3743e-05	0.00010497	0.000113777
2013	Other-industrial-use	Dry cleaning	t/1000person	6.83804e-05	9.68954e-05	0.000109941	0.000126281	0.000102977	0.000137914	6.92786e-05	0.000129868	0.000104046	8.54973e-05	0.000124584	9.86873e-05	9.57535e-05	0.000121912	0.000127648	7.60934e-05	7.48678e-05	0.00011603	0.000135881	8.76046e-05	8.70162e-05	0.000137914	8.01269e-05	0.000108215	0.00011468	8.87419e-05	0.00010626	0.000124314	0.000115845	0.000113377	7.01944e-05	5.65281e-05	0.000104186	6.56607e-05	9.50437e-05	0.000120608	0.000137914	8.24383e-05	6.64266e-05	0.000126187	9.60707e-05	0.000118662	7.19201e-05	8.42441e-05	0.000105391	0.000113979
2014	Other-industrial-use	Dry cleaning	t/1000person	6.85771e-05	9.78479e-05	0.000110534	0.000126226	0.000103648	0.000137914	6.91177e-05	0.000129985	0.000103998	8.55442e-05	0.000124676	9.8862e-05	9.60081e-05	0.000121978	0.000127722	7.68041e-05	7.47749e-05	0.000116485	0.000135921	8.76533e-05	8.74979e-05	0.000137914	8.0834e-05	0.000108535	0.000114689	8.90371e-05	0.000106992	0.000124575	0.000116153	0.000113688	7.0735e-05	5.67984e-05	0.00010464	6.60138e-05	9.55981e-05	0.000120645	0.000137914	8.27105e-05	6.65406e-05	0.00012624	9.72294e-05	0.000118987	7.20259e-05	8.47525e-05	0.000105812	0.00011418
2015	Other-industrial-use	Dry cleaning	t/1000person	6.87757e-05	9.87774e-05	0.000111111	0.00012618	0.000104305	0.000137914	6.89568e-05	0.000130101	0.000103973	8.56058e-05	0.000124767	9.90358e-05	9.62766e-05	0.00012205	0.000127799	7.75148e-05	7.47023e-05	0.000116933	0.000135961	8.77186e-05	8.79843e-05	0.000137914	8.15327e-05	0.000108853	0.000114707	8.93432e-05	0.000107715	0.00012483	0.000116457	0.000113999	7.1283e-05	5.7076e-05	0.00010509	6.63714e-05	9.61516e-05	0.000120683	0.000137914	8.30029e-05	6.66721e-05	0.000126292	9.86816e-05	0.000119308	7.21472e-05	8.52674e-05	0.000106233	0.00011438
2016	Other-industrial-use	Dry cleaning	t/1000person	6.89752e-05	9.96849e-05	0.000111672	0.000126143	0.000104951	0.000137914	6.88152e-05	0.000130215	0.00010397	8.5683e-05	0.000124858	9.92105e-05	9.65589e-05	0.000122129	0.000127883	7.82274e-05	7.46508e-05	0.000117375	0.000136	8.78004e-05	8.84753e-05	0.000137914	8.22223e-05	0.000109171	0.000114735	8.96604e-05	0.00010843	0.00012508	0.000116758	0.000114311	7.18383e-05	5.7361e-05	0.000105535	6.67337e-05	9.67041e-05	0.00012072	0.000137914	8.33164e-05	6.6821e-05	0.000126349	0.00010007	0.000119624	7.22842e-05	8.57887e-05	0.000106654	0.000114579
2017	Other-industrial-use	Dry cleaning	t/1000person	6.91867e-05	0.000100569	0.000112218	0.000126117	0.000105586	0.000137914	6.8693e-05	0.000130327	0.00010399	8.57759e-05	0.000124953	9.93843e-05	9.68549e-05	0.000122214	0.000127971	7.89399e-05	7.46196e-05	0.00011781	0.000136039	8.78979e-05	8.89709e-05	0.000137914	8.29017e-05	0.000109485	0.000114781	8.99896e-05	0.000109136	0.000125326	0.000117054	0.000114624	7.23982e-05	5.76534e-05	0.000105974	6.70996e-05	9.7254e-05	0.000120766	0.000137914	8.36492e-05	6.69874e-05	0.000126412	0.000101358	0.000119935	7.24359e-05	8.63156e-05	0.000107075	0.000114776
2018	Other-industrial-use	Dry cleaning	t/1000person	6.94119e-05	0.00010143	0.000112748	0.000126102	0.000106206	0.000137914	6.85881e-05	0.000130439	0.000104032	8.58844e-05	0.000125053	9.95709e-05	9.71648e-05	0.000122306	0.000128064	7.96516e-05	7.46085e-05	0.000118233	0.000136076	8.8011e-05	8.9471e-05	0.000137914	8.35711e-05	0.000109802	0.000114836	9.03288e-05	0.000109822	0.000125565	0.000117345	0.000114935	7.29637e-05	5.79532e-05	0.000106407	6.74747e-05	9.78028e-05	0.000120822	0.000137914	8.40023e-05	6.71722e-05	0.00012648	0.000102516	0.00012024	7.26023e-05	8.68488e-05	0.000107495	0.000114976
2019	Other-industrial-use	Dry cleaning	t/1000person	6.96501e-05	0.000102267	0.000113263	0.000126096	0.000106816	0.000137914	6.85026e-05	0.00013055	0.000104096	8.60085e-05	0.000125156	9.97713e-05	9.74875e-05	0.000122405	0.000128162	8.03623e-05	7.46186e-05	0.000118646	0.000136113	8.81415e-05	8.99758e-05	0.000137914	8.42303e-05	0.000110122	0.000114891	9.06791e-05	0.000110489	0.000125799	0.000117633	0.000115247	7.35356e-05	5.82602e-05	0.000106833	6.78581e-05	9.8349e-05	0.000120888	0.000137914	8.43756e-05	6.73745e-05	0.000126552	0.000103628	0.00012054	7.27853e-05	8.73876e-05	0.000107916	0.000115178
2020	Other-industrial-use	Dry cleaning	t/1000person	6.96501e-05	0.000102267	0.000113263	0.000126096	0.000106816	0.000137914	6.85026e-05	0.00013055	0.000104096	8.60085e-05	0.000125156	9.97713e-05	9.74875e-05	0.000122405	0.000128162	8.03623e-05	7.46186e-05	0.000118646	0.000136113	8.81415e-05	8.99758e-05	0.000137914	8.42303e-05	0.000110122	0.000114891	9.06791e-05	0.000110489	0.000125799	0.000117633	0.000115247	7.35356e-05	5.82602e-05	0.000106833	6.78581e-05	9.8349e-05	0.000120888	0.000137914	8.43756e-05	6.73745e-05	0.000126552	0.000103628	0.00012054	7.27853e-05	8.73876e-05	0.000107916	0.000115178
[truncated: 185 more columns]

## Sheet: IVOC2
year	Sector	Fuel/Products	Unit	Afghanistan	Albania	Algeria	American Samoa	Angola	Anguilla	Antigua and Barbuda	Argentina	Armenia	Aruba	Australia	Austria	Azerbaijan	Bahamas	Bahrain	Bangladesh	Barbados	Belarus	Belgium	Belize	Benin	Bermuda	Bhutan	Bolivia	Bonaire, Sint Eustatius and Saba	Bosnia and Herzegovina	Botswana	Brazil	Brunei Darussalam	Bulgaria	Burkina Faso	Burundi	Cape Verde	Cambodia	Cameroon	Canada	Cayman Islands	Central African Republic	Chad	Chile	China	Colombia	Comoros	Democratic Republic of Congo	Congo	Cook Islands
1970	Residential	Biofuel	t/kt	2.37	2.37	2.37	2.37	2.37	0.7	0.7	2.37	2.37	0.7	0.7	0.7	2.37	0.7	2.37	1.7152	0.7	2.37	0.7	2.37	2.37	0.7	1.7152	2.37	0.7	2.37	2.37	2.37	1.7152	0.7	2.37	2.37	2.37	1.7152	2.37	0.7	0.7	2.37	2.37	0.7	2.67926	2.37	2.37	2.37	2.37	0.7
1971	Residential	Biofuel	t/kt	2.37	2.37	2.37	2.37	2.37	0.7	0.7	2.37	2.37	0.7	0.7	0.7	2.37	0.7	2.37	1.7152	0.7	2.37	0.7	2.37	2.37	0.7	1.7152	2.37	0.7	2.37	2.37	2.37	1.7152	0.7	2.37	2.37	2.37	1.7152	2.37	0.7	0.7	2.37	2.37	0.7	2.67926	2.37	2.37	2.37	2.37	0.7
1972	Residential	Biofuel	t/kt	2.37	2.37	2.37	2.37	2.37	0.7	0.7	2.37	2.37	0.7	0.7	0.7	2.37	0.7	2.37	1.7152	0.7	2.37	0.7	2.37	2.37	0.7	1.7152	2.37	0.7	2.37	2.37	2.37	1.7152	0.7	2.37	2.37	2.37	1.7152	2.37	0.7	0.7	2.37	2.37	0.7	2.67926	2.37	2.37	2.37	2.37	0.7
1973	Residential	Biofuel	t/kt	2.37	2.37	2.37	2.37	2.37	0.7	0.7	2.37	2.37	0.7	0.7	0.7	2.37	0.7	2.37	1.7152	0.7	2.37	0.7	2.37	2.37	0.7	1.7152	2.37	0.7	2.37	2.37	2.37	1.7152	0.7	2.37	2.37	2.37	1.7152	2.37	0.7	0.7	2.37	2.37	0.7	2.67926	2.37	2.37	2.37	2.37	0.7
1974	Residential	Biofuel	t/kt	2.37	2.37	2.37	2.37	2.37	0.7	0.7	2.37	2.37	0.7	0.7	0.7	2.37	0.7	2.37	1.7152	0.7	2.37	0.7	2.37	2.37	0.7	1.7152	2.37	0.7	2.37	2.37	2.37	1.7152	0.7	2.37	2.37	2.37	1.7152	2.37	0.7	0.7	2.37	2.37	0.7	2.67926	2.37	2.37	2.37	2.37	0.7
1975	Residential	Biofuel	t/kt	2.37	2.37	2.37	2.37	2.37	0.7	0.7	2.37	2.37	0.7	0.7	0.7	2.37	0.7	2.37	1.7152	0.7	2.37	0.7	2.37	2.37	0.7	1.7152	2.37	0.7	2.37	2.37	2.37	1.7152	0.7	2.37	2.37	2.37	1.7152	2.37	0.7	0.7	2.37	2.37	0.7	2.67926	2.37	2.37	2.37	2.37	0.7
1976	Residential	Biofuel	t/kt	2.37	2.37	2.37	2.37	2.37	0.7	0.7	2.37	2.37	0.7	0.7	0.7	2.37	0.7	2.37	1.7152	0.7	2.37	0.7	2.37	2.37	0.7	1.7152	2.37	0.7	2.37	2.37	2.37	1.7152	0.7	2.37	2.37	2.37	1.7152	2.37	0.7	0.7	2.37	2.37	0.7	2.67926	2.37	2.37	2.37	2.37	0.7
1977	Residential	Biofuel	t/kt	2.37	2.37	2.37	2.37	2.37	0.7	0.7	2.37	2.37	0.7	0.7	0.7	2.37	0.7	2.37	1.7152	0.7	2.37	0.7	2.37	2.37	0.7	1.7152	2.37	0.7	2.37	2.37	2.37	1.7152	0.7	2.37	2.37	2.37	1.7152	2.37	0.7	0.7	2.37	2.37	0.7	2.67926	2.37	2.37	2.37	2.37	0.7
1978	Residential	Biofuel	t/kt	2.37	2.37	2.37	2.37	2.37	0.7	0.7	2.37	2.37	0.7	0.7	0.7	2.37	0.7	2.37	1.7152	0.7	2.37	0.7	2.37	2.37	0.7	1.7152	2.37	0.7	2.37	2.37	2.37	1.7152	0.7	2.37	2.37	2.37	1.7152	2.37	0.7	0.7	2.37	2.37	0.7	2.67926	2.37	2.37	2.37	2.37	0.7
1979	Residential	Biofuel	t/kt	2.37	2.37	2.37	2.37	2.37	0.7	0.7	2.37	2.37	0.7	0.7	0.7	2.37	0.7	2.37	1.7152	0.7	2.37	0.7	2.37	2.37	0.7	1.7152	2.37	0.7	2.37	2.37	2.37	1.7152	0.7	2.37	2.37	2.37	1.7152	2.37	0.7	0.7	2.37	2.37	0.7	2.67926	2.37	2.37	2.37	2.37	0.7
1980	Residential	Biofuel	t/kt	2.37	2.37	2.37	2.37	2.37	0.7	0.7	2.37	2.37	0.7	0.7	0.7	2.37	0.7	2.37	1.7152	0.7	2.37	0.7	2.37	2.37	0.7	1.7152	2.37	0.7	2.37	2.37	2.37	1.7152	0.7	2.37	2.37	2.37	1.7152	2.37	0.7	0.7	2.37	2.37	0.7	2.67926	2.37	2.37	2.37	2.37	0.7
1981	Residential	Biofuel	t/kt	2.37	2.37	2.37	2.37	2.37	0.7	0.7	2.37	2.37	0.7	0.7	0.7	2.37	0.7	2.37	1.7152	0.7	2.37	0.7	2.37	2.37	0.7	1.7152	2.37	0.7	2.37	2.37	2.37	1.7152	0.7	2.37	2.37	2.37	1.7152	2.37	0.7	0.7	2.37	2.37	0.7	2.67926	2.37	2.37	2.37	2.37	0.7
1982	Residential	Biofuel	t/kt	2.37	2.37	2.37	2.37	2.37	0.7	0.7	2.37	2.37	0.7	0.7	0.7	2.37	0.7	2.37	1.7152	0.7	2.37	0.7	2.37	2.37	0.7	1.7152	2.37	0.7	2.37	2.37	2.37	1.7152	0.7	2.37	2.37	2.37	1.7152	2.37	0.7	0.7	2.37	2.37	0.7	2.67926	2.37	2.37	2.37	2.37	0.7
1983	Residential	Biofuel	t/kt	2.37	2.37	2.37	2.37	2.37	0.7	0.7	2.37	2.37	0.7	0.7	0.7	2.37	0.7	2.37	1.7152	0.7	2.37	0.7	2.37	2.37	0.7	1.7152	2.37	0.7	2.37	2.37	2.37	1.7152	0.7	2.37	2.37	2.37	1.7152	2.37	0.7	0.7	2.37	2.37	0.7	2.67926	2.37	2.37	2.37	2.37	0.7
1984	Residential	Biofuel	t/kt	2.37	2.37	2.37	2.37	2.37	0.7	0.7	2.37	2.37	0.7	0.7	0.7	2.37	0.7	2.37	1.7152	0.7	2.37	0.7	2.37	2.37	0.7	1.7152	2.37	0.7	2.37	2.37	2.37	1.7152	0.7	2.37	2.37	2.37	1.7152	2.37	0.7	0.7	2.37	2.37	0.7	2.67926	2.37	2.37	2.37	2.37	0.7
[truncated: 189 more rows]
[truncated: 185 more columns]

## Sheet: IVOC3
year	Sector	Fuel/Products	Unit	Afghanistan	Albania	Algeria	American Samoa	Angola	Anguilla	Antigua and Barbuda	Argentina	Armenia	Aruba	Australia	Austria	Azerbaijan	Bahamas	Bahrain	Bangladesh	Barbados	Belarus	Belgium	Belize	Benin	Bermuda	Bhutan	Bolivia	Bonaire, Sint Eustatius and Saba	Bosnia and Herzegovina	Botswana	Brazil	Brunei Darussalam	Bulgaria	Burkina Faso	Burundi	Cape Verde	Cambodia	Cameroon	Canada	Cayman Islands	Central African Republic	Chad	Chile	China	Colombia	Comoros	Democratic Republic of Congo	Congo	Cook Islands
[truncated: 204 more rows]
[truncated: 185 more columns]

[truncated: 1 more sheets: IVOC4]
